# Supplementary material for: Synthesis of tetrahydro-β-carbolines from 2-indolylmethyl azides and propargylic alcohols
Source: RSC Adv. 2021 Jun 1;11(32):19639–46. doi: 10.1039/d1ra03022a (PMC9033608; doi:10.1039/d1ra03022a)
Supplement: RA-011-D1RA03022A-s002 [file RA-011-D1RA03022A-s002.cif]

# Electronic Supplementary Material (ESI) for RSC Advances.
# This journal is © The Royal Society of Chemistry 2021

####################################################################### 
# 
# This file contains crystal structure data downloaded from the 
# Cambridge Structural Database (CSD) hosted by the Cambridge 
# Crystallographic Data Centre (CCDC).
# 
# Full information about CCDC data access policies and citation 
# guidelines are available at http://www.ccdc.cam.ac.uk/access/V1 
# 
# Audit and citation data items may have been added by the CCDC. 
# Please retain this information to preserve the provenance of 
# this file and to allow appropriate attribution of the data. 
# 
#######################################################################

data_140902b_0m
_database_code_depnum_ccdc_archive 'CCDC 2072684'
loop_
_audit_author_name
_audit_author_address
'Shaoyin Wang'
;Wannan Medical College
China
;
_audit_update_record             
;
2021-03-24 deposited with the CCDC.	2021-05-21 downloaded from the CCDC.
;
_audit_creation_date             2021-03-24
_audit_creation_method           
;
Olex2 1.3
(compiled 2020.11.12 svn.r5f609507 for OlexSys, GUI svn.r6272)
;
_shelx_SHELXL_version_number     2018/3
_chemical_name_common            ?
_chemical_name_systematic        
;
 ? 
;
_chemical_formula_moiety         'C30 H22 N4, [+ solvents]'
_chemical_formula_sum            'C30 H22 N4'
_chemical_formula_weight         438.51
_chemical_melting_point          ?
loop_
_atom_type_symbol
_atom_type_description
_atom_type_scat_dispersion_real
_atom_type_scat_dispersion_imag
_atom_type_scat_source
C C 0.0033 0.0016 'International Tables Vol C Tables 4.2.6.8 and 6.1.1.4'
H H 0.0000 0.0000 'International Tables Vol C Tables 4.2.6.8 and 6.1.1.4'
N N 0.0061 0.0033 'International Tables Vol C Tables 4.2.6.8 and 6.1.1.4'

_shelx_space_group_comment       
;
The symmetry employed for this shelxl refinement is uniquely defined
by the following loop, which should always be used as a source of
symmetry information in preference to the above space-group names.
They are only intended as comments.
;
_space_group_crystal_system      monoclinic
_space_group_IT_number           14
_space_group_name_H-M_alt        'P 1 21/n 1'
_space_group_name_Hall           '-P 2yn'
loop_
_space_group_symop_operation_xyz
'x, y, z'
'-x+1/2, y+1/2, -z+1/2'
'-x, -y, -z'
'x-1/2, -y-1/2, z-1/2'

_cell_length_a                   12.3091(8)
_cell_length_b                   14.2045(9)
_cell_length_c                   16.5877(11)
_cell_angle_alpha                90
_cell_angle_beta                 101.9730(10)
_cell_angle_gamma                90
_cell_volume                     2837.2(3)
_cell_formula_units_Z            4
_cell_measurement_reflns_used    8019
_cell_measurement_temperature    293(2)
_cell_measurement_theta_max      26.799
_cell_measurement_theta_min      2.217
_shelx_estimated_absorpt_T_max   0.992
_shelx_estimated_absorpt_T_min   0.990
_exptl_absorpt_coefficient_mu    0.062
_exptl_absorpt_correction_T_max  0.9920
_exptl_absorpt_correction_T_min  0.9902
_exptl_absorpt_correction_type   multi-scan
_exptl_absorpt_process_details   SADABS
_exptl_absorpt_special_details   ?
_exptl_crystal_colour            colourless
_exptl_crystal_colour_primary    colourless
_exptl_crystal_density_diffrn    1.027
_exptl_crystal_density_meas      .
_exptl_crystal_density_method    'not measured'
_exptl_crystal_description       block
_exptl_crystal_F_000             920
_exptl_crystal_size_max          0.16
_exptl_crystal_size_mid          0.15
_exptl_crystal_size_min          0.13
_exptl_special_details           
;
 ? 
;
_exptl_transmission_factor_max   ?
_exptl_transmission_factor_min   ?
_diffrn_reflns_av_R_equivalents  0.0314
_diffrn_reflns_av_unetI/netI     0.0325
_diffrn_reflns_Laue_measured_fraction_full 0.999
_diffrn_reflns_Laue_measured_fraction_max 0.996
_diffrn_reflns_limit_h_max       15
_diffrn_reflns_limit_h_min       -15
_diffrn_reflns_limit_k_max       17
_diffrn_reflns_limit_k_min       -18
_diffrn_reflns_limit_l_max       21
_diffrn_reflns_limit_l_min       -21
_diffrn_reflns_number            23952
_diffrn_reflns_point_group_measured_fraction_full 0.999
_diffrn_reflns_point_group_measured_fraction_max 0.996
_diffrn_reflns_theta_full        25.242
_diffrn_reflns_theta_max         27.440
_diffrn_reflns_theta_min         1.885
_diffrn_ambient_temperature      293.15
_diffrn_detector_area_resol_mean ?
_diffrn_measured_fraction_theta_full 0.999
_diffrn_measured_fraction_theta_max 0.996
_diffrn_measurement_device_type  'CCD area detector'
_diffrn_measurement_method       'phi and omega scans'
_diffrn_radiation_monochromator  graphite
_diffrn_radiation_type           MoK\a
_diffrn_radiation_wavelength     0.71073
_diffrn_source                   ?
_diffrn_source_current           30.0
_diffrn_source_power             1.5
_diffrn_source_voltage           50.0
_reflns_Friedel_coverage         0.000
_reflns_Friedel_fraction_full    .
_reflns_Friedel_fraction_max     .
_reflns_number_gt                4408
_reflns_number_total             6452
_reflns_special_details          
;
 Reflections were merged by SHELXL according to the crystal
 class for the calculation of statistics and refinement.
 
 Structure factors included contributions from the .fab file.
 
 _reflns_Friedel_fraction is defined as the number of unique
 Friedel pairs measured divided by the number that would be
 possible theoretically, ignoring centric projections and
 systematic absences.
;
_reflns_threshold_expression     'I > 2\s(I)'
_computing_cell_refinement       'SAINT v7.34A (Bruker, 200?)'
_computing_data_collection       'Bruker SMART'
_computing_data_reduction        'SAINT v7.34A (Bruker, 200?)'
_computing_molecular_graphics    'Olex2 1.3 (Dolomanov et al., 2009)'
_computing_publication_material  'Olex2 1.3 (Dolomanov et al., 2009)'
_computing_structure_refinement  'SHELXL 2018/3 (Sheldrick, 2015)'
_computing_structure_solution    'SHELXS-97 (Sheldrick, 1990)'
_refine_diff_density_max         0.158
_refine_diff_density_min         -0.200
_refine_diff_density_rms         0.036
_refine_ls_extinction_coef       .
_refine_ls_extinction_method     none
_refine_ls_goodness_of_fit_ref   1.108
_refine_ls_hydrogen_treatment    constr
_refine_ls_matrix_type           full
_refine_ls_number_parameters     307
_refine_ls_number_reflns         6452
_refine_ls_number_restraints     1
_refine_ls_R_factor_all          0.0662
_refine_ls_R_factor_gt           0.0479
_refine_ls_restrained_S_all      1.109
_refine_ls_shift/su_max          0.000
_refine_ls_shift/su_mean         0.000
_refine_ls_structure_factor_coef Fsqd
_refine_ls_weighting_details     
'w=1/[\s^2^(Fo^2^)+(0.0745P)^2^+0.0612P] where P=(Fo^2^+2Fc^2^)/3'
_refine_ls_weighting_scheme      calc
_refine_ls_wR_factor_gt          0.1336
_refine_ls_wR_factor_ref         0.1444
_refine_special_details          ?
_olex2_refinement_description    
;
1. Fixed Uiso
 At 1.2 times of:
  All C(H) groups, All C(H,H) groups, All N(H) groups
2. Rigid bond restraints
 C26, C27
 with sigma for 1-2 distances of 0.001 and sigma for 1-3 distances of 0.002
3.a Secondary CH2 refined with riding coordinates:
 C9(H9A,H9B)
3.b Aromatic/amide H refined with riding coordinates:
 N1(H1), C5(H5), C24(H24), C14(H14), C20(H20), C23(H23), C22(H22), C15(H15),
 C21(H21), C4(H4), C3(H3), C2(H2), C30(H30), C18(H18), C16(H16), C26(H26),
 C28(H28), C29(H29), C17(H17), C27(H27)
;
_atom_sites_solution_hydrogens   geom
_atom_sites_solution_primary     dual
_atom_sites_solution_secondary   ?
loop_
_atom_site_label
_atom_site_type_symbol
_atom_site_fract_x
_atom_site_fract_y
_atom_site_fract_z
_atom_site_U_iso_or_equiv
_atom_site_adp_type
_atom_site_occupancy
_atom_site_site_symmetry_order
_atom_site_calc_flag
_atom_site_refinement_flags_posn
_atom_site_refinement_flags_adp
_atom_site_refinement_flags_occupancy
_atom_site_disorder_assembly
_atom_site_disorder_group
C11 C -0.07948(10) 0.43693(9) 0.26446(8) 0.0412(3) Uani 1 1 d . . . . .
N2 N -0.16781(9) 0.48622(8) 0.27914(7) 0.0468(3) Uani 1 1 d . . . . .
C19 C 0.07916(10) 0.42826(8) 0.19440(8) 0.0377(3) Uani 1 1 d . . . . .
C10 C 0.02594(10) 0.48662(9) 0.25424(7) 0.0375(3) Uani 1 1 d . . . . .
C7 C -0.00823(10) 0.58345(9) 0.21953(8) 0.0396(3) Uani 1 1 d . . . . .
N1 N -0.11034(10) 0.71573(8) 0.19945(8) 0.0544(3) Uani 1 1 d . . . . .
H1 H -0.163273 0.754880 0.200676 0.065 Uiso 1 1 calc R U . . .
C13 C 0.10450(11) 0.49845(9) 0.33937(8) 0.0402(3) Uani 1 1 d . . . . .
N4 N -0.21450(11) 0.34382(9) 0.28607(9) 0.0602(3) Uani 1 1 d . . . . .
N3 N -0.24990(10) 0.42989(10) 0.29181(9) 0.0602(3) Uani 1 1 d . . . . .
C12 C -0.11131(11) 0.34432(10) 0.26875(9) 0.0468(3) Uani 1 1 d . . . . .
C6 C 0.04683(11) 0.64978(9) 0.17520(8) 0.0400(3) Uani 1 1 d . . . . .
C5 C 0.14358(12) 0.64950(10) 0.14308(9) 0.0481(3) Uani 1 1 d . . . . .
H5 H 0.189405 0.596829 0.148577 0.058 Uiso 1 1 calc R U . . .
C1 C -0.02058(12) 0.73154(9) 0.16427(9) 0.0480(3) Uani 1 1 d . . . . .
C24 C 0.03008(11) 0.42834(10) 0.11097(8) 0.0462(3) Uani 1 1 d . . . . .
H24 H -0.032183 0.465416 0.091788 0.055 Uiso 1 1 calc R U . . .
C14 C 0.19953(12) 0.55185(11) 0.34688(10) 0.0556(4) Uani 1 1 d . . . . .
H14 H 0.216788 0.578773 0.299993 0.067 Uiso 1 1 calc R U . . .
C20 C 0.17087(12) 0.37246(11) 0.22099(9) 0.0527(4) Uani 1 1 d . . . . .
H20 H 0.204942 0.371618 0.276543 0.063 Uiso 1 1 calc R U . . .
C9 C -0.18424(12) 0.58751(10) 0.27620(10) 0.0542(4) Uani 1 1 d . . . . .
H9A H -0.173282 0.613073 0.331521 0.065 Uiso 1 1 calc R U . . .
H9B H -0.258948 0.602690 0.247107 0.065 Uiso 1 1 calc R U . . .
C8 C -0.10134(11) 0.62734(10) 0.23216(9) 0.0455(3) Uani 1 1 d . . . . .
C25 C -0.05720(12) 0.25356(10) 0.25665(10) 0.0525(4) Uani 1 1 d . . . . .
C23 C 0.07350(14) 0.37351(12) 0.05643(10) 0.0588(4) Uani 1 1 d . . . . .
H23 H 0.040508 0.374262 0.000663 0.071 Uiso 1 1 calc R U . . .
C22 C 0.16453(16) 0.31820(13) 0.08382(11) 0.0702(5) Uani 1 1 d . . . . .
H22 H 0.193407 0.281251 0.046999 0.084 Uiso 1 1 calc R U . . .
C15 C 0.26964(13) 0.56635(12) 0.42218(11) 0.0632(4) Uani 1 1 d . . . . .
H15 H 0.333085 0.602883 0.425361 0.076 Uiso 1 1 calc R U . . .
C21 C 0.21268(15) 0.31772(13) 0.16580(11) 0.0713(5) Uani 1 1 d . . . . .
H21 H 0.274468 0.279981 0.184660 0.086 Uiso 1 1 calc R U . . .
C4 C 0.16926(14) 0.72874(11) 0.10331(10) 0.0577(4) Uani 1 1 d . . . . .
H4 H 0.233446 0.729107 0.082011 0.069 Uiso 1 1 calc R U . . .
C3 C 0.10186(15) 0.80869(12) 0.09391(10) 0.0644(4) Uani 1 1 d . . . . .
H3 H 0.121950 0.861100 0.066741 0.077 Uiso 1 1 calc R U . . .
C2 C 0.00710(14) 0.81089(11) 0.12402(10) 0.0599(4) Uani 1 1 d . . . . .
H2 H -0.037873 0.864113 0.117794 0.072 Uiso 1 1 calc R U . . .
C30 C -0.06935(15) 0.21562(12) 0.17875(12) 0.0701(5) Uani 1 1 d . . . . .
H30 H -0.106025 0.249337 0.133091 0.084 Uiso 1 1 calc R U . . .
C18 C 0.08315(16) 0.45961(15) 0.40939(10) 0.0775(6) Uani 1 1 d . . . . .
H18 H 0.019924 0.422856 0.406438 0.093 Uiso 1 1 calc R U . . .
C16 C 0.24685(16) 0.52768(14) 0.49195(10) 0.0721(5) Uani 1 1 d . . . . .
H16 H 0.293541 0.537794 0.542949 0.087 Uiso 1 1 calc R U . . .
C26 C -0.00275(19) 0.20165(14) 0.32244(14) 0.0863(6) Uani 1 1 d . U . . .
H26 H 0.006057 0.225642 0.375574 0.104 Uiso 1 1 calc R U . . .
C28 C 0.0282(2) 0.07704(16) 0.2338(2) 0.1015(8) Uani 1 1 d . . . . .
H28 H 0.057951 0.018345 0.226118 0.122 Uiso 1 1 calc R U . . .
C29 C -0.0266(2) 0.12692(16) 0.16871(17) 0.0912(6) Uani 1 1 d . . . . .
H29 H -0.036007 0.101367 0.116102 0.109 Uiso 1 1 calc R U . . .
C17 C 0.1538(2) 0.47379(19) 0.48501(11) 0.1013(8) Uani 1 1 d . . . . .
H17 H 0.137483 0.446034 0.531875 0.122 Uiso 1 1 calc R U . . .
C27 C 0.0394(2) 0.11321(17) 0.3099(2) 0.1088(8) Uani 1 1 d . U . . .
H27 H 0.075870 0.078513 0.355002 0.131 Uiso 1 1 calc R U . . .

loop_
_atom_site_aniso_label
_atom_site_aniso_U_11
_atom_site_aniso_U_22
_atom_site_aniso_U_33
_atom_site_aniso_U_23
_atom_site_aniso_U_13
_atom_site_aniso_U_12
C11 0.0401(7) 0.0418(7) 0.0431(7) -0.0017(5) 0.0120(5) -0.0017(6)
N2 0.0420(6) 0.0463(7) 0.0565(7) -0.0034(5) 0.0203(5) -0.0036(5)
C19 0.0398(6) 0.0314(6) 0.0439(7) 0.0023(5) 0.0134(5) -0.0014(5)
C10 0.0369(6) 0.0337(7) 0.0429(7) -0.0003(5) 0.0103(5) -0.0009(5)
C7 0.0393(6) 0.0346(7) 0.0454(7) -0.0012(5) 0.0099(5) 0.0011(5)
N1 0.0505(7) 0.0411(7) 0.0730(8) 0.0010(6) 0.0162(6) 0.0114(5)
C13 0.0440(7) 0.0358(7) 0.0417(7) -0.0017(5) 0.0112(5) 0.0005(5)
N4 0.0527(7) 0.0538(8) 0.0794(9) -0.0029(7) 0.0256(6) -0.0127(6)
N3 0.0509(7) 0.0573(8) 0.0796(9) -0.0043(7) 0.0302(6) -0.0098(6)
C12 0.0452(7) 0.0438(8) 0.0526(8) -0.0003(6) 0.0128(6) -0.0067(6)
C6 0.0418(7) 0.0345(7) 0.0434(7) 0.0003(5) 0.0081(5) 0.0002(5)
C5 0.0479(8) 0.0436(8) 0.0543(8) 0.0001(6) 0.0140(6) -0.0026(6)
C1 0.0499(8) 0.0383(8) 0.0542(8) 0.0006(6) 0.0071(6) 0.0024(6)
C24 0.0474(7) 0.0424(8) 0.0482(8) -0.0004(6) 0.0087(6) 0.0001(6)
C14 0.0495(8) 0.0602(9) 0.0549(8) 0.0096(7) 0.0057(6) -0.0087(7)
C20 0.0555(8) 0.0511(8) 0.0513(8) 0.0025(6) 0.0104(6) 0.0120(7)
C9 0.0492(8) 0.0494(9) 0.0690(10) -0.0054(7) 0.0240(7) 0.0036(6)
C8 0.0448(7) 0.0410(8) 0.0519(8) -0.0023(6) 0.0126(6) 0.0033(6)
C25 0.0465(8) 0.0409(8) 0.0713(10) 0.0015(7) 0.0154(7) -0.0091(6)
C23 0.0731(10) 0.0564(9) 0.0488(8) -0.0036(7) 0.0168(7) 0.0012(8)
C22 0.0848(12) 0.0631(11) 0.0698(11) -0.0116(8) 0.0323(9) 0.0147(9)
C15 0.0536(9) 0.0599(10) 0.0697(10) -0.0001(8) -0.0019(7) -0.0113(7)
C21 0.0707(11) 0.0700(11) 0.0748(12) -0.0016(9) 0.0189(9) 0.0307(9)
C4 0.0608(9) 0.0541(9) 0.0616(9) 0.0047(7) 0.0204(7) -0.0092(7)
C3 0.0750(11) 0.0505(9) 0.0659(10) 0.0130(7) 0.0105(8) -0.0111(8)
C2 0.0663(10) 0.0409(8) 0.0685(10) 0.0066(7) 0.0049(8) 0.0019(7)
C30 0.0771(11) 0.0554(10) 0.0814(12) -0.0073(9) 0.0248(9) -0.0013(8)
C18 0.0804(12) 0.1035(15) 0.0484(9) 0.0000(9) 0.0129(8) -0.0432(11)
C16 0.0734(11) 0.0843(13) 0.0530(10) -0.0158(9) 0.0001(8) -0.0096(9)
C26 0.0984(15) 0.0658(11) 0.0871(13) 0.0055(10) 0.0019(11) 0.0085(10)
C28 0.0837(15) 0.0572(13) 0.165(3) -0.0129(15) 0.0299(16) 0.0033(11)
C29 0.0969(16) 0.0645(13) 0.1197(18) -0.0199(12) 0.0398(14) -0.0031(12)
C17 0.1123(17) 0.144(2) 0.0454(10) 0.0028(11) 0.0122(10) -0.0513(16)
C27 0.1090(18) 0.0688(13) 0.139(2) 0.0190(14) 0.0031(16) 0.0218(12)

_geom_special_details            
;
 All esds (except the esd in the dihedral angle between two l.s. planes)
 are estimated using the full covariance matrix.  The cell esds are taken
 into account individually in the estimation of esds in distances, angles
 and torsion angles; correlations between esds in cell parameters are only
 used when they are defined by crystal symmetry.  An approximate (isotropic)
 treatment of cell esds is used for estimating esds involving l.s. planes.
;
loop_
_geom_bond_atom_site_label_1
_geom_bond_atom_site_label_2
_geom_bond_distance
_geom_bond_site_symmetry_2
_geom_bond_publ_flag
C11 N2 1.3571(17) . ?
C11 C10 1.5172(17) . ?
C11 C12 1.3787(19) . ?
N2 N3 1.3392(16) . ?
N2 C9 1.4523(19) . ?
C19 C10 1.5400(17) . ?
C19 C24 1.3903(18) . ?
C19 C20 1.3750(18) . ?
C10 C7 1.5164(18) . ?
C10 C13 1.5462(17) . ?
C7 C6 1.4472(18) . ?
C7 C8 1.3586(18) . ?
N1 H1 0.8600 . ?
N1 C1 1.3709(19) . ?
N1 C8 1.3632(18) . ?
C13 C14 1.378(2) . ?
C13 C18 1.360(2) . ?
N4 N3 1.3079(18) . ?
N4 C12 1.3592(18) . ?
C12 C25 1.484(2) . ?
C6 C5 1.4019(19) . ?
C6 C1 1.4169(18) . ?
C5 H5 0.9300 . ?
C5 C4 1.374(2) . ?
C1 C2 1.388(2) . ?
C24 H24 0.9300 . ?
C24 C23 1.383(2) . ?
C14 H14 0.9300 . ?
C14 C15 1.378(2) . ?
C20 H20 0.9300 . ?
C20 C21 1.379(2) . ?
C9 H9A 0.9700 . ?
C9 H9B 0.9700 . ?
C9 C8 1.485(2) . ?
C25 C30 1.379(2) . ?
C25 C26 1.371(2) . ?
C23 H23 0.9300 . ?
C23 C22 1.367(2) . ?
C22 H22 0.9300 . ?
C22 C21 1.366(2) . ?
C15 H15 0.9300 . ?
C15 C16 1.362(2) . ?
C21 H21 0.9300 . ?
C4 H4 0.9300 . ?
C4 C3 1.396(2) . ?
C3 H3 0.9300 . ?
C3 C2 1.361(2) . ?
C2 H2 0.9300 . ?
C30 H30 0.9300 . ?
C30 C29 1.388(3) . ?
C18 H18 0.9300 . ?
C18 C17 1.385(3) . ?
C16 H16 0.9300 . ?
C16 C17 1.362(3) . ?
C26 H26 0.9300 . ?
C26 C27 1.391(3) . ?
C28 H28 0.9300 . ?
C28 C29 1.350(3) . ?
C28 C27 1.343(4) . ?
C29 H29 0.9300 . ?
C17 H17 0.9300 . ?
C27 H27 0.9300 . ?

loop_
_geom_angle_atom_site_label_1
_geom_angle_atom_site_label_2
_geom_angle_atom_site_label_3
_geom_angle
_geom_angle_site_symmetry_1
_geom_angle_site_symmetry_3
_geom_angle_publ_flag
N2 C11 C10 121.04(12) . . ?
N2 C11 C12 103.66(11) . . ?
C12 C11 C10 135.11(12) . . ?
C11 N2 C9 128.04(11) . . ?
N3 N2 C11 112.25(11) . . ?
N3 N2 C9 119.53(11) . . ?
C24 C19 C10 119.08(11) . . ?
C20 C19 C10 122.30(11) . . ?
C20 C19 C24 118.56(12) . . ?
C11 C10 C19 108.04(10) . . ?
C11 C10 C13 109.62(10) . . ?
C19 C10 C13 112.21(10) . . ?
C7 C10 C11 106.75(10) . . ?
C7 C10 C19 111.41(10) . . ?
C7 C10 C13 108.65(10) . . ?
C6 C7 C10 131.39(11) . . ?
C8 C7 C10 122.28(12) . . ?
C8 C7 C6 106.18(12) . . ?
C1 N1 H1 125.8 . . ?
C8 N1 H1 125.8 . . ?
C8 N1 C1 108.31(11) . . ?
C14 C13 C10 120.05(12) . . ?
C18 C13 C10 122.74(12) . . ?
C18 C13 C14 117.19(13) . . ?
N3 N4 C12 110.53(12) . . ?
N4 N3 N2 105.87(11) . . ?
C11 C12 C25 132.98(13) . . ?
N4 C12 C11 107.69(12) . . ?
N4 C12 C25 119.31(12) . . ?
C5 C6 C7 135.68(12) . . ?
C5 C6 C1 118.34(12) . . ?
C1 C6 C7 105.97(11) . . ?
C6 C5 H5 120.7 . . ?
C4 C5 C6 118.57(14) . . ?
C4 C5 H5 120.7 . . ?
N1 C1 C6 108.28(12) . . ?
N1 C1 C2 129.62(13) . . ?
C2 C1 C6 122.10(14) . . ?
C19 C24 H24 119.9 . . ?
C23 C24 C19 120.25(13) . . ?
C23 C24 H24 119.9 . . ?
C13 C14 H14 119.2 . . ?
C13 C14 C15 121.63(14) . . ?
C15 C14 H14 119.2 . . ?
C19 C20 H20 119.8 . . ?
C19 C20 C21 120.43(14) . . ?
C21 C20 H20 119.8 . . ?
N2 C9 H9A 110.4 . . ?
N2 C9 H9B 110.4 . . ?
N2 C9 C8 106.80(11) . . ?
H9A C9 H9B 108.6 . . ?
C8 C9 H9A 110.4 . . ?
C8 C9 H9B 110.4 . . ?
C7 C8 N1 111.27(12) . . ?
C7 C8 C9 126.08(13) . . ?
N1 C8 C9 122.65(12) . . ?
C30 C25 C12 120.12(14) . . ?
C26 C25 C12 121.23(16) . . ?
C26 C25 C30 118.40(17) . . ?
C24 C23 H23 119.7 . . ?
C22 C23 C24 120.52(15) . . ?
C22 C23 H23 119.7 . . ?
C23 C22 H22 120.3 . . ?
C21 C22 C23 119.36(15) . . ?
C21 C22 H22 120.3 . . ?
C14 C15 H15 119.7 . . ?
C16 C15 C14 120.61(15) . . ?
C16 C15 H15 119.7 . . ?
C20 C21 H21 119.6 . . ?
C22 C21 C20 120.88(15) . . ?
C22 C21 H21 119.6 . . ?
C5 C4 H4 119.0 . . ?
C5 C4 C3 121.96(15) . . ?
C3 C4 H4 119.0 . . ?
C4 C3 H3 119.6 . . ?
C2 C3 C4 120.83(15) . . ?
C2 C3 H3 119.6 . . ?
C1 C2 H2 120.9 . . ?
C3 C2 C1 118.18(15) . . ?
C3 C2 H2 120.9 . . ?
C25 C30 H30 120.1 . . ?
C25 C30 C29 119.78(19) . . ?
C29 C30 H30 120.1 . . ?
C13 C18 H18 119.4 . . ?
C13 C18 C17 121.22(16) . . ?
C17 C18 H18 119.4 . . ?
C15 C16 H16 120.9 . . ?
C15 C16 C17 118.20(16) . . ?
C17 C16 H16 120.9 . . ?
C25 C26 H26 119.9 . . ?
C25 C26 C27 120.2(2) . . ?
C27 C26 H26 119.9 . . ?
C29 C28 H28 120.4 . . ?
C27 C28 H28 120.4 . . ?
C27 C28 C29 119.2(2) . . ?
C30 C29 H29 119.4 . . ?
C28 C29 C30 121.3(2) . . ?
C28 C29 H29 119.4 . . ?
C18 C17 H17 119.4 . . ?
C16 C17 C18 121.14(17) . . ?
C16 C17 H17 119.4 . . ?
C26 C27 H27 119.4 . . ?
C28 C27 C26 121.2(2) . . ?
C28 C27 H27 119.4 . . ?

loop_
_geom_hbond_atom_site_label_D
_geom_hbond_atom_site_label_H
_geom_hbond_atom_site_label_A
_geom_hbond_distance_DH
_geom_hbond_distance_HA
_geom_hbond_distance_DA
_geom_hbond_angle_DHA
_geom_hbond_site_symmetry_A
_geom_hbond_publ_flag
N1 H1 N4 0.86 2.01 2.8690(17) 175.1 2_455 yes

loop_
_geom_torsion_atom_site_label_1
_geom_torsion_atom_site_label_2
_geom_torsion_atom_site_label_3
_geom_torsion_atom_site_label_4
_geom_torsion
_geom_torsion_site_symmetry_1
_geom_torsion_site_symmetry_2
_geom_torsion_site_symmetry_3
_geom_torsion_site_symmetry_4
_geom_torsion_publ_flag
C11 N2 N3 N4 0.54(16) . . . . ?
C11 N2 C9 C8 15.14(19) . . . . ?
C11 C10 C7 C6 -158.98(13) . . . . ?
C11 C10 C7 C8 26.26(16) . . . . ?
C11 C10 C13 C14 -172.04(13) . . . . ?
C11 C10 C13 C18 6.49(19) . . . . ?
C11 C12 C25 C30 -86.3(2) . . . . ?
C11 C12 C25 C26 99.5(2) . . . . ?
N2 C11 C10 C19 -148.90(12) . . . . ?
N2 C11 C10 C7 -28.97(16) . . . . ?
N2 C11 C10 C13 88.54(14) . . . . ?
N2 C11 C12 N4 -0.46(15) . . . . ?
N2 C11 C12 C25 177.94(15) . . . . ?
N2 C9 C8 C7 -18.06(19) . . . . ?
N2 C9 C8 N1 162.61(13) . . . . ?
C19 C10 C7 C6 -41.25(18) . . . . ?
C19 C10 C7 C8 143.99(12) . . . . ?
C19 C10 C13 C14 67.92(16) . . . . ?
C19 C10 C13 C18 -113.56(16) . . . . ?
C19 C24 C23 C22 0.4(2) . . . . ?
C19 C20 C21 C22 0.4(3) . . . . ?
C10 C11 N2 N3 -175.79(12) . . . . ?
C10 C11 N2 C9 9.2(2) . . . . ?
C10 C11 C12 N4 174.38(14) . . . . ?
C10 C11 C12 C25 -7.2(3) . . . . ?
C10 C19 C24 C23 -177.31(13) . . . . ?
C10 C19 C20 C21 176.79(15) . . . . ?
C10 C7 C6 C5 5.3(3) . . . . ?
C10 C7 C6 C1 -175.44(13) . . . . ?
C10 C7 C8 N1 176.09(12) . . . . ?
C10 C7 C8 C9 -3.3(2) . . . . ?
C10 C13 C14 C15 177.93(14) . . . . ?
C10 C13 C18 C17 -178.19(19) . . . . ?
C7 C10 C13 C14 -55.73(16) . . . . ?
C7 C10 C13 C18 122.80(16) . . . . ?
C7 C6 C5 C4 179.90(15) . . . . ?
C7 C6 C1 N1 -0.09(15) . . . . ?
C7 C6 C1 C2 179.72(13) . . . . ?
N1 C1 C2 C3 -179.73(15) . . . . ?
C13 C10 C7 C6 82.87(16) . . . . ?
C13 C10 C7 C8 -91.89(14) . . . . ?
C13 C14 C15 C16 0.2(3) . . . . ?
C13 C18 C17 C16 0.4(4) . . . . ?
N4 C12 C25 C30 91.97(18) . . . . ?
N4 C12 C25 C26 -82.2(2) . . . . ?
N3 N2 C9 C8 -159.54(12) . . . . ?
N3 N4 C12 C11 0.84(17) . . . . ?
N3 N4 C12 C25 -177.83(13) . . . . ?
C12 C11 N2 N3 -0.04(15) . . . . ?
C12 C11 N2 C9 -175.03(13) . . . . ?
C12 C11 C10 C19 36.9(2) . . . . ?
C12 C11 C10 C7 156.88(15) . . . . ?
C12 C11 C10 C13 -85.61(18) . . . . ?
C12 N4 N3 N2 -0.83(17) . . . . ?
C12 C25 C30 C29 -174.44(16) . . . . ?
C12 C25 C26 C27 174.67(19) . . . . ?
C6 C7 C8 N1 0.18(15) . . . . ?
C6 C7 C8 C9 -179.22(13) . . . . ?
C6 C5 C4 C3 -0.2(2) . . . . ?
C6 C1 C2 C3 0.5(2) . . . . ?
C5 C6 C1 N1 179.34(12) . . . . ?
C5 C6 C1 C2 -0.8(2) . . . . ?
C5 C4 C3 C2 -0.2(3) . . . . ?
C1 N1 C8 C7 -0.24(16) . . . . ?
C1 N1 C8 C9 179.18(13) . . . . ?
C1 C6 C5 C4 0.68(19) . . . . ?
C24 C19 C10 C11 72.93(14) . . . . ?
C24 C19 C10 C7 -44.02(15) . . . . ?
C24 C19 C10 C13 -166.11(11) . . . . ?
C24 C19 C20 C21 -0.2(2) . . . . ?
C24 C23 C22 C21 -0.2(3) . . . . ?
C14 C13 C18 C17 0.4(3) . . . . ?
C14 C15 C16 C17 0.6(3) . . . . ?
C20 C19 C10 C11 -104.03(14) . . . . ?
C20 C19 C10 C7 139.02(13) . . . . ?
C20 C19 C10 C13 16.94(17) . . . . ?
C20 C19 C24 C23 -0.2(2) . . . . ?
C9 N2 N3 N4 176.01(13) . . . . ?
C8 C7 C6 C5 -179.33(15) . . . . ?
C8 C7 C6 C1 -0.05(14) . . . . ?
C8 N1 C1 C6 0.20(15) . . . . ?
C8 N1 C1 C2 -179.59(15) . . . . ?
C25 C30 C29 C28 -0.9(3) . . . . ?
C25 C26 C27 C28 0.3(4) . . . . ?
C23 C22 C21 C20 -0.2(3) . . . . ?
C15 C16 C17 C18 -0.9(4) . . . . ?
C4 C3 C2 C1 0.0(2) . . . . ?
C30 C25 C26 C27 0.4(3) . . . . ?
C18 C13 C14 C15 -0.7(2) . . . . ?
C26 C25 C30 C29 -0.1(3) . . . . ?
C29 C28 C27 C26 -1.2(4) . . . . ?
C27 C28 C29 C30 1.5(4) . . . . ?

_smtbx_masks_special_details     ?
loop_
_smtbx_masks_void_nr
_smtbx_masks_void_average_x
_smtbx_masks_void_average_y
_smtbx_masks_void_average_z
_smtbx_masks_void_volume
_smtbx_masks_void_count_electrons
_smtbx_masks_void_content
1 0.000 0.000 0.000 13.3 0.2 ?
2 0.000 0.000 0.500 388.4 4.5 '2 ?'
3 0.500 0.500 1.000 388.4 4.5 '2 ?'
4 0.500 0.500 0.500 13.3 0.2 ?

_smtbx_masks_void_probe_radius   1.2
_smtbx_masks_void_truncation_radius 1.2
_shelx_res_file                  
;
TITL 140902b_0m in P2(1)/n
    140902b_0m.res
    created by SHELXL-2018/3 at 12:36:15 on 24-Mar-2021
CELL 0.71073 12.3091 14.2045 16.5877 90 101.973 90
ZERR 4 0.0008 0.0009 0.0011 0 0.001 0
LATT 1
SYMM 0.5-X,0.5+Y,0.5-Z
SFAC C H N
UNIT 120 88 16
EQIV $1 -0.5-X,0.5+Y,0.5-Z
DELU 0.001 0.002 C26 C27

L.S. 4
PLAN  2
SIZE 0.13 0.15 0.16
TEMP 20
CONF
HTAB N1 N4_$1
BOND $H
list 4
MORE -1
fmap 2
acta
ABIN
OMIT -5 10 4
OMIT 1 9 1
REM <olex2.extras>
REM <HklSrc "%.\\140902b_0m.hkl">
REM </olex2.extras>

WGHT    0.074500    0.061200
FVAR       4.62222
C11   1   -0.079476    0.436930    0.264460    11.00000    0.04014    0.04184 =
         0.04313   -0.00165    0.01201   -0.00172
N2    3   -0.167813    0.486218    0.279143    11.00000    0.04201    0.04625 =
         0.05651   -0.00335    0.02029   -0.00359
C19   1    0.079165    0.428259    0.194396    11.00000    0.03979    0.03140 =
         0.04391    0.00226    0.01342   -0.00143
C10   1    0.025939    0.486623    0.254239    11.00000    0.03693    0.03367 =
         0.04288   -0.00028    0.01034   -0.00093
C7    1   -0.008227    0.583451    0.219532    11.00000    0.03928    0.03461 =
         0.04537   -0.00123    0.00986    0.00112
N1    3   -0.110343    0.715731    0.199452    11.00000    0.05053    0.04106 =
         0.07300    0.00099    0.01617    0.01144
AFIX  43
H1    2   -0.163273    0.754880    0.200676    11.00000   -1.20000
AFIX   0
C13   1    0.104505    0.498447    0.339367    11.00000    0.04402    0.03578 =
         0.04170   -0.00172    0.01118    0.00055
N4    3   -0.214503    0.343822    0.286072    11.00000    0.05266    0.05379 =
         0.07939   -0.00285    0.02562   -0.01271
N3    3   -0.249905    0.429887    0.291812    11.00000    0.05093    0.05727 =
         0.07959   -0.00430    0.03021   -0.00976
C12   1   -0.111307    0.344317    0.268754    11.00000    0.04518    0.04382 =
         0.05259   -0.00033    0.01277   -0.00673
C6    1    0.046827    0.649779    0.175196    11.00000    0.04182    0.03448 =
         0.04339    0.00028    0.00813    0.00019
C5    1    0.143582    0.649502    0.143081    11.00000    0.04790    0.04358 =
         0.05430    0.00009    0.01401   -0.00259
AFIX  43
H5    2    0.189405    0.596829    0.148577    11.00000   -1.20000
AFIX   0
C1    1   -0.020576    0.731540    0.164272    11.00000    0.04988    0.03825 =
         0.05425    0.00062    0.00708    0.00244
C24   1    0.030085    0.428339    0.110973    11.00000    0.04735    0.04241 =
         0.04820   -0.00036    0.00872    0.00008
AFIX  43
H24   2   -0.032183    0.465416    0.091788    11.00000   -1.20000
AFIX   0
C14   1    0.199528    0.551849    0.346882    11.00000    0.04947    0.06015 =
         0.05490    0.00958    0.00567   -0.00868
AFIX  43
H14   2    0.216788    0.578773    0.299993    11.00000   -1.20000
AFIX   0
C20   1    0.170874    0.372459    0.220988    11.00000    0.05555    0.05111 =
         0.05127    0.00250    0.01039    0.01202
AFIX  43
H20   2    0.204942    0.371618    0.276543    11.00000   -1.20000
AFIX   0
C9    1   -0.184238    0.587509    0.276196    11.00000    0.04918    0.04940 =
         0.06903   -0.00536    0.02405    0.00358
AFIX  23
H9A   2   -0.173282    0.613073    0.331521    11.00000   -1.20000
H9B   2   -0.258948    0.602690    0.247107    11.00000   -1.20000
AFIX   0
C8    1   -0.101344    0.627338    0.232162    11.00000    0.04483    0.04096 =
         0.05194   -0.00231    0.01256    0.00330
C25   1   -0.057203    0.253558    0.256652    11.00000    0.04653    0.04094 =
         0.07129    0.00148    0.01535   -0.00915
C23   1    0.073504    0.373505    0.056430    11.00000    0.07307    0.05644 =
         0.04878   -0.00363    0.01680    0.00118
AFIX  43
H23   2    0.040508    0.374262    0.000663    11.00000   -1.20000
AFIX   0
C22   1    0.164526    0.318200    0.083816    11.00000    0.08475    0.06309 =
         0.06978   -0.01156    0.03232    0.01466
AFIX  43
H22   2    0.193407    0.281251    0.046999    11.00000   -1.20000
AFIX   0
C15   1    0.269636    0.566351    0.422178    11.00000    0.05356    0.05993 =
         0.06971   -0.00008   -0.00188   -0.01134
AFIX  43
H15   2    0.333085    0.602883    0.425361    11.00000   -1.20000
AFIX   0
C21   1    0.212681    0.317717    0.165803    11.00000    0.07073    0.07001 =
         0.07481   -0.00163    0.01895    0.03066
AFIX  43
H21   2    0.274468    0.279981    0.184660    11.00000   -1.20000
AFIX   0
C4    1    0.169256    0.728737    0.103306    11.00000    0.06080    0.05409 =
         0.06158    0.00472    0.02038   -0.00917
AFIX  43
H4    2    0.233446    0.729107    0.082011    11.00000   -1.20000
AFIX   0
C3    1    0.101855    0.808685    0.093913    11.00000    0.07500    0.05049 =
         0.06587    0.01297    0.01053   -0.01106
AFIX  43
H3    2    0.121950    0.861100    0.066741    11.00000   -1.20000
AFIX   0
C2    1    0.007101    0.810892    0.124020    11.00000    0.06626    0.04095 =
         0.06846    0.00662    0.00490    0.00194
AFIX  43
H2    2   -0.037873    0.864113    0.117794    11.00000   -1.20000
AFIX   0
C30   1   -0.069349    0.215618    0.178747    11.00000    0.07710    0.05542 =
         0.08142   -0.00734    0.02482   -0.00131
AFIX  43
H30   2   -0.106025    0.249337    0.133091    11.00000   -1.20000
AFIX   0
C18   1    0.083151    0.459613    0.409387    11.00000    0.08042    0.10353 =
         0.04835   -0.00002    0.01295   -0.04322
AFIX  43
H18   2    0.019924    0.422856    0.406438    11.00000   -1.20000
AFIX   0
C16   1    0.246854    0.527684    0.491946    11.00000    0.07341    0.08431 =
         0.05303   -0.01579    0.00009   -0.00962
AFIX  43
H16   2    0.293541    0.537794    0.542949    11.00000   -1.20000
AFIX   0
C26   1   -0.002745    0.201654    0.322445    11.00000    0.09835    0.06579 =
         0.08712    0.00550    0.00194    0.00847
AFIX  43
H26   2    0.006057    0.225642    0.375574    11.00000   -1.20000
AFIX   0
C28   1    0.028227    0.077043    0.233841    11.00000    0.08369    0.05723 =
         0.16521   -0.01294    0.02986    0.00333
AFIX  43
H28   2    0.057951    0.018345    0.226118    11.00000   -1.20000
AFIX   0
C29   1   -0.026636    0.126917    0.168715    11.00000    0.09694    0.06449 =
         0.11971   -0.01994    0.03975   -0.00315
AFIX  43
H29   2   -0.036007    0.101367    0.116102    11.00000   -1.20000
AFIX   0
C17   1    0.153820    0.473787    0.485015    11.00000    0.11227    0.14434 =
         0.04542    0.00277    0.01224   -0.05134
AFIX  43
H17   2    0.137483    0.446034    0.531875    11.00000   -1.20000
AFIX   0
C27   1    0.039363    0.113208    0.309906    11.00000    0.10901    0.06882 =
         0.13877    0.01905    0.00315    0.02181
AFIX  43
H27   2    0.075870    0.078513    0.355002    11.00000   -1.20000
AFIX   0
HKLF 4


REM  140902b_0m in P2(1)/n
REM wR2 = 0.1444, GooF = S = 1.108, Restrained GooF = 1.109 for all data
REM R1 = 0.0479 for 4408 Fo > 4sig(Fo) and 0.0662 for all 6452 data
REM 307 parameters refined using 1 restraints

END

WGHT      0.0745      0.0612

REM Highest difference peak  0.158,  deepest hole -0.200,  1-sigma level  0.036
Q1    1   0.0469  0.3747  0.3953  11.00000  0.05    0.16
Q2    1  -0.0412  0.2212  0.3828  11.00000  0.05    0.15
;
_shelx_res_checksum              23676
_shelx_fab_file                  
;
-15 0 -1 0.1338 -0.0009
-15 0 1 0.0404 0.0004
-15 0 3 -0.7313 0.0002
-15 0 5 -0.1515 -0.0020
-15 0 7 0.2142 -0.0001
-15 0 9 0.1892 -0.0000
-15 0 11 0.0539 0.0004
-15 1 -2 0.1900 0.0001
-15 1 -1 -0.3679 -0.0017
-15 1 0 -0.3475 -0.0010
-15 1 1 -0.6227 0.0013
-15 1 2 -0.0527 -0.0000
-15 1 3 -0.0154 -0.0010
-15 1 4 -0.0156 0.0000
-15 1 5 0.1396 0.0005
-15 1 6 -0.0890 -0.0003
-15 1 7 -0.0867 0.0008
-15 1 8 -0.2303 -0.0002
-15 1 9 -0.3337 -0.0002
-15 1 10 -0.1366 -0.0005
-15 1 11 0.0713 -0.0002
-15 2 -2 -0.0000 0.0007
-15 2 -1 -0.2578 0.0006
-15 2 0 0.0448 0.0000
-15 2 1 -0.1190 -0.0006
-15 2 2 0.2645 0.0006
-15 2 3 -0.1119 0.0001
-15 2 4 -0.1038 -0.0005
-15 2 5 0.0131 0.0001
-15 2 6 -0.0072 -0.0003
-15 2 7 -0.0416 0.0003
-15 2 8 -0.2493 -0.0003
-15 2 9 -0.0583 0.0002
-15 2 10 -0.0283 0.0003
-15 2 11 -0.2233 -0.0002
-15 3 -2 -0.3490 0.0003
-15 3 -1 0.0877 0.0001
-15 3 0 0.2467 0.0001
-15 3 1 0.1092 -0.0009
-15 3 2 0.2628 0.0000
-15 3 3 0.1156 -0.0003
-15 3 4 0.4137 -0.0001
-15 3 5 -0.0087 -0.0001
-15 3 6 0.0137 0.0008
-15 3 7 0.1423 0.0007
-15 3 8 -0.0359 -0.0001
-15 3 9 0.1353 0.0007
-15 3 10 0.0443 0.0003
-15 4 -1 0.3506 0.0008
-15 4 0 -0.2517 0.0005
-15 4 1 0.1446 0.0001
-15 4 2 0.0422 -0.0001
-15 4 3 0.1307 0.0008
-15 4 4 0.3615 0.0004
-15 4 5 -0.3361 -0.0007
-15 4 6 0.2244 -0.0008
-15 4 7 0.0871 0.0005
-15 4 8 0.0125 -0.0009
-15 4 9 0.2270 -0.0000
-15 5 0 -0.0427 -0.0009
-15 5 1 0.2834 -0.0002
-15 5 2 0.0143 -0.0003
-15 5 3 -0.4134 -0.0001
-15 5 4 0.0090 -0.0001
-15 5 5 -0.3091 -0.0002
-15 5 6 -0.1446 0.0003
-15 5 7 0.1499 0.0003
-15 5 8 -0.4288 -0.0003
-15 6 3 -0.2462 0.0002
-15 6 4 0.1848 0.0007
-15 6 5 0.1413 -0.0005
-15 6 6 -0.0038 0.0003
-14 0 -6 -0.0970 0.0011
-14 0 -4 -0.1304 -0.0006
-14 0 -2 -0.2752 0.0000
-14 0 0 -0.0256 0.0012
-14 0 2 1.0504 -0.0001
-14 0 4 0.5369 0.0007
-14 0 6 -0.2703 0.0005
-14 0 8 -0.6716 0.0008
-14 0 10 -0.6231 -0.0001
-14 0 12 -0.7453 0.0009
-14 0 14 -0.3620 0.0024
-14 1 -6 0.0532 0.0001
-14 1 -5 -0.2810 0.0002
-14 1 -4 0.3061 -0.0010
-14 1 -3 0.0864 -0.0015
-14 1 -2 0.3126 0.0022
-14 1 -1 0.2551 -0.0002
-14 1 0 0.3646 -0.0013
-14 1 1 -0.0672 -0.0006
-14 1 2 0.1970 0.0005
-14 1 3 -0.6524 0.0002
-14 1 4 -0.2856 -0.0002
-14 1 5 -0.3351 0.0001
-14 1 6 0.0125 0.0004
-14 1 7 -0.2873 0.0007
-14 1 8 0.1093 -0.0002
-14 1 9 0.1103 -0.0004
-14 1 10 0.0382 -0.0007
-14 1 11 0.1932 0.0001
-14 1 12 0.0781 0.0011
-14 1 13 0.2263 0.0003
-14 2 -5 0.0885 -0.0002
-14 2 -4 0.0079 0.0004
-14 2 -3 0.0174 -0.0007
-14 2 -2 -0.2336 0.0006
-14 2 -1 0.1943 0.0002
-14 2 0 -0.0362 -0.0004
-14 2 1 -0.2406 0.0004
-14 2 2 0.0295 -0.0002
-14 2 3 0.0417 0.0001
-14 2 4 0.1922 -0.0007
-14 2 5 -0.0216 0.0002
-14 2 6 0.3424 -0.0003
-14 2 7 0.0304 -0.0000
-14 2 8 0.2441 -0.0002
-14 2 9 -0.1687 0.0000
-14 2 10 0.0801 0.0002
-14 2 11 -0.1983 -0.0000
-14 2 12 0.1408 -0.0001
-14 2 13 -0.1740 -0.0003
-14 3 -5 -0.0432 0.0013
-14 3 -4 -0.1223 -0.0000
-14 3 -3 0.2816 -0.0007
-14 3 -2 0.0354 -0.0004
-14 3 -1 -0.3898 0.0001
-14 3 0 -0.1139 0.0003
-14 3 1 -0.5545 -0.0009
-14 3 2 0.2468 -0.0001
-14 3 3 -0.1807 0.0007
-14 3 4 0.0152 0.0003
-14 3 5 -0.2081 -0.0006
-14 3 6 0.0108 -0.0003
-14 3 7 0.0324 0.0002
-14 3 8 0.1218 -0.0006
-14 3 9 -0.0687 -0.0004
-14 3 10 0.5167 -0.0002
-14 3 11 -0.1038 0.0002
-14 3 12 0.2355 0.0001
-14 3 13 -0.0696 0.0007
-14 4 -5 0.0905 0.0005
-14 4 -4 0.0586 -0.0012
-14 4 -3 0.1746 -0.0006
-14 4 -2 -0.1729 0.0001
-14 4 -1 0.1802 -0.0003
-14 4 0 0.1099 0.0002
-14 4 1 0.2143 0.0002
-14 4 2 -0.0719 -0.0002
-14 4 3 -0.4374 0.0000
-14 4 4 0.1162 0.0004
-14 4 5 -0.3013 -0.0001
-14 4 6 0.0349 -0.0002
-14 4 7 -0.1073 0.0005
-14 4 8 -0.2116 -0.0000
-14 4 9 -0.2523 0.0009
-14 4 10 -0.2982 0.0002
-14 4 11 -0.1135 0.0007
-14 4 12 -0.1976 -0.0004
-14 5 -4 -0.3763 0.0010
-14 5 -3 -0.3111 0.0013
-14 5 -2 -0.2826 -0.0000
-14 5 -1 0.2552 0.0005
-14 5 0 -0.2871 -0.0000
-14 5 1 -0.0343 -0.0000
-14 5 2 0.0764 -0.0004
-14 5 3 0.0734 -0.0001
-14 5 4 0.6435 0.0004
-14 5 5 0.2675 -0.0000
-14 5 6 0.2873 -0.0005
-14 5 7 0.2971 0.0003
-14 5 8 0.1343 0.0001
-14 5 9 0.2052 0.0003
-14 5 10 0.1950 0.0000
-14 5 11 -0.1809 -0.0002
-14 5 12 0.0054 0.0001
-14 6 -3 0.1631 0.0006
-14 6 -2 0.2552 -0.0015
-14 6 -1 0.0113 -0.0000
-14 6 0 0.1485 -0.0000
-14 6 1 0.3099 -0.0006
-14 6 2 0.4910 0.0001
-14 6 3 0.3020 0.0001
-14 6 4 -0.0407 0.0004
-14 6 5 -0.2751 -0.0003
-14 6 6 -0.2371 -0.0001
-14 6 7 -0.4979 0.0001
-14 6 8 0.2558 -0.0008
-14 6 9 -0.5434 -0.0004
-14 6 10 0.2633 -0.0013
-14 6 11 -0.3498 -0.0012
-14 7 -2 -0.2078 -0.0006
-14 7 -1 0.0960 -0.0006
-14 7 0 -0.3387 0.0002
-14 7 1 -0.0862 0.0003
-14 7 2 -0.6783 -0.0006
-14 7 3 -0.3592 -0.0004
-14 7 4 -0.2940 0.0001
-14 7 5 0.0349 -0.0005
-14 7 6 0.4599 0.0001
-14 7 7 -0.0850 0.0006
-14 7 8 0.5119 0.0001
-14 7 9 -0.2549 0.0004
-14 7 10 0.3673 0.0004
-14 8 0 -0.2306 0.0011
-14 8 1 0.0684 0.0011
-14 8 2 0.2738 -0.0003
-14 8 3 0.2338 -0.0001
-14 8 4 0.1937 0.0000
-14 8 5 0.1980 -0.0001
-14 8 6 -0.2014 -0.0003
-14 8 7 0.0276 -0.0007
-14 8 8 0.0832 0.0007
-13 0 -7 0.6090 -0.0008
-13 0 -5 0.1184 0.0005
-13 0 -3 0.2047 0.0011
-13 0 -1 -0.2317 0.0012
-13 0 1 -0.5272 -0.0001
-13 0 3 -0.3433 0.0002
-13 0 5 0.3651 0.0013
-13 0 7 0.3213 -0.0000
-13 0 9 0.3650 0.0008
-13 0 11 -0.0505 0.0023
-13 0 13 -0.2402 -0.0021
-13 0 15 -0.2578 0.0001
-13 1 -8 0.1011 0.0010
-13 1 -7 0.2691 -0.0010
-13 1 -6 0.0896 -0.0006
-13 1 -5 0.0285 0.0011
-13 1 -4 -0.0860 0.0000
-13 1 -3 0.0092 -0.0004
-13 1 -2 -0.2136 -0.0001
-13 1 -1 0.0034 0.0005
-13 1 0 -0.0532 0.0005
-13 1 1 0.0786 -0.0011
-13 1 2 0.3863 0.0005
-13 1 3 0.3368 0.0011
-13 1 4 0.1536 0.0009
-13 1 5 0.1904 -0.0009
-13 1 6 0.0497 0.0004
-13 1 7 0.1990 -0.0003
-13 1 8 -0.1663 0.0004
-13 1 9 0.0050 0.0013
-13 1 10 -0.1756 0.0004
-13 1 11 -0.2128 -0.0002
-13 1 12 -0.0833 0.0003
-13 1 13 -0.3325 -0.0011
-13 1 14 -0.1754 0.0001
-13 1 15 -0.0099 0.0001
-13 2 -8 -0.2897 0.0004
-13 2 -7 -0.1056 0.0004
-13 2 -6 -0.0605 -0.0002
-13 2 -5 -0.0674 0.0003
-13 2 -4 -0.0507 0.0003
-13 2 -3 0.3531 -0.0011
-13 2 -2 -0.0349 0.0002
-13 2 -1 0.1605 0.0006
-13 2 0 0.2648 -0.0004
-13 2 1 0.0084 -0.0005
-13 2 2 0.4168 0.0003
-13 2 3 -0.4036 0.0006
-13 2 4 -0.1062 0.0001
-13 2 5 -0.4025 -0.0009
-13 2 6 0.0951 0.0002
-13 2 7 -0.2934 0.0009
-13 2 8 0.0781 0.0002
-13 2 9 -0.1451 -0.0001
-13 2 10 0.2271 -0.0003
-13 2 11 -0.2120 0.0001
-13 2 12 -0.0651 0.0005
-13 2 13 -0.0775 0.0005
-13 2 14 -0.1103 0.0001
-13 2 15 0.0247 -0.0002
-13 3 -8 -0.3594 0.0004
-13 3 -7 -0.0640 0.0013
-13 3 -6 0.1520 -0.0010
-13 3 -5 0.3426 0.0000
-13 3 -4 -0.1799 -0.0001
-13 3 -3 0.2567 0.0003
-13 3 -2 0.0295 -0.0009
-13 3 -1 -0.1987 0.0002
-13 3 0 0.2163 -0.0001
-13 3 1 -0.7605 0.0002
-13 3 2 -0.3742 -0.0003
-13 3 3 -0.2287 -0.0002
-13 3 4 -0.1807 0.0001
-13 3 5 0.2782 -0.0001
-13 3 6 -0.0216 -0.0008
-13 3 7 0.0500 0.0002
-13 3 8 0.1157 0.0001
-13 3 9 -0.2920 0.0000
-13 3 10 0.2514 -0.0010
-13 3 11 0.0862 -0.0000
-13 3 12 0.1513 -0.0008
-13 3 13 0.3871 0.0001
-13 3 14 0.1434 -0.0001
-13 3 15 0.1381 -0.0002
-13 4 -7 0.0331 -0.0005
-13 4 -6 -0.1232 -0.0012
-13 4 -5 -0.1069 0.0008
-13 4 -4 -0.6754 0.0005
-13 4 -3 -0.2685 -0.0009
-13 4 -2 0.1715 -0.0004
-13 4 -1 -0.3114 -0.0003
-13 4 0 0.3064 0.0005
-13 4 1 0.0203 -0.0003
-13 4 2 0.5807 -0.0006
-13 4 3 0.4903 -0.0003
-13 4 4 0.3499 0.0004
-13 4 5 0.1487 -0.0000
-13 4 6 -0.1064 -0.0000
-13 4 7 0.0629 0.0000
-13 4 8 -0.0219 -0.0001
-13 4 9 -0.0539 -0.0003
-13 4 10 -0.0811 -0.0008
-13 4 11 -0.0716 -0.0005
-13 4 12 -0.2085 -0.0004
-13 4 13 0.0940 -0.0011
-13 4 14 -0.0157 -0.0005
-13 5 -7 -0.1809 0.0008
-13 5 -6 -0.0910 -0.0012
-13 5 -5 0.2890 -0.0003
-13 5 -4 0.1947 -0.0005
-13 5 -3 0.1689 -0.0003
-13 5 -2 -0.0315 0.0006
-13 5 -1 -0.1131 0.0004
-13 5 0 -0.0637 -0.0001
-13 5 1 0.0323 0.0001
-13 5 2 0.3542 -0.0000
-13 5 3 -0.3714 -0.0001
-13 5 4 0.0996 0.0003
-13 5 5 -0.4045 0.0002
-13 5 6 0.0133 -0.0000
-13 5 7 0.0359 -0.0001
-13 5 8 0.2063 -0.0000
-13 5 9 0.0672 0.0003
-13 5 10 0.2763 0.0001
-13 5 11 0.1695 0.0000
-13 5 12 0.2830 0.0007
-13 5 13 0.2635 0.0006
-13 5 14 -0.3165 0.0013
-13 6 -6 0.2542 -0.0004
-13 6 -5 -0.0525 0.0008
-13 6 -4 -0.0778 -0.0003
-13 6 -3 -0.2760 0.0010
-13 6 -2 -0.1903 -0.0005
-13 6 -1 0.1778 0.0000
-13 6 0 -0.0527 0.0005
-13 6 1 -0.0520 0.0001
-13 6 2 -0.2505 -0.0003
-13 6 3 -0.0163 -0.0003
-13 6 4 0.0851 -0.0003
-13 6 5 0.3761 0.0002
-13 6 6 0.4863 -0.0003
-13 6 7 -0.0691 0.0005
-13 6 8 0.3351 -0.0001
-13 6 9 -0.3957 0.0006
-13 6 10 0.4046 0.0004
-13 6 11 -0.3578 0.0009
-13 6 12 0.0046 -0.0001
-13 6 13 -0.2048 0.0006
-13 7 -5 -0.1045 0.0007
-13 7 -4 -0.2133 -0.0002
-13 7 -3 0.2781 0.0003
-13 7 -2 0.0485 0.0004
-13 7 -1 0.4610 -0.0004
-13 7 0 0.1651 0.0004
-13 7 1 0.2734 0.0000
-13 7 2 0.1913 0.0001
-13 7 3 0.3187 0.0000
-13 7 4 0.1204 0.0007
-13 7 5 -0.1985 -0.0002
-13 7 6 -0.0932 -0.0003
-13 7 7 -0.4950 -0.0000
-13 7 8 0.0855 -0.0003
-13 7 9 -0.3698 0.0000
-13 7 10 -0.2351 -0.0008
-13 7 11 -0.1759 -0.0003
-13 7 12 -0.2186 -0.0017
-13 8 -4 0.0728 -0.0003
-13 8 -3 0.2315 -0.0017
-13 8 -2 -0.2795 -0.0003
-13 8 -1 -0.1431 -0.0010
-13 8 0 -0.0813 -0.0007
-13 8 1 -0.3513 0.0002
-13 8 2 0.0663 -0.0001
-13 8 3 -0.0628 -0.0002
-13 8 4 -0.1994 0.0007
-13 8 5 0.2486 0.0002
-13 8 6 -0.0799 0.0001
-13 8 7 0.2968 -0.0003
-13 8 8 -0.0159 0.0000
-13 8 9 0.1415 -0.0008
-13 8 10 -0.0558 -0.0008
-13 8 11 0.1979 0.0001
-13 9 -2 -0.0189 0.0010
-13 9 -1 -0.4564 -0.0002
-13 9 0 0.4535 0.0001
-13 9 1 -0.4336 0.0006
-13 9 2 0.0841 0.0002
-13 9 3 0.0636 0.0000
-13 9 4 -0.2466 -0.0007
-13 9 5 0.2852 -0.0003
-13 9 6 -0.2488 -0.0004
-13 9 7 -0.0585 -0.0008
-13 9 8 0.0823 0.0002
-13 9 9 0.0676 -0.0001
-13 9 10 0.0781 0.0002
-13 10 0 0.4411 0.0004
-13 10 1 -0.1896 -0.0004
-13 10 2 0.0599 -0.0006
-13 10 3 0.0403 -0.0006
-13 10 4 -0.0836 -0.0003
-13 10 5 0.0109 0.0005
-13 10 6 -0.0634 0.0002
-13 10 7 0.2133 0.0001
-12 0 -10 -0.2049 -0.0011
-12 0 -8 -0.2911 -0.0005
-12 0 -6 0.2323 -0.0004
-12 0 -4 -0.1041 0.0005
-12 0 -2 -0.3470 -0.0023
-12 0 0 -0.1558 -0.0030
-12 0 2 -0.2342 0.0011
-12 0 4 -0.2470 -0.0021
-12 0 6 0.0243 0.0006
-12 0 8 -0.0589 -0.0002
-12 0 10 0.2353 -0.0022
-12 0 12 0.3477 -0.0022
-12 0 14 0.1796 -0.0009
-12 0 16 0.2390 -0.0002
-12 1 -10 -0.2445 0.0011
-12 1 -9 0.3010 -0.0006
-12 1 -8 -0.2042 0.0005
-12 1 -7 0.4107 -0.0004
-12 1 -6 0.1475 -0.0001
-12 1 -5 -0.0434 0.0005
-12 1 -4 -0.1732 -0.0001
-12 1 -3 0.1360 0.0002
-12 1 -2 -0.0451 -0.0013
-12 1 -1 -0.0022 0.0006
-12 1 0 -0.2588 0.0017
-12 1 1 -0.1102 -0.0007
-12 1 2 -0.2154 -0.0002
-12 1 3 -0.2733 0.0006
-12 1 4 -0.0057 -0.0009
-12 1 5 0.1793 -0.0010
-12 1 6 -0.0647 0.0012
-12 1 7 0.2125 0.0003
-12 1 8 0.0714 -0.0007
-12 1 9 0.2027 -0.0009
-12 1 10 0.5234 -0.0008
-12 1 11 -0.0951 -0.0000
-12 1 12 0.3494 0.0007
-12 1 13 0.0289 -0.0005
-12 1 14 -0.1164 -0.0007
-12 1 15 0.0284 0.0002
-12 1 16 -0.4309 0.0008
-12 1 17 -0.1235 -0.0011
-12 2 -10 0.2496 0.0015
-12 2 -9 0.3092 -0.0007
-12 2 -8 -0.0081 0.0001
-12 2 -7 -0.3396 0.0001
-12 2 -6 0.0067 -0.0002
-12 2 -5 -0.5713 -0.0001
-12 2 -4 -0.1737 0.0005
-12 2 -3 -0.0874 -0.0005
-12 2 -2 -0.1900 -0.0003
-12 2 -1 -0.1297 0.0002
-12 2 0 -0.2031 0.0014
-12 2 1 -0.4074 -0.0008
-12 2 2 0.3979 -0.0008
-12 2 3 0.0427 0.0007
-12 2 4 0.1358 0.0018
-12 2 5 0.0550 -0.0007
-12 2 6 -0.3663 0.0002
-12 2 7 -0.0990 0.0001
-12 2 8 -0.3358 0.0010
-12 2 9 -0.2000 -0.0009
-12 2 10 -0.2333 -0.0002
-12 2 11 -0.0004 -0.0003
-12 2 12 -0.2086 -0.0002
-12 2 13 0.3113 -0.0000
-12 2 14 -0.1609 -0.0004
-12 2 15 0.1968 -0.0002
-12 2 16 0.0274 -0.0000
-12 2 17 0.1576 -0.0010
-12 3 -10 -0.1249 -0.0008
-12 3 -9 0.1861 -0.0021
-12 3 -8 0.0206 -0.0009
-12 3 -7 -0.2839 -0.0004
-12 3 -6 0.4304 0.0002
-12 3 -5 0.1181 -0.0002
-12 3 -4 -0.0503 0.0004
-12 3 -3 0.3765 0.0001
-12 3 -2 0.2511 -0.0004
-12 3 -1 0.0676 0.0010
-12 3 0 0.8259 0.0004
-12 3 1 0.2290 -0.0001
-12 3 2 0.5594 -0.0002
-12 3 3 0.3302 0.0004
-12 3 4 -0.4986 0.0003
-12 3 5 0.1957 0.0006
-12 3 6 -0.2196 -0.0004
-12 3 7 0.1043 -0.0001
-12 3 8 -0.0769 0.0006
-12 3 9 -0.0805 0.0003
-12 3 10 -0.1311 -0.0003
-12 3 11 0.0272 0.0005
-12 3 12 -0.2183 0.0005
-12 3 13 -0.0284 0.0003
-12 3 14 0.0496 -0.0002
-12 3 15 -0.2941 -0.0005
-12 3 16 0.0638 0.0006
-12 4 -9 0.1210 0.0010
-12 4 -8 0.2175 0.0005
-12 4 -7 -0.0582 0.0005
-12 4 -6 0.1557 -0.0005
-12 4 -5 0.5440 -0.0006
-12 4 -4 -0.0932 0.0003
-12 4 -3 -0.0139 0.0008
-12 4 -2 0.2561 -0.0004
-12 4 -1 -0.4381 -0.0007
-12 4 0 0.3006 -0.0001
-12 4 1 -0.2162 -0.0002
-12 4 2 -0.2445 -0.0001
-12 4 3 0.0266 -0.0000
-12 4 4 -0.3213 0.0002
-12 4 5 0.1299 0.0001
-12 4 6 -0.1491 -0.0000
-12 4 7 0.2252 -0.0010
-12 4 8 0.1491 0.0003
-12 4 9 0.0990 0.0001
-12 4 10 0.3825 -0.0004
-12 4 11 0.1241 -0.0003
-12 4 12 0.1324 0.0008
-12 4 13 -0.0779 0.0002
-12 4 14 0.0030 0.0011
-12 4 15 0.1101 -0.0003
-12 4 16 0.0370 0.0007
-12 5 -9 0.0187 -0.0002
-12 5 -8 0.2103 -0.0009
-12 5 -7 0.0658 0.0000
-12 5 -6 0.0506 -0.0004
-12 5 -5 0.0805 -0.0007
-12 5 -4 0.0129 0.0004
-12 5 -3 -0.1790 -0.0011
-12 5 -2 0.4195 -0.0006
-12 5 -1 0.0786 -0.0000
-12 5 0 -0.0243 0.0007
-12 5 1 -0.3652 0.0006
-12 5 2 -0.0844 -0.0001
-12 5 3 -0.3176 -0.0003
-12 5 4 0.2280 0.0001
-12 5 5 0.3306 -0.0004
-12 5 6 -0.0817 0.0003
-12 5 7 0.2459 -0.0005
-12 5 8 -0.2822 -0.0001
-12 5 9 -0.2863 0.0000
-12 5 10 -0.0930 0.0003
-12 5 11 -0.5211 -0.0005
-12 5 12 -0.0999 -0.0004
-12 5 13 -0.2664 -0.0009
-12 5 14 -0.0733 -0.0002
-12 5 15 -0.0777 -0.0009
-12 5 16 -0.0087 0.0000
-12 6 -8 -0.0283 -0.0003
-12 6 -7 -0.3237 0.0002
-12 6 -6 -0.2675 -0.0001
-12 6 -5 0.0677 -0.0001
-12 6 -4 -0.1958 -0.0001
-12 6 -3 0.1873 0.0000
-12 6 -2 -0.3995 -0.0003
-12 6 -1 0.0994 -0.0000
-12 6 0 -0.2827 -0.0008
-12 6 1 -0.0105 -0.0002
-12 6 2 0.3613 -0.0001
-12 6 3 0.2927 0.0001
-12 6 4 0.2935 -0.0001
-12 6 5 0.0573 0.0002
-12 6 6 -0.0387 -0.0002
-12 6 7 0.0860 -0.0001
-12 6 8 0.3569 -0.0001
-12 6 9 -0.0214 0.0001
-12 6 10 0.2889 -0.0004
-12 6 11 -0.1194 -0.0003
-12 6 12 0.1534 -0.0009
-12 6 13 0.0037 -0.0002
-12 6 14 -0.1661 -0.0002
-12 6 15 -0.0512 0.0002
-12 7 -7 0.1830 -0.0010
-12 7 -6 -0.0318 -0.0001
-12 7 -5 0.5201 -0.0004
-12 7 -4 -0.3904 0.0002
-12 7 -3 0.1815 0.0003
-12 7 -2 -0.3496 0.0000
-12 7 -1 0.1088 0.0000
-12 7 0 0.2125 0.0001
-12 7 1 0.3448 0.0003
-12 7 2 0.2313 -0.0001
-12 7 3 0.2230 -0.0003
-12 7 4 -0.0172 0.0000
-12 7 5 0.2168 -0.0002
-12 7 6 0.2474 0.0002
-12 7 7 0.4704 -0.0002
-12 7 8 0.0189 0.0001
-12 7 9 0.2121 -0.0002
-12 7 10 -0.0486 -0.0001
-12 7 11 0.0432 0.0003
-12 7 12 -0.0102 0.0003
-12 7 13 -0.1220 0.0003
-12 7 14 0.1804 0.0001
-12 8 -7 -0.1475 0.0002
-12 8 -6 -0.5333 0.0006
-12 8 -5 -0.0487 -0.0004
-12 8 -4 -0.2212 0.0009
-12 8 -3 -0.0740 -0.0002
-12 8 -2 0.1617 -0.0004
-12 8 -1 -0.1207 -0.0000
-12 8 0 0.4574 -0.0005
-12 8 1 -0.3811 0.0001
-12 8 2 0.1822 0.0002
-12 8 3 -0.3499 -0.0003
-12 8 4 0.3280 0.0003
-12 8 5 -0.0373 0.0000
-12 8 6 -0.2687 0.0002
-12 8 7 -0.0705 0.0001
-12 8 8 -0.3545 0.0002
-12 8 9 0.3818 0.0002
-12 8 10 -0.1030 0.0004
-12 8 11 0.5509 0.0004
-12 8 12 0.2315 0.0004
-12 8 13 0.3752 0.0003
-12 9 -5 -0.1523 -0.0011
-12 9 -4 -0.1630 0.0004
-12 9 -3 -0.1165 -0.0002
-12 9 -2 -0.0829 0.0001
-12 9 -1 -0.3637 0.0005
-12 9 0 0.0828 -0.0000
-12 9 1 -0.4058 0.0002
-12 9 2 0.2054 -0.0002
-12 9 3 -0.1927 -0.0004
-12 9 4 0.1139 -0.0002
-12 9 5 -0.0274 0.0004
-12 9 6 0.0803 0.0002
-12 9 7 0.4295 -0.0000
-12 9 8 0.1048 0.0007
-12 9 9 0.4500 0.0002
-12 9 10 -0.1679 0.0001
-12 9 11 0.2400 -0.0000
-12 9 12 -0.0937 -0.0006
-12 10 -4 -0.1471 0.0003
-12 10 -3 0.0863 -0.0015
-12 10 -2 0.2861 0.0006
-12 10 -1 -0.1902 -0.0007
-12 10 0 0.4663 -0.0002
-12 10 1 0.1495 -0.0000
-12 10 2 0.4534 0.0001
-12 10 3 -0.1454 0.0001
-12 10 4 0.3737 -0.0002
-12 10 5 0.3205 -0.0001
-12 10 6 0.0397 -0.0000
-12 10 7 0.2780 -0.0003
-12 10 8 -0.6065 -0.0000
-12 10 9 0.0135 -0.0003
-12 10 10 -0.6128 -0.0001
-12 10 11 -0.5334 0.0001
-12 11 -2 0.1112 0.0008
-12 11 -1 -0.2810 -0.0005
-12 11 0 -0.5039 -0.0004
-12 11 1 -0.4772 -0.0002
-12 11 2 -0.1631 0.0001
-12 11 3 -0.5863 -0.0003
-12 11 4 -0.1958 -0.0002
-12 11 5 -0.2180 0.0003
-12 11 6 -0.6890 0.0003
-12 11 7 -0.1061 0.0001
-12 11 8 -0.2980 0.0001
-12 11 9 0.1131 -0.0003
-12 12 2 0.4456 0.0006
-12 12 3 0.3319 0.0001
-12 12 4 0.0842 0.0007
-12 12 5 0.4456 -0.0005
-11 0 -9 -0.0541 0.0002
-11 0 -7 -0.0871 -0.0012
-11 0 -5 -0.1473 -0.0017
-11 0 -3 0.3603 -0.0030
-11 0 -1 -0.1442 0.0029
-11 0 1 -0.1015 -0.0014
-11 0 3 -0.4495 0.0014
-11 0 5 -0.6283 -0.0005
-11 0 7 -0.3596 0.0006
-11 0 9 -0.0533 -0.0018
-11 0 11 -0.0212 0.0013
-11 0 13 0.1125 0.0010
-11 0 15 -0.2384 -0.0000
-11 0 17 -0.5879 -0.0004
-11 1 -10 0.2328 -0.0015
-11 1 -9 -0.1188 -0.0002
-11 1 -8 -0.1267 -0.0004
-11 1 -7 -0.4408 0.0002
-11 1 -6 0.0845 0.0000
-11 1 -5 0.1333 -0.0013
-11 1 -4 0.0578 -0.0004
-11 1 -3 0.2901 0.0010
-11 1 -2 0.0761 -0.0007
-11 1 -1 0.0942 0.0014
-11 1 0 -0.2011 0.0003
-11 1 1 0.0929 -0.0019
-11 1 2 0.0433 -0.0011
-11 1 3 -0.2244 0.0020
-11 1 4 0.0334 -0.0004
-11 1 5 -0.1308 -0.0018
-11 1 6 -0.0175 -0.0006
-11 1 7 -0.0747 0.0010
-11 1 8 0.0449 -0.0004
-11 1 9 -0.4191 -0.0008
-11 1 10 0.1182 -0.0000
-11 1 11 -0.2165 0.0014
-11 1 12 0.0594 0.0000
-11 1 13 0.2156 -0.0008
-11 1 14 -0.1141 -0.0005
-11 1 15 0.2690 -0.0001
-11 1 16 0.1289 -0.0002
-11 1 17 0.1388 0.0011
-11 1 18 0.1363 0.0005
-11 2 -10 -0.0994 -0.0004
-11 2 -9 0.1436 0.0000
-11 2 -8 0.6567 -0.0001
-11 2 -7 0.3931 -0.0002
-11 2 -6 1.2611 -0.0004
-11 2 -5 0.1379 -0.0002
-11 2 -4 0.4303 0.0004
-11 2 -3 -0.2055 0.0000
-11 2 -2 0.1026 -0.0007
-11 2 -1 0.0337 -0.0008
-11 2 0 0.1073 0.0009
-11 2 1 0.0473 0.0009
-11 2 2 0.1905 -0.0013
-11 2 3 -0.1882 0.0009
-11 2 4 -0.1461 0.0006
-11 2 5 0.3077 0.0002
-11 2 6 0.0140 -0.0012
-11 2 7 0.1848 -0.0003
-11 2 8 0.0792 0.0005
-11 2 9 0.2699 -0.0006
-11 2 10 0.1405 -0.0004
-11 2 11 0.1925 -0.0005
-11 2 12 -0.0787 0.0007
-11 2 13 0.0634 -0.0004
-11 2 14 -0.1347 -0.0008
-11 2 15 -0.0188 0.0004
-11 2 16 0.0169 0.0006
-11 2 17 0.0087 -0.0001
-11 2 18 0.0564 -0.0009
-11 3 -10 0.6621 0.0011
-11 3 -9 0.0953 0.0005
-11 3 -8 0.6739 -0.0005
-11 3 -7 -0.6752 -0.0006
-11 3 -6 0.0588 -0.0002
-11 3 -5 -0.3089 -0.0004
-11 3 -4 -0.4120 0.0011
-11 3 -3 0.1794 0.0005
-11 3 -2 0.0269 -0.0002
-11 3 -1 0.2682 -0.0000
-11 3 0 0.1780 0.0013
-11 3 1 -0.0067 -0.0001
-11 3 2 0.0607 -0.0003
-11 3 3 0.4471 -0.0000
-11 3 4 -0.0122 0.0011
-11 3 5 0.2209 0.0005
-11 3 6 0.1745 -0.0004
-11 3 7 0.1033 0.0001
-11 3 8 0.0004 0.0012
-11 3 9 0.0786 0.0005
-11 3 10 -0.2747 -0.0004
-11 3 11 -0.2374 -0.0003
-11 3 12 -0.3906 0.0002
-11 3 13 -0.2199 -0.0001
-11 3 14 -0.0822 -0.0004
-11 3 15 -0.0359 -0.0001
-11 3 16 -0.0376 0.0002
-11 3 17 0.3251 0.0003
-11 4 -10 0.1121 -0.0002
-11 4 -9 -0.1993 0.0000
-11 4 -8 0.1066 0.0001
-11 4 -7 -0.2355 0.0002
-11 4 -6 -0.1028 0.0005
-11 4 -5 0.3326 0.0002
-11 4 -4 -0.2351 -0.0004
-11 4 -3 0.1412 0.0006
-11 4 -2 0.0828 -0.0006
-11 4 -1 -0.3755 0.0001
-11 4 0 -0.2087 0.0007
-11 4 1 -0.1550 0.0002
-11 4 2 -0.1490 -0.0001
-11 4 3 0.3961 0.0004
-11 4 4 0.1895 -0.0005
-11 4 5 0.3917 0.0006
-11 4 6 0.1335 0.0000
-11 4 7 0.0944 0.0000
-11 4 8 -0.0870 0.0000
-11 4 9 -0.3354 0.0011
-11 4 10 0.2874 0.0001
-11 4 11 -0.1650 -0.0008
-11 4 12 0.3265 0.0001
-11 4 13 0.0509 0.0002
-11 4 14 0.1773 0.0003
-11 4 15 0.0218 -0.0006
-11 4 16 -0.1515 -0.0004
-11 4 17 -0.0063 0.0006
-11 5 -10 -0.3585 -0.0008
-11 5 -9 -0.2247 -0.0001
-11 5 -8 -0.0695 -0.0006
-11 5 -7 -0.2174 -0.0002
-11 5 -6 0.0758 0.0001
-11 5 -5 0.0949 -0.0002
-11 5 -4 0.0203 0.0002
-11 5 -3 -0.1149 0.0007
-11 5 -2 -0.0746 0.0002
-11 5 -1 0.3339 -0.0007
-11 5 0 0.1343 0.0000
-11 5 1 0.3668 0.0004
-11 5 2 0.4020 0.0000
-11 5 3 -0.0863 -0.0003
-11 5 4 0.0039 0.0002
-11 5 5 -0.2135 0.0001
-11 5 6 -0.2308 0.0004
-11 5 7 0.1056 0.0000
-11 5 8 0.6446 -0.0002
-11 5 9 -0.2712 0.0001
-11 5 10 0.7289 -0.0002
-11 5 11 -0.1977 -0.0004
-11 5 12 0.1980 -0.0003
-11 5 13 -0.0652 0.0001
-11 5 14 -0.1103 -0.0001
-11 5 15 0.0943 0.0001
-11 5 16 -0.2292 -0.0004
-11 5 17 -0.0726 0.0007
-11 6 -10 0.1010 -0.0007
-11 6 -9 0.0993 -0.0003
-11 6 -8 0.2848 -0.0002
-11 6 -7 -0.1256 -0.0001
-11 6 -6 0.0380 -0.0001
-11 6 -5 0.0550 -0.0005
-11 6 -4 -0.2464 0.0001
-11 6 -3 0.3755 -0.0003
-11 6 -2 -0.3794 -0.0004
-11 6 -1 0.5906 -0.0001
-11 6 0 -0.2790 0.0002
-11 6 1 0.1126 -0.0000
-11 6 2 -0.0542 -0.0000
-11 6 3 -0.1248 -0.0002
-11 6 4 -0.1217 -0.0001
-11 6 5 0.2665 0.0003
-11 6 6 0.0174 0.0000
-11 6 7 0.0730 -0.0000
-11 6 8 0.0818 -0.0004
-11 6 9 -0.1872 -0.0003
-11 6 10 0.2982 -0.0000
-11 6 11 0.2527 0.0002
-11 6 12 0.4493 0.0000
-11 6 13 0.3726 -0.0003
-11 6 14 0.3358 0.0002
-11 6 15 0.2422 -0.0004
-11 6 16 0.1499 -0.0005
-11 7 -9 -0.0054 -0.0000
-11 7 -8 -0.1528 0.0007
-11 7 -7 0.0111 0.0000
-11 7 -6 -0.5006 -0.0003
-11 7 -5 0.4095 -0.0005
-11 7 -4 -0.4678 -0.0005
-11 7 -3 0.1598 -0.0000
-11 7 -2 -0.4259 -0.0000
-11 7 -1 0.0095 0.0001
-11 7 0 -0.2336 -0.0001
-11 7 1 -0.1707 -0.0002
-11 7 2 -0.0851 -0.0003
-11 7 3 -0.0901 0.0002
-11 7 4 0.4082 -0.0004
-11 7 5 -0.1272 -0.0000
-11 7 6 0.0232 0.0003
-11 7 7 -0.0860 -0.0003
-11 7 8 0.1991 -0.0001
-11 7 9 0.0975 0.0000
-11 7 10 0.1445 0.0002
-11 7 11 -0.2976 -0.0002
-11 7 12 -0.1064 0.0003
-11 7 13 -0.5525 -0.0006
-11 7 14 -0.3178 0.0001
-11 7 15 -0.2953 0.0005
-11 7 16 0.0290 0.0005
-11 8 -9 0.1009 -0.0006
-11 8 -8 0.3908 -0.0000
-11 8 -7 0.1386 -0.0000
-11 8 -6 -0.0638 -0.0003
-11 8 -5 0.1748 -0.0004
-11 8 -4 0.0454 0.0000
-11 8 -3 0.1245 0.0004
-11 8 -2 0.0861 -0.0001
-11 8 -1 0.2059 -0.0002
-11 8 0 0.0888 -0.0001
-11 8 1 0.1852 0.0001
-11 8 2 0.5439 -0.0004
-11 8 3 -0.0267 -0.0002
-11 8 4 0.4057 -0.0000
-11 8 5 0.1887 -0.0001
-11 8 6 -0.0436 -0.0002
-11 8 7 0.3464 0.0002
-11 8 8 -0.4269 -0.0000
-11 8 9 -0.3691 0.0001
-11 8 10 -0.6582 -0.0001
-11 8 11 -0.4093 -0.0007
-11 8 12 -0.2119 -0.0003
-11 8 13 -0.1572 0.0000
-11 8 14 0.2404 -0.0000
-11 8 15 -0.2770 0.0007
-11 9 -8 -0.0911 -0.0004
-11 9 -7 -0.1536 -0.0001
-11 9 -6 0.0611 0.0001
-11 9 -5 0.0511 -0.0005
-11 9 -4 0.0761 -0.0001
-11 9 -3 0.0391 0.0000
-11 9 -2 -0.3195 -0.0003
-11 9 -1 0.0145 -0.0002
-11 9 0 0.0718 -0.0001
-11 9 1 -0.1822 -0.0001
-11 9 2 0.2326 0.0002
-11 9 3 -0.4877 0.0003
-11 9 4 0.0676 -0.0000
-11 9 5 0.2304 0.0002
-11 9 6 -0.2441 -0.0002
-11 9 7 -0.0021 -0.0003
-11 9 8 -0.2710 -0.0001
-11 9 9 0.4893 -0.0006
-11 9 10 -0.3337 -0.0002
-11 9 11 0.6807 -0.0003
-11 9 12 -0.3485 -0.0000
-11 9 13 0.4081 -0.0005
-11 9 14 -0.2034 -0.0005
-11 10 -7 0.3286 -0.0008
-11 10 -6 -0.1670 0.0008
-11 10 -5 0.1607 -0.0002
-11 10 -4 -0.4588 0.0006
-11 10 -3 0.2168 -0.0002
-11 10 -2 -0.1858 0.0001
-11 10 -1 0.1508 -0.0003
-11 10 0 -0.1510 -0.0001
-11 10 1 -0.1013 0.0003
-11 10 2 0.2460 0.0003
-11 10 3 0.0705 -0.0001
-11 10 4 -0.1135 -0.0003
-11 10 5 0.0581 -0.0002
-11 10 6 -0.4279 0.0002
-11 10 7 0.2515 -0.0005
-11 10 8 0.0811 -0.0001
-11 10 9 0.8206 0.0001
-11 10 10 0.2690 0.0001
-11 10 11 0.4471 0.0003
-11 10 12 0.2142 0.0008
-11 10 13 -0.0278 0.0002
-11 11 -5 -0.0309 -0.0009
-11 11 -4 -0.0083 0.0007
-11 11 -3 0.0200 -0.0003
-11 11 -2 0.0331 0.0000
-11 11 -1 0.3343 0.0006
-11 11 0 0.0214 -0.0004
-11 11 1 0.3864 0.0001
-11 11 2 0.6135 -0.0001
-11 11 3 0.2682 0.0002
-11 11 4 0.1082 -0.0002
-11 11 5 0.7588 0.0002
-11 11 6 0.3850 -0.0004
-11 11 7 0.6454 0.0000
-11 11 8 0.0239 -0.0001
-11 11 9 -0.1313 -0.0002
-11 11 10 -0.0855 0.0002
-11 11 11 -0.5912 -0.0008
-11 12 -3 -0.2197 -0.0003
-11 12 -2 -0.5804 -0.0012
-11 12 -1 0.3092 0.0004
-11 12 0 -0.4513 -0.0000
-11 12 1 -0.5156 -0.0006
-11 12 2 -0.4427 0.0002
-11 12 3 -0.5990 -0.0006
-11 12 4 -0.7442 -0.0003
-11 12 5 -0.4088 -0.0003
-11 12 6 -0.0931 0.0010
-11 12 7 -0.4795 0.0000
-11 12 8 -0.0088 0.0015
-11 12 9 -0.2754 -0.0001
-11 13 0 -0.0604 0.0000
-11 13 1 -0.4068 -0.0008
-11 13 2 -0.0956 -0.0001
-11 13 3 0.4673 -0.0001
-11 13 4 0.2701 0.0002
-11 13 5 0.1637 0.0000
-11 13 6 0.4661 0.0003
-10 0 -8 0.1584 0.0031
-10 0 -6 0.3679 -0.0000
-10 0 -4 0.2504 0.0044
-10 0 -2 0.2280 0.0037
-10 0 0 -0.2422 0.0009
-10 0 2 -0.2262 0.0026
-10 0 4 -0.0342 0.0023
-10 0 6 0.0104 0.0019
-10 0 8 -0.1688 0.0013
-10 0 10 -0.1738 0.0037
-10 0 12 -0.0455 -0.0020
-10 0 14 0.0682 0.0012
-10 0 16 0.4058 0.0006
-10 0 18 0.1590 -0.0007
-10 1 -9 0.4334 0.0003
-10 1 -8 0.1978 -0.0010
-10 1 -7 0.4075 -0.0011
-10 1 -6 -0.0737 0.0008
-10 1 -5 0.0142 0.0015
-10 1 -4 -0.3315 0.0019
-10 1 -3 -0.2343 0.0000
-10 1 -2 0.2600 -0.0025
-10 1 -1 0.1693 0.0011
-10 1 0 0.4371 0.0011
-10 1 1 0.5804 -0.0003
-10 1 2 0.2552 -0.0008
-10 1 3 -0.0029 0.0013
-10 1 4 0.0707 0.0020
-10 1 5 -0.0127 0.0001
-10 1 6 -0.1316 -0.0019
-10 1 7 -0.0420 0.0020
-10 1 8 -0.1227 0.0022
-10 1 9 -0.0126 0.0002
-10 1 10 -0.2088 -0.0020
-10 1 11 -0.0913 0.0006
-10 1 12 -0.1853 0.0004
-10 1 13 -0.0226 -0.0009
-10 1 14 0.1242 0.0013
-10 1 15 0.1381 0.0008
-10 1 16 0.4095 -0.0001
-10 1 17 0.0497 0.0004
-10 1 18 0.2149 -0.0005
-10 1 19 0.1738 0.0011
-10 2 -9 -0.3383 -0.0001
-10 2 -8 -0.1095 -0.0008
-10 2 -7 -0.6713 0.0003
-10 2 -6 -0.0096 -0.0002
-10 2 -5 -0.2607 0.0004
-10 2 -4 0.2079 -0.0005
-10 2 -3 -0.1148 0.0002
-10 2 -2 0.1255 -0.0007
-10 2 -1 0.3165 0.0002
-10 2 0 -0.8956 0.0002
-10 2 1 0.0940 -0.0003
-10 2 2 -0.3395 -0.0011
-10 2 3 0.1398 0.0003
-10 2 4 0.2175 0.0003
-10 2 5 0.1015 -0.0004
-10 2 6 0.3094 -0.0009
-10 2 7 -0.0321 0.0011
-10 2 8 0.2306 0.0005
-10 2 9 0.0494 -0.0006
-10 2 10 0.2862 -0.0012
-10 2 11 0.0434 0.0003
-10 2 12 0.3855 0.0005
-10 2 13 0.2032 -0.0003
-10 2 14 -0.0616 -0.0008
-10 2 15 0.0140 0.0005
-10 2 16 -0.3250 0.0004
-10 2 17 -0.0199 0.0004
-10 2 18 -0.2874 0.0008
-10 2 19 -0.0361 0.0011
-10 3 -9 -0.4377 -0.0001
-10 3 -8 0.3282 0.0004
-10 3 -7 0.0131 0.0000
-10 3 -6 0.2093 -0.0001
-10 3 -5 -0.0581 -0.0007
-10 3 -4 0.1069 0.0003
-10 3 -3 -0.2262 -0.0001
-10 3 -2 -0.5079 -0.0005
-10 3 -1 -0.1099 -0.0007
-10 3 0 -0.7237 0.0006
-10 3 1 0.1040 0.0008
-10 3 2 -0.0143 0.0001
-10 3 3 -0.0189 -0.0014
-10 3 4 0.0171 0.0005
-10 3 5 -0.2236 0.0007
-10 3 6 -0.0510 -0.0004
-10 3 7 0.0134 -0.0009
-10 3 8 -0.3239 0.0002
-10 3 9 0.3064 0.0001
-10 3 10 0.0754 -0.0008
-10 3 11 -0.0380 -0.0011
-10 3 12 0.1701 0.0001
-10 3 13 -0.0251 0.0007
-10 3 14 0.0170 -0.0005
-10 3 15 -0.0207 -0.0011
-10 3 16 0.0533 0.0008
-10 3 17 0.0754 -0.0000
-10 3 18 -0.0083 -0.0001
-10 4 -9 0.1629 -0.0000
-10 4 -8 0.0137 -0.0000
-10 4 -7 0.4207 -0.0000
-10 4 -6 -0.0564 -0.0004
-10 4 -5 0.4588 -0.0004
-10 4 -4 -0.1735 -0.0002
-10 4 -3 0.0845 0.0008
-10 4 -2 -0.0113 -0.0005
-10 4 -1 0.2894 -0.0000
-10 4 0 0.2877 0.0008
-10 4 1 -0.0049 -0.0000
-10 4 2 -0.0182 -0.0003
-10 4 3 -0.2480 -0.0005
-10 4 4 -0.0549 0.0006
-10 4 5 -0.2026 0.0008
-10 4 6 0.2343 -0.0003
-10 4 7 0.3428 -0.0004
-10 4 8 0.4549 -0.0007
-10 4 9 -0.1458 0.0001
-10 4 10 0.4454 -0.0006
-10 4 11 -0.2833 -0.0001
-10 4 12 -0.0004 -0.0006
-10 4 13 -0.0011 -0.0002
-10 4 14 -0.1430 -0.0001
-10 4 15 -0.0812 -0.0004
-10 4 16 -0.3091 -0.0001
-10 4 17 -0.0675 0.0003
-10 4 18 -0.0838 -0.0005
-10 5 -9 0.1601 -0.0001
-10 5 -8 0.1983 0.0005
-10 5 -7 -0.3331 -0.0000
-10 5 -6 0.0885 -0.0001
-10 5 -5 0.0034 0.0002
-10 5 -4 0.1026 -0.0001
-10 5 -3 0.3349 0.0006
-10 5 -2 0.2796 0.0001
-10 5 -1 0.1851 0.0000
-10 5 0 0.3160 -0.0005
-10 5 1 0.1393 0.0003
-10 5 2 0.3824 0.0001
-10 5 3 0.1474 0.0004
-10 5 4 0.0260 0.0001
-10 5 5 0.1217 0.0002
-10 5 6 -0.3326 0.0002
-10 5 7 -0.5701 -0.0001
-10 5 8 -0.1054 -0.0003
-10 5 9 -0.9133 0.0002
-10 5 10 0.2898 0.0003
-10 5 11 0.0228 -0.0000
-10 5 12 0.0728 -0.0007
-10 5 13 0.2048 0.0006
-10 5 14 0.1107 0.0003
-10 5 15 0.1417 -0.0000
-10 5 16 0.2485 -0.0007
-10 5 17 0.0255 -0.0001
-10 5 18 0.2151 -0.0008
-10 6 -9 -0.1500 -0.0001
-10 6 -8 0.4193 -0.0002
-10 6 -7 -0.2226 0.0001
-10 6 -6 0.3286 -0.0001
-10 6 -5 0.1285 -0.0004
-10 6 -4 -0.1686 0.0003
-10 6 -3 0.0231 0.0003
-10 6 -2 -0.2883 0.0005
-10 6 -1 0.2503 -0.0002
-10 6 0 -0.0095 0.0002
-10 6 1 -0.0842 0.0002
-10 6 2 0.0520 0.0009
-10 6 3 -0.0299 -0.0003
-10 6 4 0.2822 0.0001
-10 6 5 0.1340 0.0001
-10 6 6 0.3040 0.0002
-10 6 7 -0.1399 -0.0000
-10 6 8 0.7761 0.0001
-10 6 9 -0.2122 0.0002
-10 6 10 0.0353 0.0001
-10 6 11 -0.2780 0.0007
-10 6 12 -0.6121 0.0000
-10 6 13 -0.3823 -0.0001
-10 6 14 -0.4906 0.0006
-10 6 15 0.1046 -0.0002
-10 6 16 -0.2490 0.0003
-10 6 17 0.0713 -0.0002
-10 7 -9 0.1862 -0.0005
-10 7 -8 0.0377 -0.0005
-10 7 -7 -0.0172 0.0006
-10 7 -6 -0.1939 -0.0001
-10 7 -5 0.0483 -0.0001
-10 7 -4 -0.0518 0.0000
-10 7 -3 0.1355 0.0000
-10 7 -2 0.0831 -0.0005
-10 7 -1 0.1750 -0.0002
-10 7 0 -0.1110 0.0004
-10 7 1 0.1291 0.0002
-10 7 2 0.2375 -0.0001
-10 7 3 0.0590 0.0004
-10 7 4 0.1040 -0.0000
-10 7 5 0.0016 -0.0001
-10 7 6 -0.0256 0.0001
-10 7 7 -0.0028 0.0002
-10 7 8 -0.0168 0.0001
-10 7 9 -0.1075 0.0001
-10 7 10 0.0786 -0.0005
-10 7 11 0.1606 -0.0003
-10 7 12 0.5567 -0.0002
-10 7 13 0.3629 -0.0005
-10 7 14 0.3193 0.0001
-10 7 15 0.1078 -0.0000
-10 7 16 0.0628 -0.0002
-10 7 17 -0.1424 0.0011
-10 8 -9 -0.0766 -0.0006
-10 8 -8 -0.0931 -0.0008
-10 8 -7 0.0031 0.0001
-10 8 -6 -0.1338 -0.0003
-10 8 -5 0.1484 -0.0002
-10 8 -4 0.0784 -0.0001
-10 8 -3 -0.1020 -0.0002
-10 8 -2 -0.0009 0.0003
-10 8 -1 -0.0120 -0.0002
-10 8 0 0.2747 -0.0003
-10 8 1 -0.1288 -0.0000
-10 8 2 0.3197 -0.0003
-10 8 3 -0.2435 -0.0000
-10 8 4 0.2554 0.0000
-10 8 5 0.5295 -0.0003
-10 8 6 0.2453 -0.0000
-10 8 7 0.5607 0.0004
-10 8 8 0.7015 -0.0004
-10 8 9 0.4949 0.0003
-10 8 10 0.4240 -0.0001
-10 8 11 0.0172 0.0004
-10 8 12 -0.0812 -0.0001
-10 8 13 -0.2263 -0.0000
-10 8 14 -0.4262 -0.0011
-10 8 15 -0.2693 -0.0001
-10 8 16 -0.1973 -0.0005
-10 9 -9 -0.0514 0.0000
-10 9 -8 0.4971 -0.0011
-10 9 -7 -0.2086 0.0005
-10 9 -6 -0.0777 -0.0004
-10 9 -5 -0.1873 -0.0001
-10 9 -4 -0.0105 -0.0005
-10 9 -3 0.1244 -0.0002
-10 9 -2 -0.1195 -0.0002
-10 9 -1 0.0386 -0.0007
-10 9 0 -0.0194 0.0000
-10 9 1 -0.0444 0.0002
-10 9 2 0.3314 0.0001
-10 9 3 0.3819 -0.0003
-10 9 4 -0.2510 -0.0001
-10 9 5 0.3834 0.0004
-10 9 6 -0.1640 -0.0001
-10 9 7 -0.0111 -0.0001
-10 9 8 -0.0465 -0.0002
-10 9 9 0.0926 0.0002
-10 9 10 -0.5130 -0.0001
-10 9 11 0.1919 0.0002
-10 9 12 -0.2586 0.0002
-10 9 13 0.1348 0.0004
-10 9 14 0.0566 0.0009
-10 9 15 0.0478 -0.0000
-10 10 -8 -0.4287 0.0005
-10 10 -7 -0.0677 0.0007
-10 10 -6 -0.3574 -0.0004
-10 10 -5 -0.0113 0.0002
-10 10 -4 -0.3299 -0.0004
-10 10 -3 -0.1971 0.0002
-10 10 -2 -0.3240 0.0001
-10 10 -1 -0.1926 -0.0001
-10 10 0 0.1282 0.0001
-10 10 1 -0.1020 -0.0005
-10 10 2 -0.0325 -0.0003
-10 10 3 0.0923 0.0000
-10 10 4 -0.1733 0.0002
-10 10 5 0.5075 -0.0001
-10 10 6 0.3545 0.0005
-10 10 7 -0.1043 0.0003
-10 10 8 -0.5534 0.0003
-10 10 9 -0.0866 0.0005
-10 10 10 -0.4679 -0.0001
-10 10 11 -0.0867 -0.0003
-10 10 12 0.1263 0.0001
-10 10 13 0.0095 -0.0006
-10 10 14 0.1337 0.0003
-10 11 -7 0.5541 0.0002
-10 11 -6 -0.2600 -0.0005
-10 11 -5 0.2488 0.0000
-10 11 -4 -0.1970 -0.0007
-10 11 -3 0.2058 0.0000
-10 11 -2 0.1647 0.0000
-10 11 -1 0.0509 0.0003
-10 11 0 0.0875 -0.0001
-10 11 1 -0.6356 -0.0001
-10 11 2 0.0418 0.0001
-10 11 3 -0.2332 0.0000
-10 11 4 -0.2427 -0.0003
-10 11 5 -0.2550 0.0001
-10 11 6 -0.5062 -0.0002
-10 11 7 -0.1597 0.0005
-10 11 8 -0.2603 -0.0005
-10 11 9 0.1411 0.0003
-10 11 10 0.7704 0.0005
-10 11 11 -0.3543 0.0001
-10 11 12 0.6391 0.0005
-10 11 13 -0.2432 0.0002
-10 12 -6 0.0985 0.0001
-10 12 -5 0.2444 0.0005
-10 12 -4 0.3723 0.0002
-10 12 -3 0.1640 0.0010
-10 12 -2 -0.1203 -0.0006
-10 12 -1 -0.2363 -0.0003
-10 12 0 0.1652 -0.0000
-10 12 1 -0.4183 -0.0001
-10 12 2 0.5465 0.0001
-10 12 3 0.2579 0.0003
-10 12 4 0.0027 -0.0002
-10 12 5 0.1015 0.0003
-10 12 6 -0.0387 -0.0002
-10 12 7 0.5609 -0.0003
-10 12 8 0.2143 0.0003
-10 12 9 0.3263 -0.0005
-10 12 10 0.3448 -0.0005
-10 12 11 -0.0644 -0.0005
-10 13 -4 -0.2196 -0.0005
-10 13 -3 -0.0967 -0.0000
-10 13 -2 -0.0590 0.0001
-10 13 -1 -0.0734 -0.0000
-10 13 0 0.5881 0.0009
-10 13 1 -0.2349 -0.0001
-10 13 2 0.1759 -0.0000
-10 13 3 -0.1669 0.0003
-10 13 4 -0.1333 0.0001
-10 13 5 -0.5736 -0.0004
-10 13 6 -0.0004 -0.0002
-10 13 7 -0.1915 -0.0007
-10 13 8 -0.2650 -0.0010
-10 13 9 -0.4076 0.0004
-10 14 0 0.2195 -0.0006
-10 14 1 0.1062 0.0005
-10 14 2 0.0563 -0.0005
-10 14 3 0.1635 0.0004
-10 14 4 0.4767 -0.0008
-10 14 5 0.4916 0.0007
-10 14 6 0.3152 -0.0004
-9 0 -7 0.4092 0.0010
-9 0 -5 -0.0121 0.0020
-9 0 -3 -0.0993 -0.0049
-9 0 -1 0.1515 0.0010
-9 0 1 0.1179 -0.0011
-9 0 3 0.2168 0.0006
-9 0 5 0.1422 -0.0032
-9 0 7 0.1940 0.0014
-9 0 9 0.4522 -0.0058
-9 0 11 0.3404 0.0004
-9 0 13 0.1391 -0.0010
-9 0 15 0.2795 0.0000
-9 0 17 0.3029 -0.0003
-9 0 19 0.8495 -0.0013
-9 1 -8 -0.2538 0.0019
-9 1 -7 0.2927 0.0011
-9 1 -6 -0.2126 -0.0004
-9 1 -5 0.2048 -0.0016
-9 1 -4 -0.2494 0.0016
-9 1 -3 -0.1561 -0.0007
-9 1 -2 -0.0034 -0.0000
-9 1 -1 -0.5304 0.0017
-9 1 0 -0.5270 0.0008
-9 1 1 -0.0951 0.0002
-9 1 2 -0.0921 0.0015
-9 1 3 0.2467 -0.0008
-9 1 4 -0.0793 0.0009
-9 1 5 0.0469 0.0005
-9 1 6 -0.1288 0.0007
-9 1 7 0.3070 -0.0003
-9 1 8 -0.0338 -0.0001
-9 1 9 0.2737 -0.0012
-9 1 10 -0.0456 -0.0010
-9 1 11 -0.0033 0.0024
-9 1 12 0.0252 -0.0002
-9 1 13 -0.2915 -0.0015
-9 1 14 -0.3096 0.0004
-9 1 15 -0.5259 0.0002
-9 1 16 -0.4590 -0.0005
-9 1 17 -0.1488 -0.0003
-9 1 18 -0.5421 -0.0001
-9 1 19 0.0074 -0.0002
-9 2 -8 0.1535 0.0005
-9 2 -7 0.0448 0.0001
-9 2 -6 -0.0430 -0.0007
-9 2 -5 0.2883 0.0004
-9 2 -4 0.2937 0.0013
-9 2 -3 -0.1409 0.0002
-9 2 -2 -0.2552 -0.0009
-9 2 -1 0.0824 0.0000
-9 2 0 -0.5194 0.0014
-9 2 1 0.1886 0.0005
-9 2 2 -0.1214 -0.0015
-9 2 3 -0.6535 0.0001
-9 2 4 0.0955 0.0014
-9 2 5 -0.1244 0.0012
-9 2 6 0.2169 -0.0019
-9 2 7 0.0925 -0.0009
-9 2 8 -0.0816 0.0014
-9 2 9 -0.0530 0.0009
-9 2 10 -0.2462 -0.0013
-9 2 11 -0.1466 -0.0005
-9 2 12 -0.0718 0.0014
-9 2 13 0.1280 -0.0002
-9 2 14 -0.1502 -0.0009
-9 2 15 0.3606 -0.0002
-9 2 16 0.2322 0.0003
-9 2 17 0.2102 -0.0001
-9 2 18 0.0133 -0.0003
-9 2 19 0.0484 0.0006
-9 3 -8 0.1541 0.0005
-9 3 -7 0.2899 0.0003
-9 3 -6 0.3812 -0.0003
-9 3 -5 0.1482 -0.0004
-9 3 -4 0.1460 0.0007
-9 3 -3 0.2162 -0.0003
-9 3 -2 -0.1891 0.0001
-9 3 -1 1.3969 0.0002
-9 3 0 -0.1523 -0.0002
-9 3 1 0.2114 -0.0001
-9 3 2 0.1965 -0.0000
-9 3 3 -0.4320 -0.0003
-9 3 4 0.2415 0.0010
-9 3 5 -0.3259 -0.0004
-9 3 6 0.0013 -0.0001
-9 3 7 -0.1297 -0.0007
-9 3 8 -0.0374 0.0006
-9 3 9 -0.0471 -0.0002
-9 3 10 0.5136 -0.0001
-9 3 11 -0.1634 0.0003
-9 3 12 0.4103 -0.0003
-9 3 13 0.1217 0.0006
-9 3 14 0.0126 -0.0003
-9 3 15 -0.1232 -0.0003
-9 3 16 -0.0097 0.0002
-9 3 17 -0.2169 -0.0004
-9 3 18 -0.1517 -0.0003
-9 3 19 -0.0099 -0.0006
-9 4 -8 -0.3430 -0.0003
-9 4 -7 0.1315 0.0001
-9 4 -6 -0.0749 -0.0002
-9 4 -5 -0.1798 -0.0007
-9 4 -4 0.3476 0.0005
-9 4 -3 0.3610 0.0008
-9 4 -2 0.3164 -0.0004
-9 4 -1 -0.0229 0.0000
-9 4 0 0.3558 -0.0004
-9 4 1 -0.2522 0.0010
-9 4 2 0.4502 0.0007
-9 4 3 0.1094 -0.0006
-9 4 4 0.0399 -0.0006
-9 4 5 0.0814 0.0006
-9 4 6 -0.3080 0.0000
-9 4 7 0.0245 -0.0008
-9 4 8 -0.1774 0.0001
-9 4 9 -0.0209 0.0006
-9 4 10 0.3617 0.0001
-9 4 11 -0.1620 -0.0006
-9 4 12 -0.1211 -0.0002
-9 4 13 -0.1411 0.0004
-9 4 14 0.0539 0.0005
-9 4 15 -0.3530 -0.0003
-9 4 16 0.4182 0.0000
-9 4 17 -0.1653 0.0010
-9 4 18 0.2050 0.0004
-9 4 19 -0.0027 -0.0002
-9 5 -8 0.2980 -0.0001
-9 5 -7 -0.1051 0.0002
-9 5 -6 -0.0543 0.0001
-9 5 -5 -0.0291 -0.0009
-9 5 -4 -0.3365 0.0003
-9 5 -3 -0.4817 0.0002
-9 5 -2 0.1605 -0.0003
-9 5 -1 -0.6924 -0.0003
-9 5 0 0.3921 0.0001
-9 5 1 -0.2374 0.0004
-9 5 2 0.0296 -0.0002
-9 5 3 0.3599 -0.0003
-9 5 4 0.2886 0.0002
-9 5 5 0.2952 0.0001
-9 5 6 0.5112 0.0007
-9 5 7 0.1226 -0.0004
-9 5 8 0.8495 0.0005
-9 5 9 -0.4478 -0.0004
-9 5 10 -0.0393 0.0003
-9 5 11 -0.3124 -0.0002
-9 5 12 -0.5601 -0.0003
-9 5 13 0.1422 -0.0004
-9 5 14 0.0914 -0.0000
-9 5 15 0.1362 0.0004
-9 5 16 0.0544 -0.0000
-9 5 17 0.0147 0.0003
-9 5 18 0.1713 0.0010
-9 6 -8 0.4926 -0.0004
-9 6 -7 -0.3636 0.0002
-9 6 -6 0.2135 0.0001
-9 6 -5 0.2247 -0.0002
-9 6 -4 0.3741 0.0002
-9 6 -3 0.1016 0.0003
-9 6 -2 0.4576 -0.0001
-9 6 -1 -0.0345 0.0006
-9 6 0 -0.0374 -0.0002
-9 6 1 0.3449 0.0001
-9 6 2 0.0320 0.0000
-9 6 3 0.1789 0.0001
-9 6 4 -0.1377 -0.0001
-9 6 5 0.0927 -0.0000
-9 6 6 0.1006 0.0005
-9 6 7 -0.2469 0.0004
-9 6 8 0.0664 0.0005
-9 6 9 -0.3599 -0.0001
-9 6 10 -0.1595 -0.0000
-9 6 11 0.6414 0.0001
-9 6 12 0.0860 -0.0006
-9 6 13 0.4764 -0.0001
-9 6 14 -0.2172 0.0004
-9 6 15 -0.0840 0.0000
-9 6 16 -0.2582 0.0006
-9 6 17 -0.1121 0.0003
-9 6 18 -0.1290 -0.0002
-9 7 -8 -0.1545 -0.0004
-9 7 -7 -0.1075 0.0001
-9 7 -6 0.1833 0.0007
-9 7 -5 -0.1573 -0.0002
-9 7 -4 0.3080 -0.0001
-9 7 -3 -0.4851 0.0003
-9 7 -2 -0.0902 0.0000
-9 7 -1 0.0414 -0.0003
-9 7 0 -0.0013 -0.0000
-9 7 1 0.1037 0.0000
-9 7 2 0.0461 0.0004
-9 7 3 -0.0623 0.0002
-9 7 4 0.0814 -0.0000
-9 7 5 0.2312 0.0002
-9 7 6 -0.0162 0.0002
-9 7 7 -0.0926 -0.0003
-9 7 8 0.0470 -0.0000
-9 7 9 0.2969 -0.0005
-9 7 10 -0.1869 -0.0002
-9 7 11 0.3422 0.0003
-9 7 12 -0.4924 0.0002
-9 7 13 0.1207 -0.0005
-9 7 14 -0.5684 -0.0002
-9 7 15 0.3287 -0.0004
-9 7 16 -0.0801 -0.0004
-9 7 17 -0.0510 -0.0006
-9 8 -8 0.0581 0.0001
-9 8 -7 -0.1647 0.0001
-9 8 -6 -0.1151 0.0004
-9 8 -5 -0.2367 -0.0005
-9 8 -4 -0.0678 0.0001
-9 8 -3 -0.2749 0.0001
-9 8 -2 0.0214 0.0001
-9 8 -1 -0.0993 0.0000
-9 8 0 -0.0272 0.0002
-9 8 1 -0.1478 0.0002
-9 8 2 0.0426 -0.0002
-9 8 3 0.1884 -0.0004
-9 8 4 -0.2809 0.0006
-9 8 5 0.2240 0.0000
-9 8 6 -0.3273 0.0003
-9 8 7 0.0734 -0.0004
-9 8 8 -0.2682 0.0003
-9 8 9 0.2747 -0.0000
-9 8 10 -0.2613 -0.0000
-9 8 11 0.2408 0.0000
-9 8 12 -0.0525 -0.0001
-9 8 13 0.4015 0.0005
-9 8 14 0.0709 -0.0000
-9 8 15 0.2758 -0.0002
-9 8 16 0.3642 -0.0001
-9 8 17 0.0783 -0.0007
-9 9 -8 0.3324 0.0001
-9 9 -7 0.1725 0.0000
-9 9 -6 0.0772 -0.0003
-9 9 -5 0.1739 -0.0002
-9 9 -4 0.1077 0.0000
-9 9 -3 0.1022 0.0001
-9 9 -2 0.2847 -0.0000
-9 9 -1 0.0932 0.0004
-9 9 0 0.2840 -0.0005
-9 9 1 -0.0187 -0.0001
-9 9 2 0.0366 0.0001
-9 9 3 0.1188 0.0002
-9 9 4 -0.0430 -0.0001
-9 9 5 0.0566 -0.0001
-9 9 6 0.1767 -0.0002
-9 9 7 -0.2176 0.0002
-9 9 8 0.0003 0.0002
-9 9 9 0.3271 0.0002
-9 9 10 0.0386 -0.0002
-9 9 11 0.1828 0.0001
-9 9 12 -0.0594 -0.0002
-9 9 13 0.1155 0.0001
-9 9 14 -0.3455 0.0002
-9 9 15 -0.1256 -0.0003
-9 9 16 -0.3911 0.0009
-9 10 -8 0.4654 -0.0011
-9 10 -7 0.1398 0.0002
-9 10 -6 0.0383 0.0002
-9 10 -5 0.0026 -0.0000
-9 10 -4 0.0452 -0.0003
-9 10 -3 0.0619 0.0001
-9 10 -2 -0.1762 0.0001
-9 10 -1 -0.2612 -0.0004
-9 10 0 -0.1697 -0.0001
-9 10 1 -0.1163 0.0001
-9 10 2 0.1236 0.0001
-9 10 3 0.1688 -0.0001
-9 10 4 0.0978 0.0000
-9 10 5 -0.1931 -0.0001
-9 10 6 0.5771 0.0006
-9 10 7 0.3601 -0.0005
-9 10 8 0.4931 -0.0003
-9 10 9 0.4454 -0.0003
-9 10 10 0.1899 -0.0003
-9 10 11 -0.2950 -0.0003
-9 10 12 0.0922 -0.0008
-9 10 13 -0.0684 -0.0004
-9 10 14 0.2322 -0.0004
-9 10 15 0.0275 -0.0005
-9 11 -8 -0.5516 -0.0002
-9 11 -7 0.0738 0.0001
-9 11 -6 -0.4120 -0.0003
-9 11 -5 0.2258 -0.0002
-9 11 -4 -0.2087 0.0001
-9 11 -3 -0.0961 -0.0003
-9 11 -2 0.1196 -0.0003
-9 11 -1 -0.1905 -0.0006
-9 11 0 0.7462 0.0002
-9 11 1 -0.1179 0.0001
-9 11 2 0.4911 -0.0002
-9 11 3 -0.1093 -0.0002
-9 11 4 0.1446 0.0003
-9 11 5 0.0158 -0.0004
-9 11 6 0.1732 -0.0002
-9 11 7 0.2755 0.0000
-9 11 8 -0.3973 -0.0001
-9 11 9 -0.4362 -0.0001
-9 11 10 0.0392 0.0001
-9 11 11 -0.4593 0.0003
-9 11 12 -0.0547 -0.0002
-9 11 13 -0.1917 0.0007
-9 11 14 -0.3472 -0.0004
-9 12 -8 -0.2410 -0.0018
-9 12 -7 0.2015 -0.0002
-9 12 -6 -0.6050 0.0001
-9 12 -5 -0.2390 0.0001
-9 12 -4 -0.5578 -0.0003
-9 12 -3 -0.1499 -0.0001
-9 12 -2 0.3461 0.0003
-9 12 -1 -0.1777 0.0002
-9 12 0 0.7406 -0.0001
-9 12 1 -0.5059 -0.0003
-9 12 2 0.5166 -0.0002
-9 12 3 -0.1527 0.0002
-9 12 4 0.3873 -0.0001
-9 12 5 -0.0568 0.0002
-9 12 6 -0.1977 -0.0003
-9 12 7 -0.1350 0.0001
-9 12 8 -0.3583 -0.0000
-9 12 9 -0.4773 -0.0001
-9 12 10 0.4184 -0.0002
-9 12 11 0.0291 0.0003
-9 12 12 0.1806 -0.0007
-9 12 13 0.1123 0.0006
-9 13 -6 0.0450 0.0005
-9 13 -5 0.4652 -0.0005
-9 13 -4 0.1824 -0.0004
-9 13 -3 0.1878 0.0002
-9 13 -2 -0.1294 0.0001
-9 13 -1 -0.3775 -0.0005
-9 13 0 -0.1612 0.0002
-9 13 1 -0.3879 0.0003
-9 13 2 -0.3258 0.0000
-9 13 3 -0.0419 -0.0004
-9 13 4 0.2446 0.0001
-9 13 5 0.0845 -0.0001
-9 13 6 0.1761 0.0005
-9 13 7 0.3363 0.0004
-9 13 8 0.3144 0.0002
-9 13 9 0.2422 0.0011
-9 13 10 -0.1151 0.0001
-9 13 11 0.1666 0.0012
-9 14 -4 -0.1164 0.0006
-9 14 -3 0.1926 0.0001
-9 14 -2 0.0435 0.0006
-9 14 -1 0.0473 0.0000
-9 14 0 -0.2807 -0.0002
-9 14 1 -0.2015 -0.0002
-9 14 2 -0.4034 -0.0003
-9 14 3 -0.3621 -0.0003
-9 14 4 -0.1145 0.0003
-9 14 5 -0.8076 0.0001
-9 14 6 -0.3453 -0.0008
-9 14 7 -0.3361 0.0004
-9 14 8 0.1349 -0.0008
-9 14 9 0.1619 -0.0002
-9 15 0 -0.0988 -0.0003
-9 15 1 0.5966 0.0006
-9 15 2 0.2133 0.0006
-9 15 3 0.1107 0.0004
-9 15 4 -0.0688 -0.0007
-9 15 5 0.1844 0.0006
-8 0 -6 -0.2460 -0.0059
-8 0 -4 -0.2768 -0.0029
-8 0 -2 -0.2472 -0.0021
-8 0 0 -0.0448 -0.0020
-8 0 2 0.0566 -0.0038
-8 0 4 0.1675 -0.0020
-8 0 6 0.6866 -0.0018
-8 0 8 0.1514 0.0002
-8 0 10 0.0709 0.0015
-8 0 12 0.1053 -0.0005
-8 0 14 -0.2998 -0.0009
-8 0 16 -0.3618 -0.0008
-8 0 18 -0.4718 0.0018
-8 0 20 -0.3259 -0.0008
-8 1 -7 0.2980 0.0003
-8 1 -6 0.0229 -0.0007
-8 1 -5 0.4358 0.0003
-8 1 -4 0.1458 0.0023
-8 1 -3 -0.1692 -0.0007
-8 1 -2 0.2856 -0.0009
-8 1 -1 -0.3275 0.0021
-8 1 0 0.0934 -0.0004
-8 1 1 -0.3101 -0.0018
-8 1 2 -0.5107 -0.0009
-8 1 3 -0.1210 0.0016
-8 1 4 -0.1069 0.0013
-8 1 5 -0.0659 -0.0009
-8 1 6 -0.4322 -0.0024
-8 1 7 -0.1897 -0.0003
-8 1 8 -0.2325 0.0023
-8 1 9 -0.0027 -0.0006
-8 1 10 0.1495 -0.0022
-8 1 11 0.1844 0.0011
-8 1 12 0.2391 0.0010
-8 1 13 0.0389 -0.0011
-8 1 14 0.2024 -0.0008
-8 1 15 0.3576 0.0005
-8 1 16 0.2259 0.0011
-8 1 17 0.1917 -0.0000
-8 1 18 -0.0729 -0.0004
-8 1 19 0.2885 0.0007
-8 1 20 0.4561 -0.0003
-8 2 -7 0.3193 0.0005
-8 2 -6 -0.0341 -0.0003
-8 2 -5 0.3394 -0.0004
-8 2 -4 -0.0620 0.0022
-8 2 -3 0.3845 0.0007
-8 2 -2 0.6348 0.0008
-8 2 -1 0.8712 -0.0006
-8 2 0 0.0903 0.0006
-8 2 1 0.4137 -0.0003
-8 2 2 0.0938 0.0002
-8 2 3 0.0726 -0.0001
-8 2 4 -0.3280 -0.0008
-8 2 5 -0.2104 0.0002
-8 2 6 -0.2735 0.0004
-8 2 7 -0.0216 0.0001
-8 2 8 0.3143 -0.0002
-8 2 9 0.1020 0.0004
-8 2 10 -0.0956 -0.0008
-8 2 11 -0.0392 -0.0006
-8 2 12 -0.1892 0.0001
-8 2 13 0.0590 -0.0006
-8 2 14 -0.1880 0.0004
-8 2 15 -0.1367 0.0004
-8 2 16 -0.1665 0.0003
-8 2 17 -0.2099 0.0002
-8 2 18 0.0013 -0.0007
-8 2 19 -0.1305 -0.0000
-8 2 20 0.1234 -0.0006
-8 3 -7 -0.0607 0.0017
-8 3 -6 -0.2423 -0.0005
-8 3 -5 0.0083 0.0007
-8 3 -4 0.0384 0.0011
-8 3 -3 0.2028 0.0002
-8 3 -2 -0.8081 -0.0007
-8 3 -1 -0.1737 -0.0006
-8 3 0 -0.4771 0.0003
-8 3 1 -0.2979 0.0018
-8 3 2 0.3726 -0.0010
-8 3 3 -0.1626 -0.0003
-8 3 4 0.0366 0.0006
-8 3 5 0.1218 0.0015
-8 3 6 0.0204 -0.0003
-8 3 7 -0.0752 -0.0008
-8 3 8 -0.0427 0.0010
-8 3 9 0.1251 0.0007
-8 3 10 0.0866 -0.0004
-8 3 11 0.1218 -0.0012
-8 3 12 0.2531 0.0001
-8 3 13 0.3174 0.0007
-8 3 14 0.2143 -0.0005
-8 3 15 -0.0750 -0.0001
-8 3 16 0.7342 0.0004
-8 3 17 -0.0718 0.0006
-8 3 18 0.2782 0.0001
-8 3 19 -0.1184 -0.0001
-8 3 20 0.1663 -0.0000
-8 4 -7 -0.0060 0.0011
-8 4 -6 0.1786 0.0006
-8 4 -5 0.0223 -0.0001
-8 4 -4 -0.2328 0.0008
-8 4 -3 -0.1046 0.0003
-8 4 -2 -0.3313 -0.0002
-8 4 -1 -0.0392 0.0003
-8 4 0 0.3594 0.0002
-8 4 1 -0.2535 -0.0001
-8 4 2 -0.0022 0.0003
-8 4 3 0.0298 0.0001
-8 4 4 0.0612 -0.0001
-8 4 5 -0.0246 0.0006
-8 4 6 0.2839 0.0002
-8 4 7 -0.2166 0.0008
-8 4 8 0.0359 -0.0001
-8 4 9 -0.8149 0.0003
-8 4 10 0.0402 -0.0002
-8 4 11 -0.5983 0.0004
-8 4 12 0.1045 -0.0001
-8 4 13 0.1686 0.0001
-8 4 14 0.3248 0.0003
-8 4 15 -0.1500 -0.0001
-8 4 16 0.1540 -0.0005
-8 4 17 0.0190 0.0002
-8 4 18 -0.0700 0.0008
-8 4 19 0.1861 0.0008
-8 5 -7 0.0306 0.0007
-8 5 -6 0.0216 0.0004
-8 5 -5 0.0938 -0.0009
-8 5 -4 -0.0183 -0.0002
-8 5 -3 -0.3222 -0.0001
-8 5 -2 0.4432 0.0006
-8 5 -1 -0.5839 -0.0003
-8 5 0 -0.0032 0.0002
-8 5 1 0.1459 0.0002
-8 5 2 -0.2812 -0.0001
-8 5 3 0.1942 0.0002
-8 5 4 0.0628 -0.0007
-8 5 5 -0.1033 0.0005
-8 5 6 0.1060 0.0003
-8 5 7 -0.3310 -0.0004
-8 5 8 0.1746 -0.0006
-8 5 9 0.0174 -0.0004
-8 5 10 0.5999 0.0005
-8 5 11 0.6408 -0.0010
-8 5 12 -0.1241 -0.0000
-8 5 13 -0.0063 -0.0004
-8 5 14 -0.3028 -0.0001
-8 5 15 -0.4268 0.0002
-8 5 16 0.0042 -0.0003
-8 5 17 -0.0225 -0.0004
-8 5 18 0.0116 -0.0005
-8 5 19 -0.1827 -0.0008
-8 6 -7 0.3116 0.0002
-8 6 -6 -0.3963 0.0000
-8 6 -5 0.3380 -0.0006
-8 6 -4 -0.0017 0.0000
-8 6 -3 -0.1175 0.0003
-8 6 -2 0.2089 0.0002
-8 6 -1 0.4500 -0.0003
-8 6 0 -0.0906 -0.0003
-8 6 1 0.6178 0.0003
-8 6 2 -0.0718 -0.0000
-8 6 3 -0.0050 0.0001
-8 6 4 0.0896 0.0004
-8 6 5 -0.1553 0.0001
-8 6 6 0.2163 -0.0004
-8 6 7 -0.2644 0.0001
-8 6 8 0.8111 -0.0003
-8 6 9 -0.1249 -0.0004
-8 6 10 -0.1365 -0.0001
-8 6 11 -0.2151 0.0003
-8 6 12 -0.8971 -0.0001
-8 6 13 -0.0471 -0.0003
-8 6 14 -0.2796 -0.0005
-8 6 15 0.2969 -0.0001
-8 6 16 -0.2580 -0.0003
-8 6 17 -0.0372 -0.0004
-8 6 18 -0.3815 0.0000
-8 6 19 0.3443 0.0008
-8 7 -7 -0.1885 0.0000
-8 7 -6 0.2565 -0.0004
-8 7 -5 -0.3073 0.0001
-8 7 -4 0.2313 -0.0002
-8 7 -3 0.2735 0.0003
-8 7 -2 -0.0933 -0.0002
-8 7 -1 0.6472 0.0000
-8 7 0 -0.4221 0.0001
-8 7 1 0.1651 0.0001
-8 7 2 0.1079 -0.0001
-8 7 3 0.2988 0.0005
-8 7 4 -0.0185 -0.0003
-8 7 5 0.4118 0.0007
-8 7 6 0.2569 -0.0006
-8 7 7 0.0748 0.0001
-8 7 8 0.1032 0.0001
-8 7 9 0.0565 -0.0001
-8 7 10 -0.4432 -0.0002
-8 7 11 0.4106 0.0001
-8 7 12 -0.2322 0.0001
-8 7 13 0.3706 0.0003
-8 7 14 -0.1144 0.0002
-8 7 15 -0.3046 0.0002
-8 7 16 0.0776 0.0001
-8 7 17 -0.3375 0.0003
-8 7 18 0.0175 -0.0001
-8 8 -7 -0.1652 -0.0007
-8 8 -6 0.0718 0.0004
-8 8 -5 -0.0447 -0.0000
-8 8 -4 -0.0224 0.0000
-8 8 -3 0.2031 -0.0003
-8 8 -2 -0.2066 0.0004
-8 8 -1 0.2818 -0.0003
-8 8 0 0.0385 0.0003
-8 8 1 0.2358 0.0002
-8 8 2 0.0318 0.0006
-8 8 3 0.1022 0.0001
-8 8 4 -0.2545 0.0000
-8 8 5 -0.0726 -0.0001
-8 8 6 -0.0570 0.0006
-8 8 7 -0.0269 -0.0003
-8 8 8 -0.3923 0.0008
-8 8 9 0.3299 -0.0003
-8 8 10 -0.4799 0.0001
-8 8 11 0.2607 -0.0004
-8 8 12 -0.3527 0.0002
-8 8 13 0.1315 -0.0003
-8 8 14 -0.2134 0.0001
-8 8 15 -0.3030 0.0001
-8 8 16 0.2553 0.0008
-8 8 17 -0.3250 0.0004
-8 9 -7 -0.2461 0.0007
-8 9 -6 -0.2995 0.0004
-8 9 -5 0.3452 -0.0001
-8 9 -4 -0.0695 -0.0003
-8 9 -3 0.1608 0.0003
-8 9 -2 -0.1020 -0.0002
-8 9 -1 0.1719 0.0001
-8 9 0 -0.0417 -0.0002
-8 9 1 0.0984 0.0002
-8 9 2 -0.0171 -0.0001
-8 9 3 -0.0205 -0.0002
-8 9 4 0.1767 -0.0001
-8 9 5 -0.0860 0.0007
-8 9 6 0.2771 0.0001
-8 9 7 0.0975 0.0001
-8 9 8 -0.1516 -0.0001
-8 9 9 -0.0390 0.0004
-8 9 10 0.0651 0.0004
-8 9 11 0.0819 0.0000
-8 9 12 0.1466 0.0001
-8 9 13 0.2995 0.0001
-8 9 14 0.1188 0.0002
-8 9 15 0.0106 -0.0004
-8 9 16 0.1062 -0.0007
-8 9 17 0.0167 0.0008
-8 10 -7 -0.2724 -0.0005
-8 10 -6 0.1469 0.0002
-8 10 -5 -0.0700 -0.0000
-8 10 -4 0.0178 0.0003
-8 10 -3 0.0771 0.0002
-8 10 -2 -0.0278 -0.0003
-8 10 -1 0.1131 0.0002
-8 10 0 -0.0892 -0.0001
-8 10 1 -0.1399 0.0002
-8 10 2 -0.0727 -0.0003
-8 10 3 0.0747 0.0006
-8 10 4 0.2772 -0.0003
-8 10 5 -0.0719 -0.0001
-8 10 6 0.2236 -0.0003
-8 10 7 -0.2675 -0.0000
-8 10 8 0.0582 0.0003
-8 10 9 -0.1066 -0.0002
-8 10 10 0.2716 -0.0000
-8 10 11 0.1264 0.0001
-8 10 12 -0.3763 -0.0003
-8 10 13 0.0170 0.0004
-8 10 14 -0.2704 -0.0000
-8 10 15 -0.0332 0.0008
-8 10 16 -0.0353 -0.0005
-8 11 -7 0.2481 -0.0003
-8 11 -6 0.2303 0.0010
-8 11 -5 -0.1366 -0.0004
-8 11 -4 -0.1592 -0.0004
-8 11 -3 -0.1155 -0.0003
-8 11 -2 -0.0963 0.0006
-8 11 -1 -0.3763 -0.0002
-8 11 0 -0.0082 -0.0002
-8 11 1 -0.0920 -0.0000
-8 11 2 0.2050 0.0001
-8 11 3 0.1414 -0.0004
-8 11 4 0.3682 0.0003
-8 11 5 -0.2891 -0.0003
-8 11 6 0.3935 0.0006
-8 11 7 -0.0176 -0.0001
-8 11 8 0.5393 0.0002
-8 11 9 0.0945 -0.0003
-8 11 10 0.2035 0.0003
-8 11 11 0.2090 0.0002
-8 11 12 -0.1925 -0.0000
-8 11 13 0.2505 -0.0003
-8 11 14 0.2549 -0.0001
-8 11 15 -0.0197 -0.0007
-8 12 -7 0.0262 -0.0000
-8 12 -6 0.1255 -0.0003
-8 12 -5 0.3216 -0.0001
-8 12 -4 0.2089 -0.0001
-8 12 -3 -0.1756 0.0003
-8 12 -2 0.0508 -0.0001
-8 12 -1 -0.2841 -0.0001
-8 12 0 0.1091 -0.0002
-8 12 1 -0.0038 0.0004
-8 12 2 0.0076 -0.0003
-8 12 3 -0.0143 -0.0002
-8 12 4 0.2038 -0.0002
-8 12 5 0.1607 0.0004
-8 12 6 0.0946 -0.0005
-8 12 7 0.4228 0.0001
-8 12 8 0.1390 0.0002
-8 12 9 -0.1352 -0.0001
-8 12 10 -0.0937 0.0001
-8 12 11 0.1837 -0.0001
-8 12 12 -0.0716 0.0000
-8 12 13 0.3108 -0.0003
-8 12 14 0.0299 0.0001
-8 13 -7 -0.1137 -0.0007
-8 13 -6 -0.1740 0.0002
-8 13 -5 -0.1366 0.0005
-8 13 -4 -0.2518 -0.0003
-8 13 -3 0.0517 -0.0003
-8 13 -2 0.1581 -0.0002
-8 13 -1 0.3405 0.0000
-8 13 0 -0.0912 0.0000
-8 13 1 0.2152 -0.0001
-8 13 2 -0.3126 0.0002
-8 13 3 -0.1104 -0.0000
-8 13 4 -0.5247 0.0002
-8 13 5 -0.2157 -0.0001
-8 13 6 -0.6530 0.0004
-8 13 7 -0.0241 -0.0001
-8 13 8 0.0419 0.0002
-8 13 9 -0.1054 -0.0003
-8 13 10 0.2070 -0.0005
-8 13 11 0.1967 -0.0005
-8 13 12 0.0049 -0.0004
-8 14 -6 -0.2654 0.0002
-8 14 -5 0.1174 -0.0001
-8 14 -4 -0.2205 -0.0005
-8 14 -3 -0.1576 -0.0002
-8 14 -2 -0.4079 0.0005
-8 14 -1 0.1041 -0.0000
-8 14 0 -0.4416 -0.0002
-8 14 1 0.4770 0.0001
-8 14 2 -0.4530 0.0004
-8 14 3 0.0894 -0.0005
-8 14 4 0.0264 0.0003
-8 14 5 0.2812 0.0000
-8 14 6 0.1045 -0.0000
-8 14 7 -0.1862 -0.0003
-8 14 8 -0.1194 0.0002
-8 14 9 -0.1619 -0.0001
-8 14 10 -0.3861 0.0008
-8 15 -3 -0.0272 0.0003
-8 15 -2 0.2274 0.0005
-8 15 -1 0.0858 0.0001
-8 15 0 -0.0659 -0.0003
-8 15 1 -0.0891 -0.0001
-8 15 2 0.0962 0.0002
-8 15 3 0.0171 0.0002
-8 15 4 0.4000 -0.0005
-8 15 5 -0.0974 0.0006
-8 15 6 -0.1534 -0.0003
-8 15 7 -0.2659 -0.0001
-8 15 8 -0.0106 0.0004
-7 0 -5 -0.2333 0.0081
-7 0 -3 0.0836 0.0011
-7 0 -1 0.1032 -0.0007
-7 0 1 -0.3413 0.0001
-7 0 3 -0.3031 0.0049
-7 0 5 -0.7354 0.0009
-7 0 7 0.0644 0.0034
-7 0 9 0.0114 -0.0022
-7 0 11 0.0697 -0.0010
-7 0 13 0.0869 -0.0008
-7 0 15 0.2134 0.0032
-7 0 17 -0.4799 -0.0013
-7 0 19 -0.3300 0.0013
-7 1 -6 0.4139 -0.0020
-7 1 -5 -0.0192 0.0007
-7 1 -4 -0.0232 0.0004
-7 1 -3 -0.2437 -0.0009
-7 1 -2 -0.2719 -0.0020
-7 1 -1 -0.2114 0.0001
-7 1 0 -0.4137 -0.0000
-7 1 1 0.1563 0.0005
-7 1 2 -0.3949 0.0002
-7 1 3 0.0877 -0.0014
-7 1 4 -0.2526 -0.0001
-7 1 5 0.1577 0.0006
-7 1 6 0.1916 0.0005
-7 1 7 0.0104 -0.0005
-7 1 8 0.2984 0.0003
-7 1 9 -0.4849 0.0000
-7 1 10 0.3089 -0.0011
-7 1 11 0.0052 -0.0003
-7 1 12 0.3610 -0.0013
-7 1 13 0.1886 0.0015
-7 1 14 0.0944 -0.0002
-7 1 15 0.1440 -0.0007
-7 1 16 -0.0236 0.0004
-7 1 17 0.0369 -0.0007
-7 1 18 0.2165 -0.0003
-7 1 19 -0.1474 0.0013
-7 1 20 0.1410 -0.0005
-7 2 -6 -0.2545 0.0000
-7 2 -5 -0.2351 -0.0007
-7 2 -4 -0.0378 0.0000
-7 2 -3 -0.2473 -0.0003
-7 2 -2 -0.0339 -0.0010
-7 2 -1 0.0527 0.0000
-7 2 0 0.0655 0.0022
-7 2 1 0.4628 -0.0011
-7 2 2 -0.1642 -0.0010
-7 2 3 0.4915 -0.0005
-7 2 4 -0.1528 0.0013
-7 2 5 0.2496 -0.0001
-7 2 6 -0.3139 -0.0012
-7 2 7 -0.2514 -0.0004
-7 2 8 -0.0341 0.0009
-7 2 9 0.4827 -0.0000
-7 2 10 -0.3307 -0.0013
-7 2 11 0.5344 0.0001
-7 2 12 -0.0649 0.0016
-7 2 13 0.0301 -0.0002
-7 2 14 -0.0056 -0.0002
-7 2 15 0.1402 -0.0002
-7 2 16 0.3852 0.0009
-7 2 17 -0.0282 0.0011
-7 2 18 0.0948 -0.0007
-7 2 19 -0.1999 0.0005
-7 2 20 0.5365 -0.0004
-7 3 -6 -0.0369 -0.0013
-7 3 -5 0.2431 -0.0004
-7 3 -4 -0.0768 -0.0002
-7 3 -3 0.0857 0.0005
-7 3 -2 -0.0684 0.0006
-7 3 -1 0.2048 -0.0005
-7 3 0 -0.1530 -0.0003
-7 3 1 -0.0535 0.0006
-7 3 2 -0.2976 0.0006
-7 3 3 0.3014 -0.0002
-7 3 4 -0.1091 -0.0003
-7 3 5 0.0618 -0.0005
-7 3 6 0.0460 0.0003
-7 3 7 -0.3217 -0.0006
-7 3 8 -0.7365 -0.0007
-7 3 9 -0.4540 -0.0005
-7 3 10 -1.1149 0.0002
-7 3 11 -0.6474 0.0001
-7 3 12 -0.4551 -0.0003
-7 3 13 -0.3483 0.0005
-7 3 14 -0.2428 0.0001
-7 3 15 -0.4296 -0.0003
-7 3 16 -0.1362 0.0004
-7 3 17 -0.1159 -0.0002
-7 3 18 0.0313 0.0013
-7 3 19 0.0493 0.0000
-7 3 20 0.2784 0.0001
-7 4 -6 0.1337 -0.0001
-7 4 -5 0.0969 0.0003
-7 4 -4 0.1819 -0.0001
-7 4 -3 0.3502 0.0003
-7 4 -2 0.2863 0.0000
-7 4 -1 -0.0105 -0.0005
-7 4 0 0.3396 -0.0000
-7 4 1 0.0391 0.0002
-7 4 2 0.1796 0.0003
-7 4 3 -0.1914 -0.0008
-7 4 4 0.0720 0.0007
-7 4 5 -0.3954 0.0013
-7 4 6 0.2845 -0.0002
-7 4 7 -0.0099 -0.0007
-7 4 8 0.6468 -0.0001
-7 4 9 0.4360 0.0007
-7 4 10 0.9579 -0.0001
-7 4 11 -0.0548 -0.0002
-7 4 12 0.0764 -0.0006
-7 4 13 -0.1336 0.0004
-7 4 14 -0.2346 0.0002
-7 4 15 -0.2674 -0.0003
-7 4 16 0.0041 0.0006
-7 4 17 -0.0777 -0.0002
-7 4 18 -0.2225 -0.0004
-7 4 19 -0.5860 0.0004
-7 4 20 0.1080 -0.0001
-7 5 -6 -0.0427 0.0003
-7 5 -5 0.4836 0.0004
-7 5 -4 0.0939 0.0002
-7 5 -3 0.1326 0.0002
-7 5 -2 0.0302 0.0003
-7 5 -1 0.1056 -0.0005
-7 5 0 -0.2200 0.0003
-7 5 1 0.0786 -0.0003
-7 5 2 -0.3524 0.0004
-7 5 3 -0.3501 0.0004
-7 5 4 0.2471 -0.0003
-7 5 5 -0.2008 -0.0005
-7 5 6 0.5447 -0.0006
-7 5 7 -0.1712 0.0003
-7 5 8 0.6277 -0.0004
-7 5 9 -0.7153 -0.0002
-7 5 10 0.1767 0.0000
-7 5 11 -0.4384 0.0006
-7 5 12 -0.1454 -0.0000
-7 5 13 0.1600 -0.0003
-7 5 14 0.0360 0.0001
-7 5 15 0.0138 -0.0000
-7 5 16 -0.3997 -0.0005
-7 5 17 -0.0067 -0.0001
-7 5 18 -0.1356 0.0001
-7 5 19 0.1280 0.0002
-7 6 -6 -0.4789 0.0003
-7 6 -5 -0.1286 0.0004
-7 6 -4 -0.0565 -0.0002
-7 6 -3 -0.0889 -0.0004
-7 6 -2 -0.0361 0.0003
-7 6 -1 0.1029 0.0000
-7 6 0 -0.5527 0.0000
-7 6 1 0.1197 0.0003
-7 6 2 -0.0735 0.0002
-7 6 3 0.0301 -0.0006
-7 6 4 -0.2479 0.0005
-7 6 5 -0.2325 0.0001
-7 6 6 -0.2417 0.0003
-7 6 7 -0.9634 0.0001
-7 6 8 0.0302 -0.0001
-7 6 9 -0.6913 -0.0001
-7 6 10 0.2617 -0.0002
-7 6 11 0.2602 -0.0003
-7 6 12 0.2091 -0.0002
-7 6 13 0.2317 0.0001
-7 6 14 0.2013 -0.0000
-7 6 15 -0.0855 0.0002
-7 6 16 0.1363 0.0004
-7 6 17 0.2023 -0.0003
-7 6 18 0.0764 0.0002
-7 6 19 0.0827 -0.0004
-7 7 -6 0.2897 0.0001
-7 7 -5 0.0130 -0.0001
-7 7 -4 0.1383 0.0000
-7 7 -3 0.1624 0.0004
-7 7 -2 -0.2375 0.0004
-7 7 -1 0.2747 -0.0000
-7 7 0 0.1424 -0.0002
-7 7 1 0.0624 -0.0002
-7 7 2 0.1719 0.0004
-7 7 3 0.0753 -0.0003
-7 7 4 -0.1548 -0.0001
-7 7 5 -0.0298 0.0005
-7 7 6 0.5898 -0.0006
-7 7 7 -0.6156 0.0008
-7 7 8 0.7658 0.0006
-7 7 9 -0.3140 0.0006
-7 7 10 0.2760 -0.0002
-7 7 11 0.0482 0.0002
-7 7 12 -0.0346 -0.0001
-7 7 13 -0.0511 -0.0002
-7 7 14 0.1535 -0.0003
-7 7 15 -0.1049 0.0005
-7 7 16 0.3559 0.0004
-7 7 17 0.0565 0.0003
-7 7 18 -0.0316 -0.0007
-7 7 19 0.3351 0.0006
-7 8 -6 0.5816 -0.0002
-7 8 -5 0.1376 0.0001
-7 8 -4 -0.2023 0.0001
-7 8 -3 0.0841 0.0001
-7 8 -2 -0.3221 0.0000
-7 8 -1 0.0378 -0.0000
-7 8 0 0.0121 0.0003
-7 8 1 -0.0200 0.0004
-7 8 2 0.2433 0.0001
-7 8 3 0.4318 0.0000
-7 8 4 0.2953 -0.0002
-7 8 5 -0.0167 0.0005
-7 8 6 0.4421 0.0002
-7 8 7 -0.0836 -0.0004
-7 8 8 0.0659 -0.0002
-7 8 9 0.1125 -0.0000
-7 8 10 -0.0740 -0.0004
-7 8 11 0.0066 -0.0002
-7 8 12 -0.2100 0.0001
-7 8 13 -0.3594 0.0004
-7 8 14 0.3119 0.0001
-7 8 15 -0.6049 -0.0004
-7 8 16 0.3417 -0.0000
-7 8 17 -0.4585 0.0004
-7 8 18 -0.0607 0.0001
-7 9 -6 -0.3848 0.0000
-7 9 -5 -0.2407 0.0001
-7 9 -4 -0.1762 0.0002
-7 9 -3 -0.1850 -0.0004
-7 9 -2 0.0639 0.0002
-7 9 -1 0.0330 -0.0000
-7 9 0 0.1151 0.0002
-7 9 1 0.1676 -0.0002
-7 9 2 0.2521 0.0005
-7 9 3 0.3967 -0.0001
-7 9 4 0.4260 0.0003
-7 9 5 0.2428 0.0001
-7 9 6 0.3635 0.0001
-7 9 7 0.2948 0.0003
-7 9 8 0.0703 -0.0002
-7 9 9 -0.0527 0.0001
-7 9 10 -0.1284 0.0001
-7 9 11 -0.1729 -0.0005
-7 9 12 -0.3094 0.0001
-7 9 13 0.0508 -0.0006
-7 9 14 0.1117 -0.0001
-7 9 15 0.0121 -0.0003
-7 9 16 0.0906 -0.0004
-7 9 17 0.1904 0.0001
-7 10 -6 0.1864 -0.0000
-7 10 -5 -0.1592 -0.0004
-7 10 -4 0.2053 -0.0004
-7 10 -3 0.0137 0.0003
-7 10 -2 0.1894 0.0004
-7 10 -1 0.1494 0.0001
-7 10 0 0.2527 -0.0001
-7 10 1 0.0562 0.0001
-7 10 2 -0.2758 -0.0000
-7 10 3 -0.3030 0.0001
-7 10 4 -0.3945 -0.0005
-7 10 5 -0.7166 0.0008
-7 10 6 0.0068 -0.0003
-7 10 7 -0.4695 0.0002
-7 10 8 0.3912 -0.0002
-7 10 9 -0.3580 0.0000
-7 10 10 0.1626 0.0004
-7 10 11 0.1744 0.0004
-7 10 12 0.1199 -0.0002
-7 10 13 -0.0218 0.0003
-7 10 14 0.0268 0.0001
-7 10 15 -0.2714 -0.0001
-7 10 16 -0.1983 -0.0005
-7 10 17 -0.0802 -0.0006
-7 11 -6 0.3042 -0.0000
-7 11 -5 -0.0156 0.0004
-7 11 -4 0.1160 0.0001
-7 11 -3 0.0163 0.0001
-7 11 -2 0.0482 -0.0001
-7 11 -1 -0.0573 -0.0002
-7 11 0 -0.1603 -0.0001
-7 11 1 0.1112 0.0000
-7 11 2 -0.4037 -0.0000
-7 11 3 0.1141 0.0001
-7 11 4 0.2747 0.0003
-7 11 5 -0.1755 -0.0000
-7 11 6 0.4680 0.0000
-7 11 7 -0.2092 -0.0001
-7 11 8 0.1854 0.0004
-7 11 9 0.0731 -0.0001
-7 11 10 -0.0298 -0.0004
-7 11 11 0.4921 -0.0001
-7 11 12 0.0721 0.0001
-7 11 13 0.0543 -0.0003
-7 11 14 0.2099 0.0007
-7 11 15 0.1387 -0.0003
-7 11 16 0.1564 0.0008
-7 12 -6 0.2160 -0.0001
-7 12 -5 -0.2164 0.0005
-7 12 -4 0.0398 -0.0001
-7 12 -3 0.0617 -0.0004
-7 12 -2 0.0018 0.0005
-7 12 -1 0.0359 -0.0001
-7 12 0 -0.4969 -0.0001
-7 12 1 0.0557 -0.0003
-7 12 2 -0.3282 0.0002
-7 12 3 -0.0743 -0.0003
-7 12 4 -0.1133 -0.0003
-7 12 5 0.0187 0.0002
-7 12 6 -0.2604 -0.0002
-7 12 7 0.0788 0.0001
-7 12 8 0.0597 -0.0003
-7 12 9 -0.0179 -0.0002
-7 12 10 -0.1355 0.0003
-7 12 11 -0.1338 -0.0003
-7 12 12 -0.2707 0.0008
-7 12 13 -0.1485 -0.0010
-7 12 14 -0.1797 0.0003
-7 13 -6 -0.0622 -0.0001
-7 13 -5 0.2692 0.0003
-7 13 -4 -0.2710 0.0000
-7 13 -3 0.1258 0.0004
-7 13 -2 -0.4515 -0.0002
-7 13 -1 0.4811 -0.0001
-7 13 0 -0.1986 -0.0005
-7 13 1 0.9688 0.0002
-7 13 2 -0.1425 -0.0001
-7 13 3 1.2543 0.0002
-7 13 4 -0.4139 -0.0003
-7 13 5 1.5077 -0.0000
-7 13 6 -0.5240 -0.0004
-7 13 7 0.4843 -0.0004
-7 13 8 0.0854 0.0002
-7 13 9 0.0047 0.0004
-7 13 10 0.2401 -0.0003
-7 13 11 0.3588 -0.0002
-7 13 12 0.3155 -0.0003
-7 13 13 0.4125 0.0000
-7 14 -6 -0.3156 0.0006
-7 14 -5 0.4727 0.0001
-7 14 -4 -0.1624 0.0004
-7 14 -3 -0.0266 -0.0004
-7 14 -2 0.0228 -0.0002
-7 14 -1 0.1917 0.0001
-7 14 0 -0.1661 0.0001
-7 14 1 0.1885 0.0001
-7 14 2 -0.3430 0.0002
-7 14 3 0.3837 -0.0004
-7 14 4 -0.5672 0.0000
-7 14 5 0.1701 -0.0002
-7 14 6 -0.2789 0.0007
-7 14 7 -0.1187 -0.0000
-7 14 8 0.2357 -0.0004
-7 14 9 -0.0474 -0.0001
-7 14 10 -0.2973 0.0001
-7 14 11 -0.2433 0.0003
-7 14 12 -0.2959 0.0009
-7 15 -6 -0.5171 0.0001
-7 15 -5 -0.1215 -0.0012
-7 15 -4 0.2037 0.0003
-7 15 -3 -0.1017 -0.0008
-7 15 -2 0.2013 0.0004
-7 15 -1 -0.0236 0.0005
-7 15 0 -0.1211 -0.0005
-7 15 1 -0.1238 -0.0002
-7 15 2 -0.3417 -0.0002
-7 15 3 -0.3335 0.0001
-7 15 4 -0.3992 -0.0003
-7 15 5 0.0284 0.0004
-7 15 6 -0.0022 -0.0001
-7 15 7 0.0812 0.0000
-7 15 8 -0.2415 0.0004
-7 15 9 0.2618 0.0009
-7 16 -2 -0.0879 -0.0002
-7 16 -1 -0.4956 0.0001
-7 16 0 -0.0794 0.0001
-7 16 1 -0.2752 0.0003
-7 16 2 -0.3368 0.0003
-7 16 3 -0.0270 0.0008
-7 16 4 -0.6486 -0.0003
-7 16 5 0.1923 -0.0001
-7 16 6 -0.8379 0.0005
-6 0 -4 0.1573 0.0045
-6 0 -2 -0.0868 0.0051
-6 0 0 0.1870 0.0010
-6 0 2 0.0491 -0.0005
-6 0 4 -0.0917 -0.0019
-6 0 6 -0.5082 -0.0037
-6 0 8 -0.3506 -0.0008
-6 0 10 -0.0455 0.0003
-6 0 12 -0.1838 0.0024
-6 0 14 0.0132 -0.0012
-6 0 16 0.1363 -0.0003
-6 0 18 0.5950 0.0002
-6 1 -5 -0.1877 -0.0020
-6 1 -4 0.4659 0.0011
-6 1 -3 0.2754 -0.0044
-6 1 -2 0.3625 -0.0005
-6 1 -1 0.0080 0.0005
-6 1 0 0.3119 0.0007
-6 1 1 -0.3099 -0.0013
-6 1 2 0.1830 -0.0012
-6 1 3 -0.0577 -0.0011
-6 1 4 0.2015 0.0003
-6 1 5 -0.0998 -0.0009
-6 1 6 0.1136 -0.0005
-6 1 7 0.0760 -0.0005
-6 1 8 0.5043 0.0005
-6 1 9 -0.2996 -0.0030
-6 1 10 -0.2548 0.0009
-6 1 11 -0.0386 0.0010
-6 1 12 -0.2087 -0.0003
-6 1 13 -0.0436 -0.0007
-6 1 14 -0.3618 -0.0014
-6 1 15 0.1477 0.0001
-6 1 16 0.0435 0.0015
-6 1 17 -0.3411 0.0000
-6 1 18 0.2024 -0.0002
-6 1 19 -0.1813 0.0006
-6 1 20 0.1475 0.0005
-6 2 -5 0.0418 -0.0000
-6 2 -4 -0.2993 -0.0017
-6 2 -3 -0.1342 0.0014
-6 2 -2 -0.3618 -0.0024
-6 2 -1 -0.2760 -0.0007
-6 2 0 -0.1140 -0.0010
-6 2 1 -0.2078 0.0003
-6 2 2 -0.1361 0.0004
-6 2 3 -0.0581 -0.0003
-6 2 4 -0.0606 -0.0003
-6 2 5 -0.0934 0.0007
-6 2 6 -0.0538 -0.0004
-6 2 7 -0.3824 -0.0006
-6 2 8 -0.5211 -0.0000
-6 2 9 -0.0126 0.0012
-6 2 10 -0.3207 -0.0002
-6 2 11 0.1810 0.0003
-6 2 12 0.1611 -0.0004
-6 2 13 -0.1546 0.0003
-6 2 14 -0.2411 0.0005
-6 2 15 0.0762 -0.0006
-6 2 16 -0.1848 -0.0006
-6 2 17 0.2267 0.0004
-6 2 18 -0.0799 -0.0003
-6 2 19 0.0796 0.0001
-6 2 20 0.1428 -0.0000
-6 2 21 -0.2117 -0.0001
-6 3 -5 -0.0372 -0.0004
-6 3 -4 0.1897 -0.0005
-6 3 -3 -0.0110 -0.0001
-6 3 -2 0.2160 0.0009
-6 3 -1 -0.1623 -0.0004
-6 3 0 0.0874 -0.0004
-6 3 1 -0.0996 -0.0003
-6 3 2 -0.2280 -0.0020
-6 3 3 -0.2919 -0.0006
-6 3 4 0.0362 0.0002
-6 3 5 0.0941 0.0002
-6 3 6 0.1402 -0.0008
-6 3 7 1.1291 -0.0012
-6 3 8 0.2064 0.0015
-6 3 9 1.7224 -0.0001
-6 3 10 0.1325 -0.0004
-6 3 11 0.3256 -0.0009
-6 3 12 0.3067 0.0000
-6 3 13 0.0508 -0.0000
-6 3 14 0.1135 -0.0006
-6 3 15 0.1185 0.0005
-6 3 16 -0.0292 0.0006
-6 3 17 -0.0946 -0.0002
-6 3 18 -0.2558 0.0001
-6 3 19 -0.4706 -0.0010
-6 3 20 0.4784 0.0003
-6 4 -5 0.0583 0.0001
-6 4 -4 -0.1194 0.0007
-6 4 -3 0.0434 -0.0000
-6 4 -2 -0.1663 0.0001
-6 4 -1 0.0091 0.0002
-6 4 0 -0.1271 -0.0015
-6 4 1 -0.1204 -0.0001
-6 4 2 -0.0131 0.0015
-6 4 3 -0.3554 -0.0003
-6 4 4 0.0299 -0.0001
-6 4 5 -0.6545 -0.0006
-6 4 6 -0.4913 0.0010
-6 4 7 -0.8242 -0.0003
-6 4 8 -0.5510 0.0001
-6 4 9 -1.0387 -0.0006
-6 4 10 0.1102 0.0002
-6 4 11 -0.6134 0.0003
-6 4 12 0.2794 -0.0005
-6 4 13 0.2425 0.0002
-6 4 14 -0.0002 0.0005
-6 4 15 0.3266 -0.0005
-6 4 16 -0.1473 0.0000
-6 4 17 0.4080 -0.0000
-6 4 18 0.3995 -0.0000
-6 4 19 0.0243 -0.0001
-6 4 20 0.3663 -0.0004
-6 5 -5 0.0473 0.0014
-6 5 -4 0.0233 0.0000
-6 5 -3 0.2411 0.0005
-6 5 -2 -0.1012 -0.0003
-6 5 -1 0.0125 0.0005
-6 5 0 -0.0206 0.0001
-6 5 1 0.1135 0.0002
-6 5 2 0.1797 -0.0004
-6 5 3 -0.2059 -0.0004
-6 5 4 -0.2757 -0.0004
-6 5 5 -0.2225 0.0012
-6 5 6 -0.2086 0.0005
-6 5 7 -0.4603 0.0000
-6 5 8 0.1266 0.0007
-6 5 9 -0.5340 0.0002
-6 5 10 0.2916 -0.0004
-6 5 11 -0.2695 -0.0001
-6 5 12 0.0030 -0.0000
-6 5 13 0.0282 0.0005
-6 5 14 -0.0889 0.0003
-6 5 15 -0.1598 0.0009
-6 5 16 -0.0605 -0.0004
-6 5 17 0.0296 0.0010
-6 5 18 0.0902 -0.0000
-6 5 19 -0.2695 -0.0001
-6 5 20 0.0515 0.0008
-6 6 -5 -0.1894 0.0000
-6 6 -4 -0.0305 0.0005
-6 6 -3 -0.1890 0.0000
-6 6 -2 -0.0698 0.0000
-6 6 -1 0.4633 0.0001
-6 6 0 -0.0261 0.0001
-6 6 1 0.7851 0.0003
-6 6 2 -0.2156 0.0003
-6 6 3 0.8932 0.0000
-6 6 4 -0.0167 0.0007
-6 6 5 0.9192 -0.0008
-6 6 6 0.4557 0.0004
-6 6 7 0.1651 -0.0002
-6 6 8 0.4275 0.0006
-6 6 9 -0.0839 -0.0003
-6 6 10 0.1470 -0.0001
-6 6 11 -0.1037 0.0002
-6 6 12 -0.1161 0.0001
-6 6 13 -0.2202 -0.0006
-6 6 14 0.0569 -0.0001
-6 6 15 0.1822 0.0005
-6 6 16 -0.0628 0.0004
-6 6 17 0.0767 -0.0005
-6 6 18 -0.5159 0.0012
-6 6 19 -0.2286 -0.0002
-6 7 -5 -0.4386 0.0002
-6 7 -4 0.1888 -0.0000
-6 7 -3 -0.1210 -0.0002
-6 7 -2 0.1764 -0.0000
-6 7 -1 -0.0997 0.0004
-6 7 0 -0.2173 -0.0001
-6 7 1 -0.0921 -0.0002
-6 7 2 -0.2350 0.0002
-6 7 3 0.2167 -0.0008
-6 7 4 -0.3489 0.0006
-6 7 5 -0.3369 0.0010
-6 7 6 0.3150 0.0004
-6 7 7 -0.6223 -0.0004
-6 7 8 0.2513 -0.0002
-6 7 9 -0.4848 -0.0001
-6 7 10 -0.0971 0.0001
-6 7 11 -0.3690 -0.0004
-6 7 12 -0.2761 0.0003
-6 7 13 -0.1764 0.0001
-6 7 14 0.1624 -0.0007
-6 7 15 -0.2921 -0.0006
-6 7 16 -0.2682 -0.0001
-6 7 17 -0.1607 -0.0000
-6 7 18 0.1345 -0.0003
-6 7 19 -0.0698 0.0006
-6 8 -5 -0.1158 0.0001
-6 8 -4 0.0909 -0.0002
-6 8 -3 0.1094 0.0006
-6 8 -2 0.1227 -0.0002
-6 8 -1 -0.1942 0.0000
-6 8 0 0.0362 -0.0008
-6 8 1 -0.3923 -0.0000
-6 8 2 -0.1749 0.0002
-6 8 3 -0.0192 0.0006
-6 8 4 -0.1208 -0.0004
-6 8 5 -0.1944 -0.0001
-6 8 6 0.2085 -0.0007
-6 8 7 -0.2870 -0.0005
-6 8 8 0.0236 0.0001
-6 8 9 -0.1039 0.0005
-6 8 10 0.0625 -0.0003
-6 8 11 0.1324 0.0000
-6 8 12 0.0996 -0.0005
-6 8 13 -0.2022 0.0002
-6 8 14 -0.0238 -0.0004
-6 8 15 -0.4232 0.0001
-6 8 16 -0.0502 -0.0002
-6 8 17 0.0676 -0.0000
-6 8 18 0.1091 -0.0006
-6 9 -5 0.2086 -0.0001
-6 9 -4 0.0031 0.0003
-6 9 -3 0.0057 0.0001
-6 9 -2 -0.0716 -0.0001
-6 9 -1 0.1999 -0.0002
-6 9 0 0.1491 0.0000
-6 9 1 0.0451 0.0002
-6 9 2 -0.0837 0.0005
-6 9 3 0.0390 -0.0006
-6 9 4 -0.0928 0.0003
-6 9 5 -0.3179 -0.0002
-6 9 6 0.1057 0.0007
-6 9 7 0.1813 -0.0001
-6 9 8 0.1771 -0.0006
-6 9 9 -0.0340 -0.0001
-6 9 10 0.0879 -0.0000
-6 9 11 -0.0578 -0.0002
-6 9 12 -0.0211 0.0001
-6 9 13 -0.4369 0.0001
-6 9 14 0.0503 0.0004
-6 9 15 -0.1459 -0.0006
-6 9 16 -0.0543 0.0001
-6 9 17 -0.2812 -0.0001
-6 9 18 -0.0727 0.0010
-6 10 -5 0.0471 0.0000
-6 10 -4 0.1785 0.0003
-6 10 -3 0.0197 -0.0004
-6 10 -2 0.0171 0.0000
-6 10 -1 -0.0539 0.0001
-6 10 0 0.1688 0.0001
-6 10 1 0.3058 -0.0001
-6 10 2 0.1694 0.0005
-6 10 3 0.3813 0.0000
-6 10 4 0.5785 0.0000
-6 10 5 -0.0463 0.0001
-6 10 6 0.2967 -0.0002
-6 10 7 -0.1496 0.0002
-6 10 8 0.0453 0.0005
-6 10 9 -0.1178 0.0000
-6 10 10 0.2698 0.0002
-6 10 11 0.0505 0.0000
-6 10 12 0.3137 -0.0002
-6 10 13 0.0323 0.0001
-6 10 14 0.1331 0.0001
-6 10 15 0.1957 0.0007
-6 10 16 -0.1619 0.0004
-6 10 17 -0.0737 0.0003
-6 11 -5 0.1165 0.0002
-6 11 -4 -0.1341 -0.0002
-6 11 -3 0.1434 -0.0001
-6 11 -2 0.1411 -0.0000
-6 11 -1 0.0476 0.0003
-6 11 0 0.0599 -0.0000
-6 11 1 0.2850 0.0002
-6 11 2 0.1015 0.0002
-6 11 3 -0.0253 0.0001
-6 11 4 0.6072 -0.0003
-6 11 5 -0.1786 0.0004
-6 11 6 0.1783 0.0005
-6 11 7 0.0406 -0.0001
-6 11 8 0.2620 -0.0001
-6 11 9 -0.0295 0.0001
-6 11 10 0.0976 -0.0006
-6 11 11 -0.2190 0.0005
-6 11 12 0.2869 -0.0005
-6 11 13 -0.0554 -0.0001
-6 11 14 -0.2161 0.0006
-6 11 15 0.1220 0.0002
-6 11 16 -0.2411 0.0009
-6 12 -5 0.1238 -0.0006
-6 12 -4 -0.3214 -0.0000
-6 12 -3 0.0303 -0.0002
-6 12 -2 -0.2625 0.0002
-6 12 -1 0.3050 0.0001
-6 12 0 -0.2634 0.0002
-6 12 1 0.1977 -0.0003
-6 12 2 -0.3326 0.0003
-6 12 3 -0.1775 0.0000
-6 12 4 -0.4313 0.0002
-6 12 5 0.2029 -0.0001
-6 12 6 -0.4294 -0.0001
-6 12 7 0.0770 0.0001
-6 12 8 -0.0900 0.0003
-6 12 9 0.0117 0.0005
-6 12 10 -0.2321 0.0001
-6 12 11 0.1614 -0.0003
-6 12 12 -0.2946 0.0005
-6 12 13 0.2001 -0.0001
-6 12 14 -0.1851 -0.0007
-6 12 15 0.3145 -0.0005
-6 13 -5 0.1892 -0.0002
-6 13 -4 -0.3656 0.0003
-6 13 -3 0.2638 -0.0000
-6 13 -2 -0.3228 0.0000
-6 13 -1 0.0379 0.0001
-6 13 0 -0.5241 -0.0002
-6 13 1 -0.1490 -0.0002
-6 13 2 -0.6005 -0.0002
-6 13 3 0.4379 -0.0000
-6 13 4 -0.9043 -0.0003
-6 13 5 0.6608 0.0004
-6 13 6 -0.2429 0.0003
-6 13 7 0.2450 -0.0000
-6 13 8 0.1741 -0.0005
-6 13 9 0.4598 -0.0003
-6 13 10 -0.3775 0.0001
-6 13 11 0.2344 0.0004
-6 13 12 -0.1749 -0.0002
-6 13 13 0.1515 0.0007
-6 13 14 0.2997 -0.0010
-6 14 -5 0.8962 -0.0002
-6 14 -4 0.0576 -0.0003
-6 14 -3 0.3740 0.0006
-6 14 -2 -0.0091 0.0000
-6 14 -1 0.0227 0.0003
-6 14 0 -0.0175 -0.0001
-6 14 1 0.2010 0.0001
-6 14 2 -0.2837 0.0001
-6 14 3 0.4285 0.0002
-6 14 4 -0.3932 -0.0000
-6 14 5 0.2199 -0.0004
-6 14 6 -0.0903 -0.0002
-6 14 7 -0.1600 -0.0001
-6 14 8 -0.6568 0.0001
-6 14 9 0.2940 0.0005
-6 14 10 -0.2781 -0.0005
-6 14 11 0.2131 -0.0005
-6 14 12 0.4139 -0.0007
-6 15 -5 -0.1509 -0.0004
-6 15 -4 -0.1605 0.0006
-6 15 -3 -0.5948 -0.0002
-6 15 -2 -0.2583 -0.0001
-6 15 -1 -0.2240 -0.0001
-6 15 0 0.2663 0.0002
-6 15 1 -0.0780 -0.0001
-6 15 2 0.3755 0.0001
-6 15 3 -0.0359 -0.0000
-6 15 4 0.4432 -0.0002
-6 15 5 -0.1430 -0.0000
-6 15 6 0.0648 0.0004
-6 15 7 0.3367 0.0001
-6 15 8 -0.1710 -0.0006
-6 15 9 0.7232 -0.0009
-6 15 10 0.1581 0.0009
-6 16 -5 -0.2313 0.0004
-6 16 -4 0.0899 0.0007
-6 16 -3 0.3813 0.0006
-6 16 -2 0.2393 0.0001
-6 16 -1 0.4157 0.0004
-6 16 0 0.1197 0.0000
-6 16 1 0.2927 -0.0000
-6 16 2 0.0822 -0.0002
-6 16 3 0.2381 0.0002
-6 16 4 -0.1503 0.0001
-6 16 5 0.2145 -0.0004
-6 16 6 -0.2244 -0.0002
-6 16 7 0.3937 0.0002
-6 16 8 -0.3619 0.0002
-6 17 1 -0.0999 -0.0003
-6 17 2 -0.2242 -0.0007
-6 17 3 -0.3682 -0.0001
-5 0 -3 -0.0384 -0.0086
-5 0 -1 -0.1184 0.0021
-5 0 1 -0.0461 -0.0048
-5 0 3 0.1027 -0.0008
-5 0 5 -0.1357 0.0043
-5 0 7 0.2123 0.0022
-5 0 9 0.0700 0.0025
-5 0 11 0.3812 0.0012
-5 0 13 -0.3221 -0.0017
-5 0 15 0.1982 0.0025
-5 0 17 -0.2624 0.0022
-5 1 -4 0.0602 0.0059
-5 1 -3 -0.0564 0.0019
-5 1 -2 0.1018 0.0000
-5 1 -1 -0.0282 -0.0025
-5 1 0 0.0675 -0.0039
-5 1 1 -0.1187 -0.0006
-5 1 2 -0.2231 0.0015
-5 1 3 -0.1727 0.0008
-5 1 4 -0.0461 -0.0000
-5 1 5 -0.1985 -0.0002
-5 1 6 0.0131 -0.0012
-5 1 7 -0.2101 0.0005
-5 1 8 0.3990 0.0026
-5 1 9 0.1547 -0.0005
-5 1 10 0.4406 -0.0003
-5 1 11 -0.0550 -0.0018
-5 1 12 0.1684 0.0010
-5 1 13 0.0122 0.0015
-5 1 14 0.0302 0.0015
-5 1 15 0.0155 0.0008
-5 1 16 -0.0174 0.0013
-5 1 17 -0.6601 -0.0004
-5 1 18 0.0295 0.0011
-5 1 19 -0.0149 -0.0010
-5 1 20 -0.3119 0.0004
-5 2 -4 -0.2504 -0.0003
-5 2 -3 -0.1497 -0.0001
-5 2 -2 -0.1740 -0.0010
-5 2 -1 -0.5860 -0.0007
-5 2 0 0.3207 0.0003
-5 2 1 -0.4346 0.0001
-5 2 2 0.1269 0.0001
-5 2 3 -0.3465 -0.0001
-5 2 4 -0.0065 0.0001
-5 2 5 -0.1933 0.0010
-5 2 6 -0.2076 -0.0004
-5 2 7 0.1818 0.0010
-5 2 8 -0.1324 0.0005
-5 2 9 -0.2165 -0.0006
-5 2 10 -0.4078 -0.0009
-5 2 11 -0.2988 -0.0001
-5 2 12 0.3115 0.0005
-5 2 13 0.2760 -0.0012
-5 2 14 -0.0941 -0.0004
-5 2 15 0.0479 0.0006
-5 2 16 0.0021 0.0004
-5 2 17 -0.1055 0.0002
-5 2 18 0.0136 -0.0003
-5 2 19 0.0872 0.0007
-5 2 20 0.0276 0.0000
-5 2 21 -0.2586 0.0005
-5 3 -4 -0.1271 -0.0005
-5 3 -3 0.3309 -0.0016
-5 3 -2 0.1795 -0.0008
-5 3 -1 0.1256 -0.0007
-5 3 0 0.2435 -0.0020
-5 3 1 0.0439 0.0003
-5 3 2 0.0670 -0.0006
-5 3 3 -0.1440 0.0002
-5 3 4 -0.1626 -0.0021
-5 3 5 0.0448 0.0017
-5 3 6 -0.8017 -0.0004
-5 3 7 0.2273 -0.0003
-5 3 8 -0.8796 -0.0016
-5 3 9 0.0783 0.0006
-5 3 10 0.1383 -0.0007
-5 3 11 -0.2263 -0.0002
-5 3 12 0.2034 0.0000
-5 3 13 -0.3042 0.0008
-5 3 14 -0.2213 -0.0006
-5 3 15 0.0875 0.0000
-5 3 16 -0.0347 -0.0006
-5 3 17 0.4574 -0.0001
-5 3 18 0.1238 0.0001
-5 3 19 -0.0664 -0.0002
-5 3 20 0.2646 -0.0002
-5 3 21 0.1619 -0.0000
-5 4 -4 -0.0703 0.0001
-5 4 -3 -0.0803 -0.0023
-5 4 -2 -0.2264 0.0001
-5 4 -1 -0.0763 0.0008
-5 4 0 -0.1273 0.0006
-5 4 1 0.0597 -0.0008
-5 4 2 0.1048 -0.0004
-5 4 3 -0.1105 -0.0010
-5 4 4 0.2182 -0.0000
-5 4 5 0.4037 0.0001
-5 4 6 -0.1435 0.0002
-5 4 7 0.0692 -0.0009
-5 4 8 -0.1500 0.0005
-5 4 9 -0.3671 -0.0006
-5 4 10 0.0372 -0.0002
-5 4 11 -0.4527 -0.0012
-5 4 12 0.0148 0.0004
-5 4 13 0.0817 0.0000
-5 4 14 -0.1008 -0.0003
-5 4 15 0.0112 -0.0002
-5 4 16 -0.0512 0.0002
-5 4 17 -0.3417 0.0002
-5 4 18 0.0437 0.0004
-5 4 19 -0.6335 -0.0000
-5 4 20 0.2402 0.0001
-5 5 -4 0.0235 0.0003
-5 5 -3 0.3743 0.0002
-5 5 -2 0.2311 -0.0008
-5 5 -1 0.4411 0.0002
-5 5 0 0.0158 -0.0004
-5 5 1 0.3047 -0.0008
-5 5 2 -0.1344 0.0006
-5 5 3 0.5009 0.0017
-5 5 4 -0.2267 -0.0005
-5 5 5 0.4184 0.0004
-5 5 6 -0.2896 -0.0006
-5 5 7 -0.0202 0.0003
-5 5 8 0.1447 -0.0002
-5 5 9 -0.2048 0.0004
-5 5 10 0.1194 0.0008
-5 5 11 -0.2723 0.0004
-5 5 12 -0.1585 -0.0003
-5 5 13 -0.0709 -0.0006
-5 5 14 0.0738 0.0003
-5 5 15 0.2110 0.0006
-5 5 16 -0.0884 -0.0003
-5 5 17 -0.1584 0.0004
-5 5 18 0.0052 0.0002
-5 5 19 -0.0754 -0.0000
-5 5 20 -0.1189 0.0003
-5 6 -4 0.2239 0.0002
-5 6 -3 0.0137 0.0000
-5 6 -2 -0.5051 0.0002
-5 6 -1 -0.2475 -0.0002
-5 6 0 -1.1605 -0.0000
-5 6 1 0.1850 0.0009
-5 6 2 -1.0542 -0.0006
-5 6 3 0.0552 0.0004
-5 6 4 -1.2731 -0.0005
-5 6 5 0.0428 0.0007
-5 6 6 -0.7208 -0.0000
-5 6 7 0.2659 -0.0006
-5 6 8 -0.5960 -0.0001
-5 6 9 0.2107 0.0002
-5 6 10 -0.2795 -0.0005
-5 6 11 -0.1223 -0.0000
-5 6 12 -0.0638 0.0008
-5 6 13 -0.2433 0.0005
-5 6 14 -0.2208 -0.0002
-5 6 15 -0.4832 0.0003
-5 6 16 -0.1765 0.0002
-5 6 17 0.2804 -0.0004
-5 6 18 0.6760 0.0005
-5 6 19 0.1788 -0.0006
-5 6 20 0.5696 -0.0007
-5 7 -4 -0.0230 0.0008
-5 7 -3 -0.0262 -0.0002
-5 7 -2 -0.1247 0.0001
-5 7 -1 0.6410 -0.0001
-5 7 0 -0.1412 0.0003
-5 7 1 0.6730 0.0003
-5 7 2 -0.1563 0.0011
-5 7 3 0.4490 -0.0002
-5 7 4 -0.1275 0.0004
-5 7 5 0.3057 -0.0005
-5 7 6 -0.2068 -0.0001
-5 7 7 0.0920 -0.0001
-5 7 8 -0.3028 0.0003
-5 7 9 0.0705 -0.0001
-5 7 10 -0.1168 0.0002
-5 7 11 0.0605 -0.0008
-5 7 12 -0.2463 0.0005
-5 7 13 -0.1721 -0.0004
-5 7 14 -0.3206 0.0002
-5 7 15 0.1255 0.0004
-5 7 16 -0.1851 0.0004
-5 7 17 -0.1460 -0.0001
-5 7 18 -0.3499 -0.0005
-5 7 19 -0.9680 0.0008
-5 8 -4 -0.2548 -0.0002
-5 8 -3 0.1256 -0.0002
-5 8 -2 0.1086 0.0000
-5 8 -1 0.0927 0.0006
-5 8 0 0.2576 0.0001
-5 8 1 -0.3048 0.0002
-5 8 2 0.1384 -0.0005
-5 8 3 0.1056 0.0001
-5 8 4 -0.2050 -0.0009
-5 8 5 0.0104 0.0011
-5 8 6 0.1696 0.0005
-5 8 7 0.2046 -0.0001
-5 8 8 0.2427 -0.0004
-5 8 9 0.0451 -0.0000
-5 8 10 0.3189 0.0002
-5 8 11 0.2701 -0.0002
-5 8 12 0.2724 -0.0003
-5 8 13 0.1497 0.0006
-5 8 14 0.4944 -0.0003
-5 8 15 0.2065 -0.0001
-5 8 16 -0.1326 0.0000
-5 8 17 -0.2105 0.0004
-5 8 18 0.2871 -0.0004
-5 8 19 -0.1408 -0.0013
-5 9 -4 -0.2170 -0.0000
-5 9 -3 0.2525 0.0005
-5 9 -2 -0.3621 0.0003
-5 9 -1 -0.1123 0.0003
-5 9 0 0.0709 -0.0004
-5 9 1 -0.0386 0.0000
-5 9 2 -0.1520 0.0000
-5 9 3 0.3249 0.0002
-5 9 4 -0.1262 0.0003
-5 9 5 0.0243 -0.0006
-5 9 6 -0.1474 0.0001
-5 9 7 -0.0784 0.0001
-5 9 8 -0.0889 0.0002
-5 9 9 -0.0508 0.0002
-5 9 10 0.0033 -0.0004
-5 9 11 -0.1321 -0.0005
-5 9 12 -0.0641 -0.0004
-5 9 13 -0.1174 -0.0001
-5 9 14 -0.1015 0.0002
-5 9 15 -0.0452 0.0003
-5 9 16 -0.0005 -0.0004
-5 9 17 -0.0313 -0.0003
-5 9 18 0.3354 -0.0001
-5 10 -4 -0.3166 0.0003
-5 10 -3 0.2605 -0.0001
-5 10 -2 -0.1330 0.0001
-5 10 -1 0.0104 -0.0001
-5 10 0 0.0504 -0.0001
-5 10 1 -0.0545 -0.0002
-5 10 2 0.1330 0.0002
-5 10 3 -0.0108 -0.0007
-5 10 5 -0.1413 0.0002
-5 10 6 0.1670 0.0003
-5 10 7 0.2801 0.0001
-5 10 8 0.0537 -0.0003
-5 10 9 -0.2400 -0.0006
-5 10 10 -0.1751 0.0005
-5 10 11 -0.0426 -0.0002
-5 10 12 -0.0460 0.0000
-5 10 13 0.1905 -0.0005
-5 10 14 -0.2824 -0.0008
-5 10 15 0.2942 -0.0003
-5 10 16 0.1071 -0.0012
-5 10 17 -0.0901 0.0005
-5 11 -4 -0.0321 0.0005
-5 11 -3 -0.2415 0.0005
-5 11 -2 0.2112 -0.0002
-5 11 -1 -0.1044 0.0003
-5 11 0 0.1083 -0.0005
-5 11 1 0.1175 -0.0002
-5 11 2 -0.0091 -0.0002
-5 11 3 -0.2799 0.0007
-5 11 4 0.0317 -0.0003
-5 11 5 0.4195 -0.0002
-5 11 6 -0.3702 -0.0003
-5 11 7 0.4645 -0.0005
-5 11 8 -0.2238 0.0003
-5 11 9 -0.1436 0.0004
-5 11 10 -0.1620 -0.0002
-5 11 11 -0.0285 0.0002
-5 11 12 -0.4158 -0.0001
-5 11 13 0.4066 0.0000
-5 11 14 -0.3479 -0.0005
-5 11 15 0.6154 0.0002
-5 11 16 -0.1327 -0.0002
-5 12 -4 0.3832 -0.0000
-5 12 -3 0.1939 -0.0000
-5 12 -2 0.3068 0.0000
-5 12 -1 0.2774 -0.0000
-5 12 0 0.2511 0.0003
-5 12 1 0.3031 -0.0001
-5 12 2 0.4170 0.0002
-5 12 3 0.1955 -0.0003
-5 12 4 -0.0898 0.0001
-5 12 5 0.3560 0.0001
-5 12 6 -0.2387 0.0007
-5 12 7 0.0015 0.0002
-5 12 8 0.4037 -0.0006
-5 12 9 0.5674 -0.0000
-5 12 10 0.0230 0.0002
-5 12 11 0.6842 0.0000
-5 12 12 -0.0964 0.0006
-5 12 13 0.4693 0.0002
-5 12 14 -0.3348 0.0003
-5 12 15 -0.2920 0.0009
-5 13 -4 0.0231 -0.0002
-5 13 -3 0.0531 0.0001
-5 13 -2 -0.0818 0.0001
-5 13 -1 -0.0837 -0.0002
-5 13 0 0.0974 -0.0001
-5 13 1 -0.0565 -0.0001
-5 13 2 -0.1726 0.0001
-5 13 3 0.2593 0.0003
-5 13 4 -0.4535 0.0002
-5 13 5 -0.0790 0.0000
-5 13 6 -0.2952 -0.0002
-5 13 7 -0.5494 0.0002
-5 13 8 -1.0293 0.0007
-5 13 9 0.3286 0.0000
-5 13 10 -0.8831 0.0002
-5 13 11 0.3213 -0.0004
-5 13 12 -0.0500 -0.0007
-5 13 13 -0.2516 0.0010
-5 13 14 0.2527 -0.0006
-5 14 -4 -0.2359 -0.0003
-5 14 -3 -0.2671 -0.0001
-5 14 -2 0.1358 -0.0001
-5 14 -1 -0.2446 -0.0001
-5 14 0 0.2009 -0.0000
-5 14 1 -0.1571 -0.0001
-5 14 2 -0.1757 -0.0000
-5 14 3 0.0399 0.0000
-5 14 4 0.0891 -0.0002
-5 14 5 0.0441 0.0002
-5 14 6 0.5220 0.0004
-5 14 7 1.1760 0.0001
-5 14 8 0.2659 -0.0002
-5 14 9 1.3490 -0.0000
-5 14 10 0.7273 0.0001
-5 14 11 -0.2646 0.0005
-5 14 12 0.8990 -0.0006
-5 14 13 -0.2617 -0.0003
-5 15 -4 0.1172 -0.0004
-5 15 -3 0.2974 -0.0003
-5 15 -2 0.0430 0.0000
-5 15 -1 -0.1510 -0.0005
-5 15 0 -0.0896 0.0002
-5 15 1 -0.3896 -0.0001
-5 15 2 0.0784 0.0000
-5 15 3 -0.5079 0.0001
-5 15 4 0.2985 -0.0000
-5 15 5 -0.3568 -0.0004
-5 15 6 -0.1678 -0.0003
-5 15 7 -0.1257 -0.0002
-5 15 8 -0.9089 0.0004
-5 15 9 -1.2894 -0.0005
-5 15 10 -0.0487 0.0003
-5 15 11 -1.5355 -0.0005
-5 16 -4 0.0316 -0.0007
-5 16 -3 0.0685 -0.0000
-5 16 -2 -0.2657 0.0000
-5 16 -1 -0.1048 0.0001
-5 16 0 0.0734 0.0001
-5 16 1 0.0264 -0.0002
-5 16 2 0.1226 -0.0004
-5 16 3 0.0369 -0.0001
-5 16 4 0.1501 -0.0001
-5 16 5 0.2016 0.0001
-5 16 6 -0.3001 -0.0002
-5 16 7 0.2235 0.0004
-5 16 8 0.1182 -0.0005
-5 16 9 0.3078 -0.0007
-5 17 -3 -0.0477 0.0009
-5 17 -2 -0.1683 0.0007
-5 17 -1 0.0784 0.0000
-5 17 0 -0.1665 0.0004
-5 17 1 0.1450 0.0002
-5 17 2 -0.1118 0.0004
-5 17 3 0.0639 -0.0000
-5 17 4 -0.3763 0.0000
-5 17 5 -0.0760 0.0003
-5 17 6 -0.3024 -0.0009
-4 0 -2 -0.2833 -0.0096
-4 0 0 -0.1501 0.0018
-4 0 2 -0.2327 0.0065
-4 0 4 0.1455 -0.0023
-4 0 6 -0.0940 -0.0003
-4 0 8 -0.2420 -0.0024
-4 0 10 0.1229 -0.0060
-4 0 12 0.8270 -0.0002
-4 0 14 0.1914 -0.0000
-4 0 16 0.0156 -0.0027
-4 0 18 0.5737 -0.0022
-4 1 -3 0.1563 -0.0016
-4 1 -2 -0.2143 0.0007
-4 1 -1 0.4586 0.0008
-4 1 0 -0.2837 0.0028
-4 1 1 0.3723 -0.0023
-4 1 2 -0.3341 -0.0013
-4 1 3 -0.0589 -0.0019
-4 1 4 0.0894 0.0003
-4 1 5 -0.2510 0.0005
-4 1 6 -0.1573 -0.0002
-4 1 7 -0.0068 -0.0012
-4 1 8 -0.2955 -0.0003
-4 1 9 -0.3245 -0.0003
-4 1 10 -0.0410 0.0018
-4 1 11 -0.2011 0.0006
-4 1 12 0.1145 0.0009
-4 1 13 -0.2286 -0.0008
-4 1 14 0.1062 -0.0009
-4 1 15 0.0879 0.0006
-4 1 16 1.1268 -0.0008
-4 1 17 -0.1591 -0.0012
-4 1 18 0.4658 0.0010
-4 1 19 0.0634 -0.0007
-4 2 -3 0.5174 -0.0001
-4 2 -2 0.0341 0.0018
-4 2 -1 -0.0206 0.0014
-4 2 0 -0.2882 -0.0017
-4 2 1 -0.0620 -0.0012
-4 2 2 -0.1153 0.0018
-4 2 3 0.0760 -0.0015
-4 2 4 0.0497 0.0016
-4 2 5 0.1127 -0.0002
-4 2 6 -0.1228 -0.0006
-4 2 7 -0.0272 -0.0011
-4 2 8 0.4039 -0.0002
-4 2 9 -0.0453 0.0007
-4 2 10 0.5348 -0.0006
-4 2 11 -0.2440 -0.0001
-4 2 12 -0.1366 0.0015
-4 2 13 0.0814 0.0006
-4 2 14 0.0160 0.0001
-4 2 15 -0.2804 -0.0007
-4 2 16 -0.0736 0.0014
-4 2 17 -0.5322 -0.0007
-4 2 18 -0.6254 0.0003
-4 2 19 0.1625 0.0003
-4 2 20 -0.2137 -0.0004
-4 2 21 0.4480 0.0001
-4 3 -3 0.0902 -0.0019
-4 3 -2 -0.0195 -0.0001
-4 3 -1 -0.2759 -0.0001
-4 3 0 0.3006 0.0010
-4 3 1 -0.0040 -0.0012
-4 3 2 0.1140 0.0008
-4 3 3 -0.0728 -0.0003
-4 3 4 -0.1615 -0.0012
-4 3 5 0.1162 0.0004
-4 3 6 -0.5940 0.0002
-4 3 7 -0.0886 0.0011
-4 3 8 -0.3200 0.0002
-4 3 9 -0.4569 0.0009
-4 3 10 -0.1934 -0.0003
-4 3 11 -0.0938 0.0003
-4 3 12 0.2228 0.0006
-4 3 13 0.2237 0.0009
-4 3 14 0.1383 -0.0006
-4 3 15 -0.1348 0.0006
-4 3 16 0.1566 0.0002
-4 3 17 0.1120 0.0008
-4 3 18 0.1091 -0.0005
-4 3 19 0.1956 0.0005
-4 3 20 -0.2320 -0.0007
-4 3 21 -0.0993 -0.0008
-4 4 -3 -0.0262 -0.0000
-4 4 -2 -0.1514 -0.0013
-4 4 -1 0.0453 0.0001
-4 4 0 -0.2847 -0.0005
-4 4 1 -0.0741 -0.0013
-4 4 2 -0.2458 0.0001
-4 4 3 -0.2788 0.0005
-4 4 4 -0.2752 -0.0003
-4 4 5 0.0331 -0.0013
-4 4 6 -0.0511 -0.0001
-4 4 7 0.2599 -0.0008
-4 4 8 0.3698 -0.0008
-4 4 9 -0.0048 0.0010
-4 4 10 0.2201 0.0009
-4 4 11 -0.0997 -0.0008
-4 4 12 -0.2735 -0.0009
-4 4 13 -0.3361 0.0001
-4 4 14 -0.1228 0.0005
-4 4 15 -0.1805 -0.0002
-4 4 16 0.0340 0.0008
-4 4 17 0.0061 -0.0004
-4 4 18 0.3005 0.0001
-4 4 19 0.0970 -0.0006
-4 4 20 -0.1787 0.0003
-4 5 -3 -0.2836 -0.0003
-4 5 -2 -0.1234 -0.0006
-4 5 -1 -0.3073 -0.0013
-4 5 0 -0.1750 0.0008
-4 5 1 -0.0934 -0.0009
-4 5 2 -0.0749 -0.0005
-4 5 3 -0.3531 -0.0013
-4 5 4 -0.2130 0.0004
-4 5 5 0.0004 0.0007
-4 5 6 -0.1250 -0.0000
-4 5 7 -0.3459 0.0002
-4 5 8 -0.0613 -0.0004
-4 5 9 -0.1296 -0.0011
-4 5 10 -0.0058 -0.0005
-4 5 11 -0.0214 -0.0005
-4 5 12 0.0390 0.0003
-4 5 13 -0.0672 -0.0003
-4 5 14 0.1290 -0.0004
-4 5 15 -0.0746 -0.0008
-4 5 16 0.4784 -0.0002
-4 5 17 -0.1992 -0.0002
-4 5 18 0.2669 0.0001
-4 5 19 -0.4435 0.0002
-4 5 20 0.0560 -0.0005
-4 6 -3 0.1157 0.0000
-4 6 -2 0.1924 -0.0005
-4 6 -1 0.6244 -0.0003
-4 6 0 -0.1374 -0.0008
-4 6 1 0.4830 -0.0009
-4 6 2 -0.1926 -0.0006
-4 6 3 0.4647 0.0006
-4 6 4 -0.2153 -0.0006
-4 6 5 0.3502 0.0002
-4 6 6 -0.5106 -0.0008
-4 6 7 0.1267 0.0002
-4 6 8 -0.2760 -0.0000
-4 6 9 -0.0164 0.0008
-4 6 10 -0.1129 -0.0006
-4 6 11 -0.1200 -0.0001
-4 6 12 0.0761 -0.0010
-4 6 13 -0.0103 -0.0004
-4 6 14 -0.0263 0.0000
-4 6 15 -0.0042 0.0001
-4 6 16 -0.3406 -0.0003
-4 6 17 -0.6225 -0.0006
-4 6 18 -0.1507 -0.0006
-4 6 19 -0.0837 0.0006
-4 6 20 0.2485 -0.0014
-4 7 -3 0.2725 0.0001
-4 7 -2 -0.2520 0.0002
-4 7 -1 0.1538 -0.0001
-4 7 0 -0.4004 -0.0001
-4 7 1 -0.0814 -0.0000
-4 7 2 0.2273 0.0006
-4 7 3 -0.2061 -0.0009
-4 7 4 -0.2101 -0.0001
-4 7 5 -0.1848 0.0003
-4 7 6 -0.1039 0.0010
-4 7 7 -0.0000 0.0001
-4 7 8 -0.1881 -0.0005
-4 7 9 -0.1167 0.0002
-4 7 10 -0.0441 -0.0002
-4 7 11 0.0487 -0.0004
-4 7 12 -0.0554 0.0006
-4 7 13 0.2512 0.0003
-4 7 14 0.1256 -0.0002
-4 7 15 0.1213 -0.0002
-4 7 16 0.1260 0.0006
-4 7 17 0.1511 0.0004
-4 7 18 0.5229 -0.0001
-4 7 19 -0.1967 0.0008
-4 8 -3 -0.1351 -0.0001
-4 8 -2 0.1086 0.0000
-4 8 -1 -0.1486 -0.0003
-4 8 0 0.4547 0.0003
-4 8 1 -0.0790 -0.0003
-4 8 2 0.0892 0.0005
-4 8 3 0.2728 0.0005
-4 8 4 -0.1113 0.0002
-4 8 5 0.3325 0.0003
-4 8 6 0.0527 0.0001
-4 8 7 -0.1745 0.0006
-4 8 8 -0.0493 0.0005
-4 8 9 -0.3394 0.0002
-4 8 10 -0.3377 0.0006
-4 8 11 -0.2276 -0.0001
-4 8 12 -0.1465 0.0000
-4 8 13 -0.2195 -0.0000
-4 8 14 -0.1537 0.0004
-4 8 15 -0.0810 0.0001
-4 8 16 -0.0372 0.0004
-4 8 17 -0.0444 0.0005
-4 8 18 0.0365 0.0008
-4 8 19 -0.3979 0.0008
-4 9 -3 -0.0252 -0.0000
-4 9 -2 0.0591 -0.0000
-4 9 -1 -0.2162 0.0004
-4 9 0 0.0464 0.0001
-4 9 1 -0.1663 0.0006
-4 9 2 -0.2619 -0.0002
-4 9 3 0.4265 0.0003
-4 9 4 0.0408 -0.0001
-4 9 5 -0.2943 0.0004
-4 9 6 0.1715 0.0005
-4 9 7 -0.3158 -0.0001
-4 9 8 0.2588 -0.0006
-4 9 9 -0.0802 0.0002
-4 9 10 0.2546 0.0003
-4 9 11 0.4299 0.0007
-4 9 12 0.0493 -0.0001
-4 9 13 -0.0443 0.0000
-4 9 14 -0.1275 0.0003
-4 9 15 0.0244 0.0002
-4 9 16 -0.0444 0.0007
-4 9 17 -0.3046 0.0006
-4 9 18 0.1014 0.0007
-4 10 -3 -0.0808 -0.0002
-4 10 -2 0.1880 0.0002
-4 10 -1 -0.0922 -0.0002
-4 10 0 0.3203 -0.0003
-4 10 1 0.0877 -0.0002
-4 10 2 -0.0734 0.0007
-4 10 3 -0.2392 0.0003
-4 10 4 0.1835 0.0005
-4 10 5 -0.0404 -0.0003
-4 10 6 0.1037 -0.0007
-4 10 7 0.1694 -0.0000
-4 10 8 0.0076 0.0001
-4 10 9 0.1321 -0.0002
-4 10 10 -0.4714 -0.0001
-4 10 11 0.1749 -0.0007
-4 10 12 -0.7264 0.0003
-4 10 13 0.3016 0.0002
-4 10 14 -0.1192 -0.0001
-4 10 15 -0.0881 0.0004
-4 10 16 -0.0173 -0.0008
-4 10 17 -0.2960 -0.0005
-4 11 -3 -0.1163 -0.0002
-4 11 -2 0.2343 0.0001
-4 11 -1 -0.1907 0.0002
-4 11 0 -0.0972 -0.0001
-4 11 1 0.0842 0.0001
-4 11 2 -0.1702 -0.0003
-4 11 3 -0.1424 -0.0000
-4 11 4 -0.4145 -0.0005
-4 11 5 0.1333 0.0003
-4 11 6 -0.7198 0.0003
-4 11 7 0.2174 -0.0002
-4 11 8 0.2815 -0.0005
-4 11 9 0.3255 -0.0006
-4 11 10 -0.0890 -0.0000
-4 11 11 0.5102 -0.0001
-4 11 12 -0.2111 -0.0000
-4 11 13 0.1308 -0.0004
-4 11 14 -0.3945 -0.0001
-4 11 15 -0.1764 -0.0003
-4 11 16 -0.0697 -0.0001
-4 11 17 0.3126 -0.0010
-4 12 -3 -0.3230 0.0001
-4 12 -2 -0.0000 -0.0003
-4 12 -1 -0.0202 -0.0001
-4 12 0 0.0279 0.0000
-4 12 1 0.3963 -0.0000
-4 12 2 0.3076 0.0002
-4 12 3 0.8392 -0.0000
-4 12 4 0.1779 0.0000
-4 12 5 0.8996 -0.0007
-4 12 6 0.3001 -0.0003
-4 12 7 -0.1562 0.0001
-4 12 8 0.0648 0.0000
-4 12 9 0.0289 0.0002
-4 12 10 -0.1662 -0.0005
-4 12 11 0.3687 -0.0009
-4 12 12 0.0255 -0.0001
-4 12 13 0.1186 -0.0001
-4 12 14 0.2077 0.0000
-4 12 15 0.0794 0.0002
-4 12 16 0.0136 0.0004
-4 13 -3 0.1236 -0.0004
-4 13 -2 0.3410 0.0006
-4 13 -1 0.0069 0.0004
-4 13 0 0.3093 0.0002
-4 13 1 -0.0984 0.0000
-4 13 2 -0.2711 0.0001
-4 13 3 0.0189 -0.0004
-4 13 4 -0.0622 -0.0003
-4 13 5 0.0073 0.0003
-4 13 6 0.7704 0.0000
-4 13 7 0.2525 0.0000
-4 13 8 0.1446 -0.0003
-4 13 9 0.5754 -0.0003
-4 13 10 -0.3474 0.0006
-4 13 11 -0.2584 0.0003
-4 13 12 0.0540 -0.0001
-4 13 13 -0.1452 -0.0001
-4 13 14 0.3721 -0.0007
-4 13 15 -0.0827 -0.0009
-4 14 -3 0.0610 0.0002
-4 14 -2 0.3498 -0.0001
-4 14 -1 -0.2593 0.0004
-4 14 0 -0.0122 -0.0003
-4 14 1 0.2586 0.0001
-4 14 2 -0.1963 0.0001
-4 14 3 0.1598 0.0001
-4 14 4 -0.0414 0.0003
-4 14 5 -0.5868 0.0000
-4 14 6 -0.4624 -0.0000
-4 14 7 -0.4493 0.0000
-4 14 8 -0.9681 0.0004
-4 14 9 -0.6543 0.0005
-4 14 10 0.1700 -0.0002
-4 14 11 -0.8086 0.0006
-4 14 12 0.1871 0.0003
-4 14 13 -0.2509 0.0002
-4 15 -3 -0.2358 -0.0000
-4 15 -2 -0.0752 0.0004
-4 15 -1 -0.0291 0.0002
-4 15 0 -0.0625 0.0002
-4 15 1 0.1067 -0.0003
-4 15 2 -0.2319 0.0000
-4 15 3 -0.3896 0.0001
-4 15 4 -0.0521 0.0000
-4 15 5 -0.3023 0.0002
-4 15 6 -0.0835 0.0002
-4 15 7 0.2564 0.0004
-4 15 8 0.8621 -0.0002
-4 15 9 -0.1063 0.0004
-4 15 10 1.6979 0.0005
-4 15 11 -0.0087 0.0007
-4 15 12 0.6909 0.0003
-4 16 -3 0.1671 0.0001
-4 16 -2 0.0052 -0.0002
-4 16 -1 0.1156 -0.0002
-4 16 0 -0.1904 -0.0003
-4 16 1 0.0316 0.0003
-4 16 2 -0.1583 0.0000
-4 16 3 0.0994 0.0001
-4 16 4 -0.0358 0.0001
-4 16 5 0.1653 0.0002
-4 16 6 0.0895 0.0000
-4 16 7 0.0492 0.0001
-4 16 8 0.2491 0.0005
-4 16 9 -0.8142 -0.0002
-4 16 10 0.0322 -0.0013
-4 17 -3 0.1967 -0.0004
-4 17 -2 0.1541 0.0000
-4 17 -1 -0.1690 0.0002
-4 17 0 -0.1159 0.0006
-4 17 1 0.2297 -0.0000
-4 17 2 -0.2960 0.0001
-4 17 3 0.3915 -0.0001
-4 17 4 -0.2010 -0.0003
-4 17 5 0.3592 0.0003
-4 17 6 -0.2522 -0.0006
-4 17 7 -0.1196 0.0003
-3 0 -1 -0.4080 -0.0017
-3 0 1 -0.0355 -0.0030
-3 0 3 0.3915 -0.0023
-3 0 5 0.2569 -0.0034
-3 0 7 0.5033 -0.0034
-3 0 9 -0.0178 -0.0005
-3 0 11 -0.5828 0.0003
-3 0 13 -0.2373 -0.0023
-3 0 15 -0.2259 -0.0020
-3 0 17 -1.2148 0.0023
-3 1 -2 0.1079 0.0002
-3 1 -1 0.3256 -0.0013
-3 1 0 0.0890 -0.0061
-3 1 1 0.5259 -0.0001
-3 1 2 0.0619 -0.0038
-3 1 3 -0.2826 0.0011
-3 1 4 -0.0786 -0.0022
-3 1 5 -0.3984 0.0010
-3 1 6 -0.3693 -0.0008
-3 1 7 0.0465 -0.0002
-3 1 8 -0.0977 -0.0003
-3 1 9 0.0727 -0.0003
-3 1 10 0.2567 -0.0014
-3 1 11 0.1232 0.0006
-3 1 12 0.4112 -0.0002
-3 1 13 0.0248 -0.0017
-3 1 14 -0.0752 -0.0020
-3 1 15 -1.0092 0.0014
-3 1 16 0.1098 -0.0002
-3 1 17 -0.3886 -0.0004
-3 1 18 0.2892 -0.0001
-3 1 19 0.6472 -0.0014
-3 1 20 0.1088 -0.0005
-3 2 -2 -0.3251 -0.0024
-3 2 -1 0.3559 -0.0002
-3 2 0 -0.3061 -0.0022
-3 2 1 0.0479 -0.0016
-3 2 2 -0.3242 -0.0000
-3 2 3 -0.2256 -0.0031
-3 2 4 0.1672 -0.0004
-3 2 5 0.1043 -0.0006
-3 2 6 0.0593 0.0015
-3 2 7 -0.0508 0.0001
-3 2 8 -0.0228 0.0003
-3 2 9 -0.1524 0.0002
-3 2 10 -0.0946 -0.0006
-3 2 11 0.2680 -0.0011
-3 2 12 -0.2210 -0.0005
-3 2 13 0.0541 0.0003
-3 2 14 0.3467 -0.0000
-3 2 15 0.5139 0.0004
-3 2 16 1.0862 0.0005
-3 2 17 0.8480 -0.0001
-3 2 18 0.1746 0.0001
-3 2 19 0.3560 0.0005
-3 2 20 -0.3937 0.0002
-3 2 21 -0.1120 -0.0011
-3 3 -2 0.2062 -0.0023
-3 3 -1 -0.1603 0.0006
-3 3 0 -0.0793 -0.0011
-3 3 1 -0.1928 -0.0022
-3 3 2 -0.2377 0.0021
-3 3 3 -0.1468 0.0023
-3 3 4 -0.3126 0.0019
-3 3 5 -0.2042 -0.0003
-3 3 6 -0.1090 0.0003
-3 3 7 -0.1736 -0.0002
-3 3 8 0.1781 0.0018
-3 3 9 0.0122 0.0018
-3 3 10 0.0873 0.0009
-3 3 11 -0.0955 -0.0010
-3 3 12 -0.1914 -0.0002
-3 3 13 -0.0268 0.0004
-3 3 14 0.1652 0.0008
-3 3 15 -0.2005 -0.0001
-3 3 16 -0.5952 0.0006
-3 3 17 -0.2638 0.0009
-3 3 18 -0.7579 -0.0006
-3 3 19 0.2117 0.0001
-3 3 20 -0.2540 0.0013
-3 3 21 0.7150 -0.0004
-3 4 -2 0.0788 -0.0023
-3 4 -1 -0.2884 -0.0013
-3 4 0 0.1196 0.0006
-3 4 1 0.0970 0.0019
-3 4 2 0.2409 -0.0023
-3 4 3 -0.0327 0.0004
-3 4 4 0.1691 0.0004
-3 4 5 0.0078 0.0005
-3 4 6 -0.1667 0.0019
-3 4 7 -0.1305 0.0010
-3 4 8 -0.0721 -0.0003
-3 4 9 -0.0450 -0.0007
-3 4 10 -0.3046 0.0000
-3 4 11 0.0583 0.0013
-3 4 12 0.0630 0.0005
-3 4 13 0.0605 0.0010
-3 4 14 0.2262 -0.0001
-3 4 15 -0.1066 0.0002
-3 4 16 0.2056 -0.0003
-3 4 17 -0.0939 0.0009
-3 4 18 0.1248 0.0009
-3 4 19 0.2839 -0.0007
-3 4 20 -0.1499 0.0001
-3 5 -2 0.0925 -0.0001
-3 5 -1 0.0702 0.0006
-3 5 0 0.0724 -0.0004
-3 5 1 -0.1207 -0.0000
-3 5 2 0.0687 0.0012
-3 5 3 -0.2282 -0.0008
-3 5 4 -0.1427 0.0014
-3 5 5 -0.2283 -0.0006
-3 5 6 -0.1048 -0.0005
-3 5 7 -0.2493 0.0003
-3 5 8 -0.0751 0.0003
-3 5 9 -0.3809 0.0004
-3 5 10 -0.2077 0.0001
-3 5 11 0.1105 -0.0004
-3 5 12 0.0653 -0.0003
-3 5 13 -0.1940 0.0003
-3 5 14 -0.1738 0.0011
-3 5 15 -0.3613 0.0002
-3 5 16 -0.0861 0.0000
-3 5 17 -0.3305 0.0000
-3 5 18 0.3599 0.0002
-3 5 19 0.0793 0.0002
-3 5 20 -0.3004 0.0000
-3 6 -2 -0.0482 -0.0003
-3 6 -1 -0.1760 -0.0002
-3 6 0 -0.1004 0.0005
-3 6 1 -0.1121 0.0001
-3 6 2 0.3133 0.0001
-3 6 3 -0.2625 -0.0011
-3 6 4 0.1888 -0.0009
-3 6 5 -0.1161 0.0015
-3 6 6 0.3627 0.0009
-3 6 7 -0.4299 -0.0012
-3 6 8 0.0767 -0.0003
-3 6 9 -0.1410 -0.0007
-3 6 10 0.0960 -0.0001
-3 6 11 -0.0652 0.0005
-3 6 12 -0.0239 -0.0000
-3 6 13 0.1055 -0.0003
-3 6 14 0.0351 -0.0006
-3 6 15 0.2395 0.0003
-3 6 16 0.5480 0.0004
-3 6 17 -0.0838 0.0004
-3 6 18 -0.0609 -0.0004
-3 6 19 -0.2646 0.0006
-3 6 20 -0.4422 0.0002
-3 7 -2 -0.3096 -0.0006
-3 7 -1 -0.0208 0.0008
-3 7 0 -0.1883 -0.0004
-3 7 1 -0.2259 -0.0007
-3 7 2 -0.0663 -0.0000
-3 7 3 -0.1030 0.0010
-3 7 4 0.2135 0.0002
-3 7 5 0.0530 -0.0015
-3 7 6 0.0364 -0.0007
-3 7 7 -0.0644 -0.0005
-3 7 8 0.1287 -0.0007
-3 7 9 0.1729 0.0007
-3 7 10 -0.1108 -0.0006
-3 7 11 0.0914 -0.0004
-3 7 12 -0.2930 -0.0009
-3 7 13 -0.0305 0.0001
-3 7 14 -0.3849 0.0004
-3 7 15 -0.1588 -0.0000
-3 7 16 0.0435 -0.0003
-3 7 17 -0.2759 -0.0003
-3 7 18 -0.0733 -0.0005
-3 7 19 0.3485 -0.0001
-3 8 -2 0.2294 0.0000
-3 8 -1 0.2135 -0.0003
-3 8 0 0.0819 0.0001
-3 8 1 -0.0592 -0.0000
-3 8 2 0.2189 0.0006
-3 8 3 -0.0762 -0.0006
-3 8 4 -0.1642 -0.0003
-3 8 5 -0.7882 -0.0000
-3 8 6 -0.1542 0.0001
-3 8 7 -0.4976 -0.0002
-3 8 8 -0.0439 -0.0007
-3 8 9 -0.2074 -0.0010
-3 8 10 -0.1494 0.0001
-3 8 11 -0.1948 -0.0001
-3 8 12 -0.1364 -0.0002
-3 8 13 -0.1592 -0.0004
-3 8 14 0.2095 -0.0005
-3 8 15 -0.0421 -0.0008
-3 8 16 0.0682 -0.0004
-3 8 17 -0.1503 -0.0003
-3 8 18 0.2622 -0.0007
-3 8 19 -0.1285 -0.0009
-3 9 -2 0.0496 -0.0000
-3 9 -1 0.1873 -0.0000
-3 9 0 -0.1293 -0.0002
-3 9 1 0.2528 -0.0001
-3 9 2 -0.3507 0.0001
-3 9 3 -0.0265 0.0003
-3 9 4 0.1426 -0.0002
-3 9 5 0.0829 -0.0004
-3 9 6 0.6841 -0.0003
-3 9 7 0.0373 -0.0003
-3 9 8 0.2185 0.0007
-3 9 9 -0.0710 0.0001
-3 9 10 -0.2828 -0.0006
-3 9 11 -0.0493 0.0002
-3 9 12 0.1075 0.0001
-3 9 13 0.2144 -0.0002
-3 9 14 0.0568 0.0002
-3 9 15 -0.0628 -0.0000
-3 9 16 -0.0051 -0.0003
-3 9 17 -0.1654 -0.0001
-3 9 18 0.2379 -0.0003
-3 10 -2 -0.0696 0.0002
-3 10 -1 0.0052 0.0003
-3 10 0 0.1799 0.0004
-3 10 1 0.2063 0.0001
-3 10 2 0.1561 -0.0000
-3 10 3 -0.0686 -0.0004
-3 10 4 0.5039 -0.0002
-3 10 5 -0.3490 0.0005
-3 10 6 0.3416 0.0007
-3 10 7 -0.1989 0.0004
-3 10 8 0.3624 -0.0006
-3 10 9 0.2550 0.0002
-3 10 10 0.0053 0.0001
-3 10 11 0.5419 0.0002
-3 10 12 -0.1288 0.0002
-3 10 13 -0.1408 0.0001
-3 10 14 -0.1217 0.0005
-3 10 15 -0.1705 0.0004
-3 10 16 0.2278 0.0005
-3 10 17 -0.0473 0.0003
-3 10 18 0.0059 0.0005
-3 11 -2 0.1977 0.0003
-3 11 -1 -0.1543 0.0004
-3 11 0 -0.0673 -0.0000
-3 11 1 0.1611 -0.0002
-3 11 2 0.0664 0.0001
-3 11 3 0.3012 0.0003
-3 11 4 0.1675 0.0001
-3 11 5 0.2840 0.0000
-3 11 6 0.0069 -0.0001
-3 11 7 -0.2428 0.0003
-3 11 8 0.0027 0.0009
-3 11 9 0.0936 0.0004
-3 11 10 -0.0142 0.0001
-3 11 11 0.1451 -0.0001
-3 11 12 0.0934 -0.0001
-3 11 13 -0.1497 0.0001
-3 11 14 0.2707 0.0000
-3 11 15 -0.1662 -0.0000
-3 11 16 -0.2812 0.0004
-3 11 17 -0.1643 0.0008
-3 12 -2 0.0921 -0.0000
-3 12 -1 0.1488 -0.0000
-3 12 0 -0.3271 -0.0004
-3 12 1 -0.0337 -0.0003
-3 12 2 -0.4509 0.0002
-3 12 3 -0.1238 -0.0001
-3 12 4 -0.1982 0.0000
-3 12 5 0.0979 0.0001
-3 12 6 0.4176 0.0003
-3 12 7 -0.2140 -0.0002
-3 12 8 0.3259 -0.0005
-3 12 9 -0.2872 0.0001
-3 12 10 -0.1723 -0.0001
-3 12 11 -0.4290 0.0004
-3 12 12 0.2745 0.0002
-3 12 13 0.0245 -0.0006
-3 12 14 0.2665 -0.0001
-3 12 15 0.3511 -0.0002
-3 12 16 -0.0148 0.0001
-3 13 -2 0.3555 -0.0004
-3 13 -1 -0.3925 -0.0001
-3 13 0 0.5076 -0.0002
-3 13 1 0.2893 -0.0003
-3 13 2 0.3333 -0.0001
-3 13 3 0.1927 0.0001
-3 13 4 0.0486 -0.0000
-3 13 5 -0.4882 -0.0002
-3 13 6 0.2879 -0.0002
-3 13 7 -0.3005 -0.0002
-3 13 8 0.1846 0.0001
-3 13 9 0.2498 0.0000
-3 13 10 0.3187 -0.0002
-3 13 11 0.1282 -0.0004
-3 13 12 0.0354 -0.0001
-3 13 13 -0.0590 0.0002
-3 13 14 -0.0593 -0.0003
-3 13 15 -0.0215 -0.0004
-3 14 -2 0.6699 -0.0006
-3 14 -1 0.1386 0.0005
-3 14 0 0.3097 -0.0004
-3 14 1 0.6399 -0.0003
-3 14 2 0.0590 0.0000
-3 14 3 0.5452 -0.0001
-3 14 4 0.5900 -0.0002
-3 14 5 0.2633 -0.0001
-3 14 6 0.2250 0.0002
-3 14 7 0.1671 -0.0002
-3 14 8 -0.2504 -0.0003
-3 14 9 0.1581 -0.0002
-3 14 10 0.0558 -0.0001
-3 14 11 0.4902 -0.0000
-3 14 12 -0.0848 0.0002
-3 14 13 0.4325 -0.0003
-3 15 -2 0.2749 -0.0002
-3 15 -1 0.2165 -0.0000
-3 15 0 -0.3630 0.0002
-3 15 1 0.2137 -0.0002
-3 15 2 0.0833 0.0001
-3 15 3 -0.3109 -0.0003
-3 15 4 0.0759 0.0001
-3 15 5 -0.2899 0.0001
-3 15 6 -0.0318 -0.0001
-3 15 7 0.2431 0.0000
-3 15 8 0.1492 0.0001
-3 15 9 -0.1141 -0.0001
-3 15 10 -0.1362 -0.0007
-3 15 11 0.1115 -0.0008
-3 15 12 -0.6526 0.0001
-3 16 -2 -0.5258 -0.0001
-3 16 -1 -0.0605 0.0003
-3 16 0 -0.3184 0.0000
-3 16 1 -0.1108 0.0000
-3 16 2 -0.1689 -0.0002
-3 16 3 -0.3271 0.0002
-3 16 4 -0.0105 -0.0002
-3 16 5 -0.0605 -0.0001
-3 16 6 -0.2981 0.0004
-3 16 7 -0.2747 -0.0003
-3 16 8 -0.3351 0.0005
-3 16 9 -0.3760 0.0008
-3 16 10 -0.3551 0.0010
-3 17 -2 0.3655 -0.0002
-3 17 -1 0.0515 -0.0002
-3 17 0 0.1297 -0.0003
-3 17 1 -0.0874 -0.0001
-3 17 2 0.0144 0.0005
-3 17 3 -0.2183 -0.0002
-3 17 4 0.0922 0.0003
-3 17 5 -0.3359 -0.0004
-3 17 6 0.0823 0.0007
-3 17 7 0.0495 -0.0005
-3 18 -1 -0.4780 0.0006
-3 18 0 -0.1402 0.0010
-3 18 1 -0.3386 0.0001
-3 18 2 -0.2090 0.0004
-2 0 0 0.3178 -0.0160
-2 0 2 0.1183 0.0048
-2 0 4 0.2167 0.0092
-2 0 6 0.1477 0.0031
-2 0 8 0.1369 0.0067
-2 0 10 0.4152 0.0039
-2 0 12 0.3586 0.0016
-2 0 14 0.2287 0.0086
-2 0 16 1.3675 0.0040
-2 0 18 1.1299 0.0010
-2 1 -1 0.2858 0.0032
-2 1 0 0.3467 0.0023
-2 1 1 0.1887 0.0084
-2 1 2 0.4680 0.0006
-2 1 3 0.1805 0.0011
-2 1 4 0.8102 -0.0052
-2 1 5 0.1727 0.0044
-2 1 6 0.1661 0.0015
-2 1 7 0.2359 0.0027
-2 1 8 -0.1322 0.0022
-2 1 9 0.1880 0.0010
-2 1 10 -0.2498 -0.0022
-2 1 11 0.0011 0.0005
-2 1 12 -0.2182 0.0021
-2 1 13 0.2107 0.0017
-2 1 14 0.6745 0.0003
-2 1 15 0.1625 0.0009
-2 1 16 0.1633 -0.0022
-2 1 17 -0.5802 0.0016
-2 1 18 -0.4672 0.0008
-2 1 19 -0.6978 0.0011
-2 1 20 -0.1815 0.0001
-2 2 -1 0.2636 0.0030
-2 2 0 -0.3478 -0.0032
-2 2 1 0.1833 -0.0020
-2 2 2 0.0210 0.0001
-2 2 3 -0.3580 0.0028
-2 2 4 -0.1735 -0.0006
-2 2 5 -0.2444 -0.0018
-2 2 6 -0.1253 -0.0020
-2 2 7 0.0809 -0.0005
-2 2 8 -0.0697 -0.0008
-2 2 9 0.0559 0.0009
-2 2 10 -0.2310 -0.0004
-2 2 11 -0.1702 0.0005
-2 2 12 -0.0159 0.0004
-2 2 13 -0.0890 0.0003
-2 2 14 -0.5447 -0.0004
-2 2 15 -0.6670 0.0004
-2 2 16 -0.9555 0.0005
-2 2 17 -0.0069 -0.0004
-2 2 18 0.1143 -0.0010
-2 2 19 0.1801 -0.0008
-2 2 20 0.3871 -0.0010
-2 2 21 -0.1220 -0.0007
-2 3 -1 0.2851 -0.0001
-2 3 0 0.0812 0.0037
-2 3 1 0.3002 -0.0014
-2 3 2 0.0055 -0.0023
-2 3 3 -0.0004 -0.0023
-2 3 4 0.0336 0.0004
-2 3 5 -0.0091 0.0012
-2 3 6 -0.1587 0.0007
-2 3 7 -0.0133 -0.0013
-2 3 8 -0.2809 -0.0017
-2 3 9 -0.0710 -0.0031
-2 3 10 0.0828 0.0009
-2 3 11 0.1470 -0.0003
-2 3 12 0.3643 0.0001
-2 3 13 0.0585 -0.0013
-2 3 14 0.0056 0.0003
-2 3 15 0.4776 -0.0016
-2 3 16 0.3232 -0.0010
-2 3 17 0.3469 0.0005
-2 3 18 0.1456 -0.0002
-2 3 19 -0.1854 -0.0009
-2 3 20 -0.3531 0.0008
-2 3 21 -0.4094 -0.0001
-2 4 -1 -0.1463 -0.0009
-2 4 0 -0.1979 -0.0033
-2 4 1 0.0023 0.0009
-2 4 2 -0.3019 -0.0018
-2 4 3 0.2764 0.0018
-2 4 4 -0.2713 0.0000
-2 4 5 0.1974 -0.0005
-2 4 6 -0.3179 -0.0022
-2 4 7 0.0425 -0.0004
-2 4 8 -0.3735 0.0011
-2 4 9 -0.0870 0.0008
-2 4 10 0.1949 -0.0013
-2 4 11 0.0928 -0.0003
-2 4 12 -0.1160 -0.0006
-2 4 13 -0.0734 -0.0002
-2 4 14 -0.0995 0.0000
-2 4 15 0.2037 -0.0001
-2 4 16 -0.0348 -0.0016
-2 4 17 0.0397 -0.0003
-2 4 18 -0.1275 0.0003
-2 4 19 0.0771 -0.0008
-2 4 20 -0.3210 -0.0001
-2 5 -1 -0.2031 -0.0005
-2 5 0 -0.2368 -0.0004
-2 5 1 0.0165 0.0012
-2 5 2 -0.2063 0.0003
-2 5 3 -0.1682 -0.0022
-2 5 4 -0.2704 -0.0000
-2 5 5 -0.2078 0.0018
-2 5 6 -0.1593 0.0003
-2 5 7 -0.2576 -0.0000
-2 5 8 0.3340 -0.0004
-2 5 9 0.0871 0.0003
-2 5 10 0.0650 0.0006
-2 5 11 -0.2117 0.0002
-2 5 12 -0.0593 0.0001
-2 5 13 0.0969 -0.0006
-2 5 14 0.2446 -0.0001
-2 5 15 0.2576 0.0012
-2 5 16 0.3809 -0.0001
-2 5 17 -0.1986 -0.0005
-2 5 18 -0.0270 -0.0000
-2 5 19 0.3198 -0.0003
-2 5 20 0.1540 -0.0004
-2 6 -1 0.0162 -0.0001
-2 6 0 0.0091 -0.0003
-2 6 1 -0.1265 -0.0014
-2 6 2 -0.0530 0.0019
-2 6 3 0.0383 0.0018
-2 6 4 0.0254 -0.0005
-2 6 5 -0.0106 -0.0003
-2 6 6 -0.0884 0.0007
-2 6 7 0.0875 0.0002
-2 6 8 -0.0287 0.0016
-2 6 9 -0.2007 0.0003
-2 6 10 -0.2735 0.0005
-2 6 11 -0.1294 -0.0008
-2 6 12 0.1298 0.0004
-2 6 13 0.1681 0.0003
-2 6 14 -0.1275 0.0004
-2 6 15 -0.0209 -0.0004
-2 6 16 -0.0524 0.0002
-2 6 17 -0.1392 0.0008
-2 6 18 -0.1986 0.0004
-2 6 19 0.6710 0.0002
-2 6 20 -0.4657 -0.0002
-2 7 -1 -0.0028 -0.0003
-2 7 0 -0.1539 -0.0001
-2 7 1 -0.2207 0.0013
-2 7 2 0.0446 -0.0014
-2 7 3 -0.2192 -0.0000
-2 7 4 -0.2759 -0.0002
-2 7 5 -0.1315 0.0004
-2 7 6 -0.0466 0.0015
-2 7 7 0.1260 0.0002
-2 7 8 -0.1078 -0.0010
-2 7 9 0.0123 -0.0000
-2 7 10 0.0306 0.0005
-2 7 11 0.1043 0.0010
-2 7 12 -0.0780 -0.0003
-2 7 13 0.2311 -0.0002
-2 7 14 -0.2505 -0.0001
-2 7 15 -0.2857 0.0006
-2 7 16 0.1677 0.0005
-2 7 17 0.1793 -0.0001
-2 7 18 -0.1190 -0.0001
-2 7 19 0.5101 -0.0006
-2 8 -1 0.1424 -0.0002
-2 8 0 -0.1809 -0.0003
-2 8 1 0.1583 -0.0009
-2 8 2 -0.0114 0.0001
-2 8 3 0.1895 -0.0000
-2 8 4 0.3412 0.0004
-2 8 5 0.6640 -0.0004
-2 8 6 0.2201 -0.0014
-2 8 7 0.1065 0.0007
-2 8 8 -0.0523 0.0005
-2 8 9 -0.0962 -0.0005
-2 8 10 -0.0552 -0.0006
-2 8 11 -0.0869 -0.0005
-2 8 12 -0.0839 -0.0002
-2 8 13 -0.0333 0.0001
-2 8 14 -0.1748 0.0003
-2 8 15 -0.1247 0.0004
-2 8 16 0.1057 -0.0004
-2 8 17 -0.2208 0.0004
-2 8 18 -0.3967 0.0007
-2 8 19 -0.4191 0.0008
-2 9 -1 0.5447 0.0001
-2 9 0 0.0679 -0.0002
-2 9 1 -0.0186 -0.0003
-2 9 2 0.2258 -0.0003
-2 9 3 -0.2801 -0.0003
-2 9 4 0.1444 -0.0008
-2 9 5 -0.5528 0.0005
-2 9 6 -0.2646 0.0008
-2 9 7 -0.3679 -0.0010
-2 9 8 0.0982 -0.0001
-2 9 9 -0.0048 -0.0006
-2 9 10 0.2236 -0.0005
-2 9 11 -0.1947 -0.0001
-2 9 12 -0.0661 -0.0001
-2 9 13 -0.1466 -0.0004
-2 9 14 -0.1082 -0.0005
-2 9 15 0.0726 0.0002
-2 9 16 0.0168 -0.0001
-2 9 17 -0.0603 -0.0000
-2 9 18 0.3518 0.0000
-2 10 -1 0.1177 -0.0002
-2 10 0 0.1168 -0.0002
-2 10 1 0.0175 -0.0003
-2 10 2 0.4610 0.0002
-2 10 3 0.1071 0.0004
-2 10 4 0.2180 0.0002
-2 10 5 0.0187 -0.0007
-2 10 6 0.1151 -0.0005
-2 10 7 -0.0504 0.0001
-2 10 8 0.0327 -0.0002
-2 10 9 0.1076 0.0006
-2 10 10 -0.0216 -0.0004
-2 10 11 0.0504 -0.0006
-2 10 12 0.1131 0.0000
-2 10 13 0.2648 -0.0001
-2 10 14 0.1463 -0.0001
-2 10 15 -0.0163 0.0000
-2 10 16 0.1261 0.0003
-2 10 17 -0.1425 0.0003
-2 10 18 0.2232 -0.0000
-2 11 -1 0.1932 -0.0000
-2 11 0 0.2476 0.0002
-2 11 1 0.3561 0.0002
-2 11 2 0.0760 0.0002
-2 11 3 -0.0179 -0.0002
-2 11 4 0.1922 -0.0002
-2 11 5 0.2435 0.0004
-2 11 6 0.3140 0.0002
-2 11 7 0.0160 -0.0000
-2 11 8 -0.1179 -0.0003
-2 11 9 -0.1213 -0.0005
-2 11 10 -0.1814 0.0004
-2 11 11 0.0583 0.0006
-2 11 12 0.2175 -0.0001
-2 11 13 0.3210 0.0000
-2 11 14 0.2000 -0.0000
-2 11 15 0.3801 -0.0002
-2 11 16 0.0160 -0.0009
-2 11 17 0.1247 -0.0004
-2 12 -1 -0.0040 0.0006
-2 12 0 0.2744 0.0000
-2 12 1 0.0584 -0.0002
-2 12 2 0.2520 0.0001
-2 12 3 -0.1906 0.0005
-2 12 4 -0.1171 0.0003
-2 12 5 -0.2660 -0.0001
-2 12 6 -0.1103 0.0001
-2 12 7 -0.0434 -0.0003
-2 12 8 0.2174 0.0005
-2 12 9 0.1233 0.0006
-2 12 10 0.3898 -0.0003
-2 12 11 -0.2337 0.0001
-2 12 12 -0.1170 0.0003
-2 12 13 -0.2424 0.0001
-2 12 14 -0.4487 0.0001
-2 12 15 0.0280 0.0007
-2 12 16 -0.4250 -0.0003
-2 13 -1 -0.5167 0.0001
-2 13 0 -0.3583 0.0004
-2 13 1 -0.0646 0.0001
-2 13 2 -0.1633 0.0000
-2 13 3 0.4701 0.0003
-2 13 4 0.1034 -0.0003
-2 13 5 0.3593 0.0001
-2 13 6 0.0798 0.0004
-2 13 7 0.0046 0.0004
-2 13 8 0.1513 -0.0004
-2 13 9 -0.0234 0.0000
-2 13 10 0.3633 0.0003
-2 13 11 0.1289 0.0001
-2 13 12 0.1258 0.0008
-2 13 13 -0.0602 0.0006
-2 13 14 -0.2140 0.0003
-2 13 15 -0.1029 0.0003
-2 14 -1 -0.3366 -0.0001
-2 14 0 -0.1824 0.0001
-2 14 1 0.0782 0.0002
-2 14 2 -0.6218 -0.0002
-2 14 3 -0.3212 0.0001
-2 14 4 -0.6013 0.0003
-2 14 5 0.0922 -0.0002
-2 14 6 0.0629 -0.0001
-2 14 7 0.5856 -0.0001
-2 14 8 -0.0318 0.0006
-2 14 9 0.2510 0.0001
-2 14 10 -0.5789 -0.0002
-2 14 11 0.1314 -0.0003
-2 14 12 -0.4886 -0.0012
-2 14 13 0.0715 -0.0008
-2 15 -1 0.4695 0.0002
-2 15 0 0.0900 0.0002
-2 15 1 0.3768 -0.0003
-2 15 2 0.4700 0.0000
-2 15 3 0.5860 -0.0000
-2 15 4 0.5229 -0.0004
-2 15 5 0.7042 0.0001
-2 15 6 -0.3847 -0.0001
-2 15 7 0.1321 0.0000
-2 15 8 -0.6464 0.0000
-2 15 9 0.1160 0.0002
-2 15 10 -0.4805 0.0003
-2 15 11 0.2976 0.0002
-2 15 12 -0.0941 0.0010
-2 16 -1 0.3439 -0.0002
-2 16 0 0.1362 -0.0001
-2 16 1 -0.1269 0.0002
-2 16 2 0.4242 -0.0000
-2 16 3 -0.3467 0.0000
-2 16 4 -0.1238 -0.0001
-2 16 5 -0.2201 0.0001
-2 16 6 -0.1468 0.0001
-2 16 7 0.2839 -0.0007
-2 16 8 0.2995 -0.0004
-2 16 9 0.2478 0.0000
-2 16 10 0.3439 -0.0003
-2 17 -1 -0.1672 0.0001
-2 17 0 0.1678 -0.0003
-2 17 1 -0.1347 -0.0003
-2 17 2 0.4192 -0.0002
-2 17 3 -0.2696 -0.0001
-2 17 4 0.3965 0.0004
-2 17 5 -0.0015 -0.0004
-2 17 6 0.0807 0.0007
-2 17 7 0.0203 0.0004
-2 17 8 -0.0921 -0.0005
-2 18 -1 -0.1052 -0.0000
-2 18 0 0.1795 0.0001
-2 18 1 -0.2695 0.0000
-2 18 2 0.1855 0.0002
-2 18 3 -0.4248 -0.0005
-2 18 4 0.1617 -0.0003
-1 0 1 -2.7638 -0.0074
-1 0 3 -1.4177 -0.0216
-1 0 5 -0.1433 0.0048
-1 0 7 0.3347 -0.0017
-1 0 9 0.1670 -0.0022
-1 0 11 -0.0851 0.0039
-1 0 13 0.0508 -0.0024
-1 0 15 -0.9190 -0.0056
-1 0 17 -0.8960 -0.0021
-1 1 0 1.0922 -0.0070
-1 1 1 -0.5768 -0.0085
-1 1 2 1.2456 0.0140
-1 1 3 -0.3975 0.0094
-1 1 4 0.4550 0.0010
-1 1 5 -0.2883 -0.0007
-1 1 6 -0.0066 -0.0017
-1 1 7 -0.0953 -0.0025
-1 1 8 -0.0392 0.0017
-1 1 9 0.0679 0.0022
-1 1 10 -0.0315 -0.0006
-1 1 11 0.1233 0.0003
-1 1 12 0.0434 -0.0004
-1 1 13 -0.2358 -0.0018
-1 1 14 -0.1850 0.0012
-1 1 15 -0.2881 0.0007
-1 1 16 0.3947 -0.0005
-1 1 17 0.3699 0.0002
-1 1 18 0.4654 0.0002
-1 1 19 -0.3603 0.0004
-1 1 20 0.3094 -0.0004
-1 2 0 0.3480 0.0056
-1 2 1 0.5376 0.0003
-1 2 2 0.3687 -0.0040
-1 2 3 0.1763 0.0008
-1 2 4 0.2978 0.0008
-1 2 5 0.1601 0.0030
-1 2 6 0.0184 0.0034
-1 2 7 0.0347 0.0016
-1 2 8 -0.0007 -0.0012
-1 2 9 0.2457 0.0013
-1 2 10 0.2757 0.0007
-1 2 11 0.4469 0.0008
-1 2 12 0.1764 -0.0004
-1 2 13 0.3367 0.0005
-1 2 14 0.2667 -0.0009
-1 2 15 0.6493 -0.0008
-1 2 16 0.1118 -0.0003
-1 2 17 -0.2942 0.0006
-1 2 18 0.1627 0.0005
-1 2 19 -0.4962 -0.0001
-1 2 20 0.0754 -0.0004
-1 2 21 0.0030 -0.0000
-1 3 0 0.1277 -0.0008
-1 3 1 -0.2695 -0.0006
-1 3 2 0.5835 0.0020
-1 3 3 -0.1467 -0.0009
-1 3 4 0.1122 0.0017
-1 3 5 0.0084 -0.0017
-1 3 6 -0.0367 -0.0021
-1 3 7 -0.0312 0.0021
-1 3 8 -0.1202 0.0027
-1 3 9 -0.0782 -0.0006
-1 3 10 0.0876 -0.0013
-1 3 11 -0.5419 0.0002
-1 3 12 -0.1769 0.0001
-1 3 13 0.0687 -0.0007
-1 3 14 0.0572 0.0016
-1 3 15 0.3555 -0.0007
-1 3 16 0.1130 0.0003
-1 3 17 0.1432 0.0002
-1 3 18 0.4799 0.0004
-1 3 19 0.3427 -0.0005
-1 3 20 0.3496 -0.0008
-1 4 0 0.0536 0.0007
-1 4 1 -0.1691 0.0009
-1 4 2 -0.3195 -0.0016
-1 4 3 -0.2275 -0.0022
-1 4 4 -0.2113 -0.0006
-1 4 5 -0.1676 0.0036
-1 4 6 0.0055 0.0007
-1 4 7 0.1769 -0.0018
-1 4 8 0.2592 0.0004
-1 4 9 -0.0838 0.0006
-1 4 10 0.0293 -0.0007
-1 4 11 -0.0249 0.0003
-1 4 12 0.2386 -0.0008
-1 4 13 0.4210 -0.0011
-1 4 14 -0.0873 0.0007
-1 4 15 -0.0411 0.0017
-1 4 16 -0.2090 -0.0005
-1 4 17 -0.2674 -0.0003
-1 4 18 -0.1384 0.0002
-1 4 19 0.3247 -0.0004
-1 4 20 -0.0741 -0.0005
-1 5 0 -0.4673 -0.0025
-1 5 1 0.2829 -0.0013
-1 5 2 -0.2965 0.0021
-1 5 3 0.4860 0.0002
-1 5 4 0.0735 -0.0010
-1 5 5 0.0127 -0.0009
-1 5 6 0.1140 0.0000
-1 5 7 -0.2032 -0.0000
-1 5 8 -0.1660 -0.0003
-1 5 9 -0.5450 0.0010
-1 5 10 -0.0498 -0.0010
-1 5 11 0.1363 -0.0009
-1 5 12 -0.1142 0.0007
-1 5 13 -0.0732 0.0000
-1 5 14 -0.3792 -0.0008
-1 5 15 -0.0327 -0.0004
-1 5 16 -0.0355 0.0006
-1 5 17 0.2926 -0.0001
-1 5 18 -0.0821 0.0003
-1 5 19 0.3299 0.0005
-1 5 20 -0.4513 -0.0014
-1 6 0 0.1493 0.0011
-1 6 1 -0.2445 -0.0002
-1 6 2 -0.1508 -0.0004
-1 6 3 -0.4137 -0.0002
-1 6 4 -0.5019 -0.0003
-1 6 5 -0.1805 0.0008
-1 6 6 -0.3299 0.0007
-1 6 7 -0.0770 -0.0005
-1 6 8 -0.0890 -0.0013
-1 6 9 0.0181 -0.0009
-1 6 10 0.1604 0.0012
-1 6 11 -0.2253 -0.0001
-1 6 12 -0.0676 -0.0006
-1 6 13 -0.1545 -0.0001
-1 6 14 -0.1059 0.0008
-1 6 15 0.1216 -0.0000
-1 6 16 0.2623 -0.0003
-1 6 17 0.4101 -0.0006
-1 6 18 -0.5487 -0.0005
-1 6 19 0.3007 0.0007
-1 6 20 -0.4033 0.0013
-1 7 0 0.0683 -0.0006
-1 7 1 0.2034 0.0003
-1 7 2 -0.4338 0.0002
-1 7 3 0.5846 0.0011
-1 7 4 -0.2802 0.0007
-1 7 5 0.5652 -0.0011
-1 7 6 -0.6420 -0.0003
-1 7 7 0.0641 0.0013
-1 7 8 -0.2886 0.0004
-1 7 9 0.0232 -0.0005
-1 7 10 -0.1398 -0.0009
-1 7 11 0.1425 0.0005
-1 7 12 -0.0918 0.0002
-1 7 13 0.5286 -0.0002
-1 7 14 0.0757 0.0001
-1 7 15 0.2225 -0.0005
-1 7 16 -0.1527 -0.0002
-1 7 17 -0.0475 0.0007
-1 7 18 -0.9793 0.0009
-1 7 19 0.3932 -0.0004
-1 8 0 -0.0992 0.0003
-1 8 1 0.0337 0.0004
-1 8 2 -0.1358 0.0005
-1 8 3 0.1439 -0.0010
-1 8 4 0.0735 0.0003
-1 8 5 -0.3116 0.0013
-1 8 6 0.3229 0.0000
-1 8 7 0.0037 -0.0001
-1 8 8 0.6699 0.0001
-1 8 9 0.2235 -0.0003
-1 8 10 0.2000 0.0004
-1 8 11 0.3155 0.0005
-1 8 12 -0.1879 0.0003
-1 8 13 0.3834 -0.0003
-1 8 14 -0.1148 0.0002
-1 8 15 -0.1019 0.0009
-1 8 16 0.0680 0.0005
-1 8 17 0.5129 -0.0007
-1 8 18 0.0819 -0.0003
-1 8 19 0.5486 -0.0004
-1 9 0 0.2003 0.0000
-1 9 1 0.1326 -0.0002
-1 9 2 0.5326 0.0003
-1 9 3 -0.0210 0.0011
-1 9 4 0.1729 -0.0001
-1 9 5 0.1957 -0.0002
-1 9 6 0.1132 -0.0004
-1 9 7 0.0155 -0.0004
-1 9 8 -0.0786 0.0008
-1 9 9 -0.0397 0.0005
-1 9 10 0.0224 -0.0005
-1 9 11 0.0855 -0.0002
-1 9 12 0.0851 0.0003
-1 9 13 0.2033 0.0004
-1 9 14 -0.0449 -0.0005
-1 9 15 -0.1145 -0.0003
-1 9 16 -0.0719 0.0003
-1 9 17 -0.2721 0.0001
-1 9 18 -0.3258 0.0000
-1 10 0 -0.0464 -0.0000
-1 10 1 -0.2976 -0.0000
-1 10 2 -0.3251 -0.0002
-1 10 3 -0.1937 -0.0003
-1 10 4 -0.0015 0.0001
-1 10 5 0.5344 -0.0002
-1 10 6 0.0476 0.0003
-1 10 7 0.0582 -0.0000
-1 10 8 -0.1367 -0.0011
-1 10 9 -0.0555 -0.0002
-1 10 10 -0.0827 0.0003
-1 10 11 -0.0809 -0.0002
-1 10 12 -0.1616 -0.0002
-1 10 13 0.0837 -0.0001
-1 10 14 0.0246 0.0001
-1 10 15 -0.1766 -0.0003
-1 10 16 0.1331 0.0004
-1 10 17 -0.1489 -0.0001
-1 11 0 0.2223 -0.0002
-1 11 1 0.1909 -0.0005
-1 11 2 0.4588 0.0002
-1 11 3 0.4376 -0.0002
-1 11 4 -0.0989 -0.0003
-1 11 5 0.1647 -0.0004
-1 11 6 -0.0620 -0.0009
-1 11 7 0.3227 -0.0002
-1 11 8 0.0745 0.0005
-1 11 9 0.3891 -0.0005
-1 11 10 -0.2639 -0.0001
-1 11 11 0.0159 -0.0003
-1 11 12 -0.7299 -0.0004
-1 11 13 -0.1546 0.0001
-1 11 14 -0.4977 0.0001
-1 11 15 -0.2357 0.0000
-1 11 16 -0.0129 -0.0009
-1 11 17 -0.0708 -0.0002
-1 12 0 -0.1562 -0.0000
-1 12 1 0.2182 0.0000
-1 12 2 0.0746 -0.0001
-1 12 3 0.2452 -0.0003
-1 12 4 -0.1337 -0.0005
-1 12 5 0.3817 0.0000
-1 12 6 0.0091 0.0006
-1 12 7 0.1950 -0.0002
-1 12 8 -0.0643 -0.0003
-1 12 9 0.0248 -0.0002
-1 12 10 0.2112 -0.0006
-1 12 11 0.2772 0.0004
-1 12 12 0.0056 0.0000
-1 12 13 0.2889 -0.0005
-1 12 14 0.0460 -0.0003
-1 12 15 0.3943 0.0007
-1 12 16 0.1822 -0.0001
-1 13 0 0.2334 0.0003
-1 13 1 0.5517 -0.0002
-1 13 2 -0.2533 -0.0003
-1 13 3 0.2484 0.0001
-1 13 4 -0.0422 0.0003
-1 13 5 0.2070 -0.0002
-1 13 6 0.2264 -0.0005
-1 13 7 -0.3098 0.0005
-1 13 8 0.1640 0.0003
-1 13 9 -0.6590 0.0004
-1 13 10 -0.0626 0.0002
-1 13 11 -0.3131 -0.0006
-1 13 12 0.0535 0.0001
-1 13 13 0.2048 0.0000
-1 13 14 0.2714 -0.0000
-1 13 15 0.2011 0.0003
-1 14 0 -0.7126 -0.0003
-1 14 1 0.7874 0.0002
-1 14 2 -0.2402 -0.0001
-1 14 3 0.9629 -0.0001
-1 14 4 -0.2822 0.0001
-1 14 5 0.2224 0.0004
-1 14 6 -0.3233 0.0001
-1 14 7 -0.0985 -0.0000
-1 14 8 0.1012 0.0000
-1 14 9 0.2097 -0.0000
-1 14 10 0.0347 0.0003
-1 14 11 0.4504 0.0016
-1 14 12 0.1271 0.0008
-1 14 13 0.0760 0.0007
-1 15 0 0.0425 -0.0002
-1 15 1 0.1248 -0.0001
-1 15 2 -0.1614 0.0002
-1 15 3 0.1526 -0.0001
-1 15 4 -0.5237 0.0005
-1 15 5 0.2303 0.0005
-1 15 6 -0.1182 0.0001
-1 15 7 0.1042 -0.0003
-1 15 8 -0.0164 0.0003
-1 15 9 0.3148 0.0012
-1 15 10 -0.0178 -0.0005
-1 15 11 0.4261 -0.0004
-1 15 12 0.0397 0.0000
-1 16 0 -0.0166 0.0001
-1 16 1 0.1221 -0.0001
-1 16 2 -0.3308 -0.0001
-1 16 3 0.1902 0.0002
-1 16 4 -0.4306 -0.0006
-1 16 5 0.2699 0.0002
-1 16 6 -0.0090 0.0003
-1 16 7 0.0818 0.0005
-1 16 8 0.2157 -0.0002
-1 16 9 -0.0320 -0.0003
-1 16 10 0.0021 0.0005
-1 17 0 0.0170 -0.0003
-1 17 1 -0.1923 0.0002
-1 17 2 0.1194 0.0001
-1 17 3 0.0388 -0.0001
-1 17 4 0.0570 0.0003
-1 17 5 -0.0094 0.0001
-1 17 6 -0.3227 0.0000
-1 17 7 -0.2006 0.0004
-1 17 8 -0.3332 -0.0005
-1 18 0 0.1046 -0.0004
-1 18 1 -0.0088 0.0000
-1 18 2 0.1986 0.0001
-1 18 3 -0.0736 -0.0003
-1 18 4 0.0241 -0.0004
0 0 2 2.6736 0.0320
0 0 4 -0.4067 -0.0102
0 0 6 -0.5791 -0.0018
0 0 8 0.1803 -0.0013
0 0 10 0.2611 -0.0068
0 0 12 0.3131 -0.0055
0 0 14 0.9323 -0.0025
0 0 16 1.1957 0.0002
0 0 18 -0.0687 0.0003
0 1 1 -1.7565 -0.0217
0 1 2 -1.0302 -0.0095
0 1 3 -0.1089 -0.0041
0 1 4 -0.3310 -0.0013
0 1 5 0.4080 0.0046
0 1 6 0.1041 0.0036
0 1 7 0.0282 -0.0048
0 1 8 -0.0244 -0.0021
0 1 9 0.0944 0.0003
0 1 10 -0.0303 0.0008
0 1 11 0.3305 -0.0005
0 1 12 0.1366 -0.0007
0 1 13 0.0465 -0.0008
0 1 14 0.6334 0.0004
0 1 15 -0.4588 0.0002
0 1 16 0.0535 0.0003
0 1 17 -0.1156 0.0001
0 1 18 0.4495 -0.0016
0 1 19 0.1863 -0.0022
0 1 20 0.3027 -0.0003
0 2 0 -0.2205 -0.0018
0 2 1 0.0967 0.0015
0 2 2 -0.0358 -0.0010
0 2 3 -0.0764 0.0052
0 2 4 0.0610 0.0022
0 2 5 -0.1515 -0.0062
0 2 6 0.3138 0.0016
0 2 7 -0.1150 0.0030
0 2 8 0.2956 0.0024
0 2 9 0.5167 -0.0017
0 2 10 -0.3843 -0.0006
0 2 11 0.3367 -0.0002
0 2 12 -0.2785 -0.0003
0 2 13 0.1815 0.0008
0 2 14 -0.0076 0.0008
0 2 15 -0.1389 0.0001
0 2 16 -0.1672 -0.0008
0 2 17 -0.1024 -0.0004
0 2 18 -0.0730 0.0012
0 2 19 -0.1555 0.0001
0 2 20 -0.2709 0.0000
0 3 1 -0.6192 0.0030
0 3 2 0.2471 -0.0004
0 3 3 0.0499 -0.0027
0 3 4 0.0875 0.0029
0 3 5 0.0656 0.0045
0 3 6 0.2041 -0.0017
0 3 7 0.0254 0.0005
0 3 8 -0.3634 0.0012
0 3 9 -0.0748 0.0015
0 3 10 -0.6164 -0.0000
0 3 11 0.2180 0.0013
0 3 12 0.0156 -0.0009
0 3 13 -0.1147 0.0005
0 3 14 -0.2635 0.0013
0 3 15 -0.1462 0.0010
0 3 16 -0.1015 -0.0004
0 3 17 -0.0876 -0.0001
0 3 18 0.0465 0.0004
0 3 19 0.0497 0.0001
0 3 20 -0.4576 0.0007
0 4 0 0.4892 0.0003
0 4 1 0.0794 0.0004
0 4 2 0.2306 0.0049
0 4 3 0.1507 0.0011
0 4 4 0.0090 -0.0009
0 4 5 -0.1348 0.0014
0 4 6 0.0986 0.0020
0 4 7 0.0185 -0.0012
0 4 8 -0.2974 0.0018
0 4 9 0.3866 0.0007
0 4 10 0.2898 -0.0011
0 4 11 0.2190 0.0012
0 4 12 -0.0974 0.0021
0 4 13 -0.0168 -0.0004
0 4 14 0.0081 -0.0011
0 4 15 0.5021 0.0002
0 4 16 0.1694 0.0002
0 4 17 0.3084 0.0005
0 4 18 -0.1876 0.0004
0 4 19 -0.1282 0.0006
0 4 20 -0.2258 -0.0007
0 5 1 0.3433 0.0005
0 5 2 -0.1530 -0.0009
0 5 3 -0.0189 0.0007
0 5 4 0.2468 0.0005
0 5 5 -0.2112 0.0005
0 5 6 0.1794 0.0022
0 5 7 0.0226 -0.0013
0 5 8 0.1445 -0.0020
0 5 9 0.2359 0.0007
0 5 10 -0.0705 0.0012
0 5 11 0.0610 -0.0008
0 5 12 0.0828 -0.0006
0 5 13 0.2529 0.0005
0 5 14 0.1969 0.0001
0 5 15 -0.0298 -0.0002
0 5 16 0.0142 -0.0002
0 5 17 -0.3337 -0.0006
0 5 18 -0.1517 0.0001
0 5 19 -0.0388 0.0012
0 5 20 0.4623 -0.0000
0 6 0 0.0514 -0.0009
0 6 1 0.2449 -0.0010
0 6 2 -0.0653 0.0006
0 6 3 0.8254 0.0005
0 6 4 0.0377 -0.0002
0 6 5 0.3191 -0.0009
0 6 6 -0.2983 -0.0013
0 6 7 0.3437 0.0015
0 6 8 -0.0846 -0.0007
0 6 9 0.2222 -0.0011
0 6 10 -0.0805 -0.0004
0 6 11 0.1543 0.0007
0 6 12 0.1077 -0.0009
0 6 13 0.0183 -0.0004
0 6 14 0.0294 0.0002
0 6 15 -0.0689 -0.0004
0 6 16 -0.1116 0.0001
0 6 17 0.1292 0.0007
0 6 18 0.0273 -0.0013
0 6 19 0.2562 -0.0006
0 7 1 0.1784 0.0001
0 7 2 -0.3504 -0.0003
0 7 3 0.0210 -0.0009
0 7 4 -0.3329 -0.0000
0 7 5 -0.3262 0.0001
0 7 6 0.0027 -0.0004
0 7 7 0.0928 -0.0008
0 7 8 -0.1597 0.0007
0 7 9 0.0505 -0.0006
0 7 10 -0.1921 -0.0010
0 7 11 0.0619 0.0003
0 7 12 -0.0068 -0.0007
0 7 13 0.0466 -0.0011
0 7 14 0.0079 0.0004
0 7 15 -0.0815 0.0010
0 7 16 0.1993 -0.0009
0 7 17 0.5536 -0.0004
0 7 18 -0.0416 0.0002
0 7 19 0.3439 -0.0008
0 8 0 -0.2961 -0.0003
0 8 1 0.2816 -0.0007
0 8 2 -0.5266 0.0008
0 8 3 -0.5442 0.0001
0 8 4 0.3765 -0.0001
0 8 5 -0.4831 -0.0006
0 8 6 0.2185 -0.0007
0 8 7 -0.3070 -0.0001
0 8 8 -0.3344 0.0006
0 8 9 0.1187 0.0002
0 8 10 -0.3575 -0.0008
0 8 11 0.2129 -0.0004
0 8 12 -0.2948 0.0011
0 8 13 0.0347 -0.0004
0 8 14 0.1368 -0.0007
0 8 15 -0.1533 0.0001
0 8 16 0.1425 0.0008
0 8 17 -0.0261 0.0003
0 8 18 -0.2938 -0.0002
0 9 1 -0.1816 0.0005
0 9 2 0.1628 -0.0004
0 9 3 -0.1660 -0.0001
0 9 4 1.1544 -0.0005
0 9 5 0.0095 0.0006
0 9 6 0.3498 0.0007
0 9 7 -0.0480 -0.0001
0 9 8 -0.0243 -0.0003
0 9 9 0.0254 0.0001
0 9 10 -0.2189 -0.0000
0 9 11 -0.1334 -0.0001
0 9 12 -0.0285 -0.0003
0 9 13 0.0413 0.0005
0 9 14 0.3939 0.0002
0 9 15 -0.0813 -0.0004
0 9 16 0.3643 0.0000
0 9 17 0.2447 0.0001
0 9 18 0.1193 -0.0007
0 10 0 0.3510 0.0001
0 10 1 0.1764 -0.0001
0 10 2 0.6885 -0.0001
0 10 3 -0.3832 -0.0001
0 10 4 -0.3214 0.0005
0 10 5 -0.3504 -0.0000
0 10 6 0.0159 -0.0003
0 10 7 0.1407 0.0004
0 10 8 0.2457 0.0002
0 10 9 0.2443 0.0004
0 10 10 0.0466 0.0001
0 10 11 0.0634 0.0000
0 10 12 -0.0801 0.0001
0 10 13 -0.1963 0.0003
0 10 14 0.0585 0.0006
0 10 15 -0.3357 -0.0006
0 10 16 0.0210 -0.0004
0 10 17 -0.2781 0.0006
0 11 1 -0.0420 -0.0001
0 11 2 -0.0718 0.0002
0 11 3 0.1184 -0.0002
0 11 4 0.0242 -0.0002
0 11 5 0.3487 0.0006
0 11 6 0.3229 0.0004
0 11 7 -0.2731 -0.0001
0 11 8 -0.2122 0.0002
0 11 9 0.2317 -0.0005
0 11 10 0.0295 0.0004
0 11 11 0.5225 0.0006
0 11 12 0.0189 0.0001
0 11 13 0.2942 -0.0002
0 11 14 0.2892 0.0004
0 11 15 -0.0473 0.0010
0 11 16 0.0303 0.0001
0 12 0 0.1910 -0.0003
0 12 1 -0.0868 -0.0003
0 12 2 0.3521 -0.0002
0 12 3 0.4060 0.0005
0 12 4 0.4304 0.0002
0 12 5 -0.1236 -0.0003
0 12 6 0.4329 -0.0002
0 12 7 -0.0460 -0.0001
0 12 8 0.1606 0.0002
0 12 9 0.1192 0.0005
0 12 10 -0.2206 -0.0005
0 12 11 0.1887 0.0001
0 12 12 -0.1473 0.0000
0 12 13 0.2246 -0.0004
0 12 14 -0.2079 -0.0002
0 12 15 -0.1146 0.0005
0 13 1 0.6272 0.0000
0 13 2 0.4967 0.0003
0 13 3 -0.1217 -0.0003
0 13 4 0.2731 0.0002
0 13 5 -0.7325 0.0002
0 13 6 0.4540 -0.0002
0 13 7 -0.2507 0.0000
0 13 8 0.3462 -0.0003
0 13 9 0.0529 -0.0005
0 13 10 0.3382 0.0001
0 13 11 0.3217 -0.0003
0 13 12 0.1035 0.0003
0 13 13 -0.1440 -0.0009
0 13 14 -0.1143 -0.0005
0 14 0 -0.2155 -0.0002
0 14 1 -0.2631 -0.0000
0 14 2 -0.0928 -0.0001
0 14 3 -0.2306 -0.0002
0 14 4 0.4021 0.0003
0 14 5 0.0149 0.0001
0 14 6 0.3802 -0.0003
0 14 7 -0.0713 -0.0005
0 14 8 0.0252 0.0008
0 14 9 0.1382 0.0003
0 14 10 -0.4428 -0.0009
0 14 11 -0.1573 -0.0001
0 14 12 -0.4934 0.0002
0 14 13 -0.1417 0.0003
0 15 1 0.1295 0.0003
0 15 2 -0.5989 0.0004
0 15 3 0.2351 -0.0002
0 15 4 -0.6259 -0.0004
0 15 5 0.2787 -0.0001
0 15 6 -0.0317 0.0007
0 15 7 0.2981 -0.0001
0 15 8 -0.1688 -0.0006
0 15 9 0.1935 0.0006
0 15 10 -0.6005 -0.0005
0 15 11 0.0621 -0.0002
0 15 12 -0.0992 0.0013
0 16 0 -0.1251 0.0001
0 16 1 0.3282 -0.0001
0 16 2 0.0848 -0.0001
0 16 3 0.8256 -0.0000
0 16 4 0.1554 0.0002
0 16 5 0.1084 -0.0001
0 16 6 -0.1510 0.0001
0 16 7 -0.3636 -0.0004
0 16 8 -0.5212 0.0003
0 16 9 0.1230 0.0005
0 16 10 -0.2726 0.0021
0 17 1 0.1869 0.0004
0 17 2 -0.2668 -0.0000
0 17 3 -0.0201 -0.0002
0 17 4 -0.4179 -0.0007
0 17 5 0.0846 -0.0000
0 17 6 0.1089 0.0000
0 17 7 0.4142 0.0001
0 17 8 0.1659 0.0005
0 18 0 0.1795 -0.0005
0 18 1 -0.0274 -0.0005
0 18 2 0.1380 0.0006
0 18 3 0.2099 0.0007
0 18 4 0.2199 0.0006
1 0 1 -0.8700 -0.0258
1 0 3 1.4370 0.0162
1 0 5 0.8858 0.0049
1 0 7 -0.1292 0.0012
1 0 9 0.0783 0.0072
1 0 11 0.0862 0.0012
1 0 13 -0.9634 0.0080
1 0 15 -1.9333 0.0019
1 0 17 -0.3385 0.0010
1 0 19 0.2003 0.0011
1 1 1 1.5508 0.0026
1 1 2 -0.0529 0.0056
1 1 3 0.9038 0.0061
1 1 4 -0.0777 -0.0052
1 1 5 -0.0217 -0.0053
1 1 6 0.2389 0.0069
1 1 7 -0.0348 0.0053
1 1 8 0.3022 -0.0000
1 1 9 0.1728 -0.0042
1 1 10 -0.2742 0.0019
1 1 11 -0.0200 0.0016
1 1 12 0.1890 0.0011
1 1 13 -0.2910 0.0007
1 1 14 0.8111 0.0010
1 1 15 -0.1195 -0.0028
1 1 16 0.3565 -0.0007
1 1 17 0.1986 0.0023
1 1 18 -0.4149 0.0006
1 1 19 -0.3207 -0.0002
1 1 20 -0.2331 -0.0007
1 2 1 0.8665 0.0069
1 2 2 -0.1768 -0.0084
1 2 3 0.2236 0.0006
1 2 4 -0.0255 0.0055
1 2 5 -0.0716 0.0007
1 2 6 -0.0632 -0.0025
1 2 7 -0.0908 -0.0009
1 2 8 -0.8868 0.0012
1 2 9 0.2387 -0.0001
1 2 10 -0.9347 0.0020
1 2 11 0.6546 -0.0007
1 2 12 -0.2362 -0.0017
1 2 13 -0.0518 -0.0010
1 2 14 0.2659 0.0003
1 2 15 0.2504 0.0004
1 2 16 0.2219 -0.0011
1 2 17 0.2753 -0.0007
1 2 18 0.5090 -0.0001
1 2 19 -0.0057 -0.0005
1 2 20 0.0016 -0.0000
1 3 1 0.0592 0.0008
1 3 2 -0.2719 0.0030
1 3 3 0.0655 -0.0021
1 3 4 -0.1299 0.0011
1 3 5 0.0839 0.0018
1 3 6 0.2033 -0.0023
1 3 7 0.3824 -0.0003
1 3 8 0.1615 0.0004
1 3 9 1.5316 -0.0009
1 3 10 0.0586 -0.0005
1 3 11 0.6245 0.0018
1 3 12 -0.0511 0.0002
1 3 13 0.1243 -0.0013
1 3 14 0.0518 -0.0014
1 3 15 0.2532 0.0000
1 3 16 -0.1843 -0.0001
1 3 17 -0.1330 -0.0008
1 3 18 0.1221 -0.0004
1 3 19 -0.1333 0.0000
1 3 20 0.3699 -0.0007
1 4 1 -0.0143 -0.0012
1 4 2 -0.2720 0.0002
1 4 3 0.0324 0.0016
1 4 4 -0.1914 -0.0021
1 4 5 -0.3199 0.0020
1 4 6 -0.1915 0.0017
1 4 7 0.1601 -0.0022
1 4 8 -0.5211 0.0003
1 4 9 -0.0886 0.0009
1 4 10 -0.4978 -0.0001
1 4 11 -0.3500 -0.0024
1 4 12 0.3418 -0.0004
1 4 13 0.0942 0.0006
1 4 14 -0.0959 0.0001
1 4 15 0.1031 -0.0005
1 4 16 -0.0329 -0.0005
1 4 17 -0.2689 -0.0001
1 4 18 0.3369 -0.0002
1 4 19 -0.1688 0.0000
1 4 20 0.2716 0.0001
1 5 1 -0.0796 0.0006
1 5 2 -0.2637 0.0002
1 5 3 0.1001 0.0011
1 5 4 -0.2210 0.0005
1 5 5 -0.0850 -0.0019
1 5 6 -0.2192 0.0016
1 5 7 0.2753 0.0018
1 5 8 -0.3469 -0.0007
1 5 9 0.1004 -0.0006
1 5 10 0.1975 0.0007
1 5 11 0.1032 -0.0003
1 5 12 0.1728 -0.0009
1 5 13 0.1897 -0.0002
1 5 14 0.1913 0.0000
1 5 15 0.1827 -0.0001
1 5 16 0.5998 0.0005
1 5 17 -0.1093 -0.0001
1 5 18 0.6379 -0.0011
1 5 19 -0.3258 -0.0002
1 6 1 -0.1491 0.0008
1 6 2 -0.4387 0.0001
1 6 3 -0.1550 -0.0007
1 6 4 0.0135 0.0001
1 6 5 -0.0753 0.0012
1 6 6 0.2159 -0.0004
1 6 7 -0.0831 0.0014
1 6 8 -0.0996 0.0009
1 6 9 -0.0282 -0.0012
1 6 10 0.0040 -0.0001
1 6 11 0.0058 0.0009
1 6 12 0.0665 -0.0008
1 6 13 -0.0940 -0.0003
1 6 14 0.0376 0.0012
1 6 15 -0.4119 0.0002
1 6 16 0.2318 -0.0003
1 6 17 -0.4611 0.0005
1 6 18 0.2252 0.0004
1 6 19 -0.4542 0.0001
1 7 1 0.1079 -0.0011
1 7 2 -0.0798 0.0006
1 7 3 0.2451 0.0011
1 7 4 0.6586 -0.0001
1 7 5 0.0504 0.0002
1 7 6 -0.0126 0.0000
1 7 7 0.2034 -0.0008
1 7 8 -0.2033 0.0009
1 7 9 0.1625 0.0003
1 7 10 -0.1248 -0.0014
1 7 11 -0.1251 0.0008
1 7 12 -0.0838 0.0008
1 7 13 -0.0122 -0.0011
1 7 14 0.2051 -0.0007
1 7 15 0.0919 0.0010
1 7 16 0.0593 0.0004
1 7 17 -0.0728 -0.0000
1 7 18 -0.1265 0.0006
1 7 19 -0.3143 0.0011
1 8 1 0.2890 0.0001
1 8 2 0.5909 -0.0005
1 8 3 -0.1802 -0.0005
1 8 4 0.8676 0.0001
1 8 5 -0.4002 0.0001
1 8 6 0.0464 0.0007
1 8 7 0.2413 -0.0005
1 8 8 0.0635 -0.0006
1 8 9 0.0316 0.0001
1 8 10 0.1568 -0.0002
1 8 11 -0.0194 -0.0007
1 8 12 0.2780 0.0007
1 8 13 -0.0862 0.0007
1 8 14 0.2449 -0.0009
1 8 15 -0.4355 -0.0003
1 8 16 0.0969 0.0002
1 8 17 -0.1857 -0.0001
1 8 18 -0.0006 0.0008
1 9 2 0.0333 -0.0004
1 9 3 -1.4034 0.0005
1 9 4 -0.0340 0.0002
1 9 5 -0.3768 -0.0000
1 9 6 -0.0121 -0.0014
1 9 7 0.2132 -0.0002
1 9 8 0.0517 -0.0001
1 9 9 0.1381 -0.0002
1 9 10 0.2002 -0.0001
1 9 11 0.1306 -0.0004
1 9 12 0.0012 -0.0003
1 9 13 -0.2443 0.0004
1 9 14 -0.0194 0.0004
1 9 15 -0.2790 -0.0003
1 9 16 -0.0869 0.0006
1 9 17 -0.0725 0.0010
1 9 18 -0.0843 -0.0006
1 10 1 -0.2683 0.0003
1 10 2 0.8018 0.0004
1 10 3 0.0121 -0.0006
1 10 4 1.0018 -0.0003
1 10 5 0.2811 0.0001
1 10 6 0.1531 0.0004
1 10 7 -0.3085 -0.0004
1 10 8 0.0774 -0.0003
1 10 9 0.1778 -0.0002
1 10 10 0.2261 -0.0002
1 10 11 -0.0852 0.0004
1 10 12 0.1586 -0.0004
1 10 13 -0.0737 -0.0003
1 10 14 0.2732 0.0006
1 10 15 0.1156 0.0004
1 10 16 0.1579 -0.0008
1 10 17 0.5253 0.0002
1 11 1 -0.0589 -0.0001
1 11 2 0.4844 0.0002
1 11 3 0.1444 0.0007
1 11 4 -0.0184 0.0000
1 11 5 -0.2448 -0.0001
1 11 6 0.6697 -0.0003
1 11 7 0.1314 -0.0001
1 11 8 0.2824 0.0002
1 11 9 0.0180 0.0003
1 11 10 -0.1766 0.0001
1 11 11 -0.0115 -0.0003
1 11 12 0.1612 0.0001
1 11 13 0.1385 0.0001
1 11 14 0.0190 0.0001
1 11 15 0.0474 0.0009
1 11 16 -0.1644 -0.0006
1 12 1 0.0518 0.0006
1 12 2 -0.1410 -0.0003
1 12 3 -0.2228 -0.0001
1 12 4 0.0372 -0.0001
1 12 5 -0.5374 0.0000
1 12 6 0.3989 0.0004
1 12 7 -0.3425 0.0004
1 12 8 -0.3483 -0.0002
1 12 9 -0.0546 -0.0001
1 12 10 -0.0242 0.0001
1 12 11 -0.1544 0.0006
1 12 12 -0.3933 0.0003
1 12 13 -0.2316 -0.0000
1 12 14 -0.2665 -0.0006
1 12 15 0.2071 0.0000
1 13 1 -0.9480 -0.0002
1 13 2 0.9577 0.0002
1 13 3 -0.3598 -0.0001
1 13 4 1.6046 0.0004
1 13 5 -0.2435 0.0001
1 13 6 0.7528 -0.0005
1 13 7 0.2016 0.0000
1 13 8 0.0875 0.0007
1 13 9 -0.0950 0.0001
1 13 10 -0.2043 0.0001
1 13 11 -0.4807 0.0000
1 13 12 0.0639 0.0005
1 13 13 0.0456 0.0001
1 13 14 0.0326 -0.0004
1 14 1 0.2073 0.0002
1 14 2 0.3155 -0.0001
1 14 3 -0.4355 -0.0003
1 14 4 -0.2400 -0.0006
1 14 5 -0.4219 0.0006
1 14 6 -0.4599 0.0005
1 14 7 -0.0253 -0.0002
1 14 8 -0.4104 0.0003
1 14 9 -0.0967 0.0000
1 14 10 0.2714 -0.0003
1 14 11 0.0772 -0.0002
1 14 12 0.5807 0.0000
1 14 13 -0.2197 0.0005
1 15 1 0.1841 -0.0002
1 15 2 0.1069 -0.0003
1 15 3 0.5556 0.0003
1 15 4 0.0640 0.0002
1 15 5 0.2582 -0.0002
1 15 6 -0.1687 -0.0002
1 15 7 0.1646 -0.0004
1 15 8 -0.1238 -0.0003
1 15 9 0.4646 0.0011
1 15 10 -0.0155 0.0002
1 15 11 -0.0252 -0.0007
1 16 1 0.2045 0.0002
1 16 2 -0.2309 0.0000
1 16 3 -0.0740 -0.0001
1 16 4 -0.0466 -0.0000
1 16 5 -0.0665 0.0001
1 16 6 0.2542 0.0006
1 16 7 0.2490 0.0002
1 16 8 -0.1125 -0.0002
1 16 9 0.1709 -0.0009
1 16 10 -0.0160 0.0011
1 17 1 -0.0233 -0.0002
1 17 2 0.1035 0.0003
1 17 3 0.0081 0.0003
1 17 4 0.2463 -0.0005
1 17 5 -0.3093 0.0003
1 17 6 -0.0468 -0.0002
1 17 7 -0.2258 -0.0005
1 18 1 -0.0337 -0.0002
1 18 2 -0.1788 -0.0003
1 18 3 -0.2902 0.0004
2 0 2 0.0078 -0.0041
2 0 4 0.1097 0.0047
2 0 6 0.1655 0.0096
2 0 8 0.0094 -0.0044
2 0 10 -0.1385 0.0072
2 0 12 0.6149 -0.0052
2 0 14 1.3796 -0.0010
2 0 16 0.8092 0.0006
2 0 18 -0.1911 -0.0017
2 1 2 -0.3932 -0.0062
2 1 3 -0.0290 0.0056
2 1 4 0.1516 0.0055
2 1 5 0.1039 -0.0025
2 1 6 0.2348 -0.0057
2 1 7 0.1115 0.0043
2 1 8 -0.1314 0.0036
2 1 9 0.1285 -0.0001
2 1 10 -0.0301 -0.0003
2 1 11 -0.0415 -0.0007
2 1 12 0.0183 -0.0026
2 1 13 -0.3818 -0.0002
2 1 14 0.1791 0.0034
2 1 15 -0.3251 -0.0026
2 1 16 -0.4333 -0.0019
2 1 17 0.0582 0.0006
2 1 18 -0.1179 0.0003
2 1 19 -0.2842 0.0005
2 1 20 -0.0662 -0.0004
2 2 2 0.0083 0.0009
2 2 3 -0.2582 -0.0004
2 2 4 0.1085 0.0032
2 2 5 0.0172 0.0016
2 2 6 -0.1449 -0.0015
2 2 7 0.3272 0.0011
2 2 8 0.3823 -0.0005
2 2 9 0.5206 -0.0026
2 2 10 0.0937 -0.0004
2 2 11 0.1364 0.0021
2 2 12 0.0559 -0.0005
2 2 13 -0.0059 -0.0023
2 2 14 -0.2239 0.0006
2 2 15 -0.1096 0.0014
2 2 16 -0.3339 -0.0000
2 2 17 -0.3337 0.0006
2 2 18 0.1877 0.0001
2 2 19 -0.5600 -0.0001
2 2 20 0.1093 -0.0020
2 3 2 0.0791 0.0011
2 3 3 0.0542 -0.0028
2 3 4 -0.0486 -0.0005
2 3 5 0.1322 0.0036
2 3 6 0.0202 0.0004
2 3 7 -0.0112 -0.0005
2 3 8 -0.5183 0.0007
2 3 9 -0.2045 0.0000
2 3 10 -0.3627 -0.0019
2 3 11 0.1982 -0.0015
2 3 12 0.3078 0.0001
2 3 13 -0.0370 0.0006
2 3 14 0.0684 -0.0005
2 3 15 -0.0676 -0.0009
2 3 16 0.1496 0.0005
2 3 17 -0.6201 -0.0004
2 3 18 0.4609 0.0003
2 3 19 -0.3207 0.0004
2 3 20 0.2667 0.0007
2 4 2 0.2546 0.0001
2 4 3 0.2234 0.0011
2 4 4 0.0567 -0.0004
2 4 5 0.0621 -0.0007
2 4 6 -0.2006 0.0011
2 4 7 -0.0432 -0.0002
2 4 8 -0.1983 -0.0009
2 4 9 0.2684 -0.0000
2 4 10 0.2946 0.0007
2 4 11 -0.1871 -0.0005
2 4 12 -0.0372 -0.0010
2 4 13 0.1785 -0.0004
2 4 14 -0.2550 0.0011
2 4 15 0.3657 0.0003
2 4 16 0.2292 0.0005
2 4 17 0.1423 0.0000
2 4 18 0.4671 -0.0013
2 4 19 0.1560 0.0003
2 5 2 0.0674 -0.0006
2 5 3 0.0354 0.0002
2 5 4 0.0944 0.0006
2 5 5 0.1706 -0.0000
2 5 6 0.0779 -0.0000
2 5 7 0.1829 0.0015
2 5 8 0.2672 -0.0007
2 5 9 -0.1291 -0.0013
2 5 10 0.2716 0.0007
2 5 11 -0.2097 0.0007
2 5 12 -0.0866 -0.0008
2 5 13 0.0629 0.0005
2 5 14 -0.2934 0.0005
2 5 15 -0.4692 -0.0004
2 5 16 0.2435 -0.0003
2 5 17 -0.6950 0.0011
2 5 18 -0.0253 0.0010
2 5 19 -0.2119 -0.0007
2 6 2 -0.0367 0.0024
2 6 3 0.0661 0.0005
2 6 4 0.0113 0.0009
2 6 5 -0.3148 0.0005
2 6 6 0.0867 -0.0013
2 6 7 -0.0650 0.0001
2 6 8 -0.0224 0.0012
2 6 9 -0.0599 -0.0006
2 6 10 -0.2297 -0.0003
2 6 11 0.3103 0.0014
2 6 12 -0.3083 0.0002
2 6 13 0.5197 -0.0013
2 6 14 0.4323 0.0004
2 6 15 0.1716 0.0006
2 6 16 0.7295 0.0001
2 6 17 0.0802 -0.0004
2 6 18 0.4756 0.0001
2 6 19 0.0555 0.0013
2 7 2 -0.0113 -0.0004
2 7 3 -0.2316 0.0005
2 7 4 0.1302 -0.0001
2 7 5 -0.1371 -0.0000
2 7 6 0.1693 0.0011
2 7 7 0.0870 -0.0011
2 7 8 0.1156 0.0002
2 7 9 0.2351 0.0003
2 7 10 0.0819 -0.0005
2 7 11 0.5466 0.0002
2 7 12 -0.1255 0.0013
2 7 13 0.1617 0.0002
2 7 14 -0.0692 -0.0007
2 7 15 -0.1793 -0.0001
2 7 16 -0.1341 0.0004
2 7 17 -0.2047 -0.0002
2 7 18 -0.0384 -0.0009
2 8 2 -0.4599 -0.0001
2 8 3 -0.1710 0.0010
2 8 4 0.0585 0.0007
2 8 5 0.2615 -0.0006
2 8 6 -0.1499 -0.0011
2 8 7 0.0308 0.0008
2 8 8 0.2055 -0.0003
2 8 9 -0.0110 0.0004
2 8 10 0.0328 -0.0002
2 8 11 0.1676 -0.0008
2 8 12 -0.3044 -0.0003
2 8 13 0.0065 0.0010
2 8 14 0.0363 -0.0001
2 8 15 0.0889 -0.0003
2 8 16 0.0506 0.0010
2 8 17 0.0999 -0.0005
2 8 18 0.1150 -0.0011
2 9 2 0.8819 0.0001
2 9 3 0.3058 -0.0012
2 9 4 0.5201 -0.0002
2 9 5 0.1804 0.0008
2 9 6 -0.0522 0.0001
2 9 7 -0.0497 -0.0005
2 9 8 0.3354 0.0005
2 9 9 -0.2573 -0.0007
2 9 10 -0.1445 0.0004
2 9 11 -0.2011 0.0004
2 9 12 0.0005 -0.0008
2 9 13 0.0030 0.0002
2 9 14 0.2255 0.0006
2 9 15 0.0272 -0.0006
2 9 16 0.1380 -0.0002
2 9 17 0.0201 0.0009
2 10 2 0.2396 0.0002
2 10 3 -0.5285 -0.0000
2 10 4 -0.2439 -0.0004
2 10 5 0.2483 -0.0002
2 10 6 0.0441 -0.0002
2 10 7 -0.0105 -0.0005
2 10 8 -0.1983 0.0004
2 10 9 -0.4259 0.0004
2 10 10 0.0616 -0.0005
2 10 11 -0.0119 -0.0002
2 10 12 0.3534 0.0001
2 10 13 -0.0067 -0.0004
2 10 14 -0.1793 0.0003
2 10 15 0.0158 0.0001
2 10 16 -0.4023 -0.0004
2 11 2 -0.2938 -0.0002
2 11 3 0.3367 -0.0004
2 11 4 -0.1254 -0.0002
2 11 5 0.0994 0.0001
2 11 6 0.0409 0.0003
2 11 7 -0.2750 0.0003
2 11 8 0.0377 -0.0010
2 11 9 0.0530 -0.0004
2 11 10 0.2351 0.0002
2 11 11 -0.4368 0.0002
2 11 12 -0.2532 -0.0004
2 11 13 -0.1718 0.0001
2 11 14 -0.0228 -0.0004
2 11 15 0.1540 0.0004
2 11 16 0.2160 -0.0001
2 12 2 0.3317 -0.0002
2 12 3 0.2837 -0.0001
2 12 4 0.4005 0.0003
2 12 5 -0.3855 -0.0002
2 12 6 0.2868 -0.0005
2 12 7 0.0956 0.0002
2 12 8 0.0227 0.0006
2 12 9 -0.0443 -0.0004
2 12 10 0.0311 0.0001
2 12 11 0.2522 0.0001
2 12 12 0.1347 -0.0001
2 12 13 0.6042 0.0002
2 12 14 -0.2733 0.0008
2 12 15 0.0364 0.0004
2 13 2 -0.2555 0.0002
2 13 3 -0.7822 -0.0003
2 13 4 -0.0992 -0.0001
2 13 5 -0.3659 0.0005
2 13 6 -0.0899 0.0000
2 13 7 0.1964 -0.0000
2 13 8 0.0262 0.0002
2 13 9 -0.1566 0.0000
2 13 10 0.6832 -0.0004
2 13 11 -0.3607 0.0005
2 13 12 -0.0125 0.0004
2 13 13 -0.3602 -0.0001
2 13 14 -0.1809 -0.0007
2 14 2 0.5198 0.0001
2 14 3 0.6659 0.0004
2 14 4 0.7443 0.0001
2 14 5 0.4696 0.0002
2 14 6 0.0482 -0.0001
2 14 7 0.4123 -0.0003
2 14 8 0.3022 0.0004
2 14 9 -0.0326 0.0006
2 14 10 0.3430 0.0000
2 14 11 -0.3845 -0.0001
2 14 12 0.2648 -0.0006
2 15 2 -0.2659 -0.0001
2 15 3 -0.1462 -0.0001
2 15 4 -0.2616 0.0000
2 15 5 -0.1794 0.0002
2 15 6 -0.2760 0.0002
2 15 7 -0.0001 0.0002
2 15 8 -0.4462 -0.0000
2 15 9 -0.2763 -0.0000
2 15 10 -0.1693 0.0007
2 15 11 -0.1399 -0.0002
2 16 2 0.1633 0.0004
2 16 3 -0.5491 -0.0003
2 16 4 0.3614 0.0001
2 16 5 -0.2969 0.0002
2 16 6 0.0930 -0.0002
2 16 7 0.0809 0.0002
2 16 8 -0.1025 -0.0005
2 16 9 0.0643 -0.0004
2 17 2 0.1538 -0.0000
2 17 3 -0.3189 0.0004
2 17 4 0.3114 -0.0005
2 17 5 -0.1632 0.0006
2 17 6 0.1562 -0.0001
2 17 7 -0.0285 0.0004
2 18 2 0.3355 -0.0005
3 0 3 0.0179 -0.0070
3 0 5 0.5217 -0.0095
3 0 7 0.3440 0.0023
3 0 9 0.1032 -0.0107
3 0 11 -0.1013 0.0008
3 0 13 0.1115 0.0007
3 0 15 -0.3865 -0.0022
3 0 17 -0.0851 0.0020
3 0 19 -0.2289 -0.0044
3 1 3 -0.2731 -0.0009
3 1 4 0.0275 0.0067
3 1 5 -0.3007 0.0020
3 1 6 0.0476 -0.0030
3 1 7 0.0094 -0.0014
3 1 8 0.2783 0.0005
3 1 9 0.0515 -0.0006
3 1 10 0.1717 0.0008
3 1 11 0.1800 0.0023
3 1 12 -0.2933 -0.0045
3 1 13 -0.1174 -0.0029
3 1 14 -0.6416 0.0032
3 1 15 0.2048 0.0014
3 1 16 -0.3002 -0.0015
3 1 17 0.5762 -0.0007
3 1 18 0.1244 -0.0006
3 1 19 0.2742 -0.0007
3 2 3 0.1887 -0.0005
3 2 4 0.2556 -0.0007
3 2 5 0.1336 0.0043
3 2 6 0.0883 -0.0008
3 2 7 -0.4581 0.0007
3 2 8 0.2349 0.0023
3 2 9 -0.3483 0.0002
3 2 10 0.4078 -0.0026
3 2 11 0.1606 0.0017
3 2 12 0.0034 0.0027
3 2 13 0.3680 0.0007
3 2 14 0.2538 -0.0008
3 2 15 0.3612 -0.0002
3 2 16 0.1195 -0.0012
3 2 17 -0.2019 -0.0006
3 2 18 0.5260 0.0010
3 2 19 -0.1086 0.0001
3 3 3 -0.0479 0.0011
3 3 4 -0.3085 0.0014
3 3 5 -0.0446 -0.0009
3 3 6 -0.1661 0.0015
3 3 7 -0.1497 -0.0001
3 3 8 0.4574 0.0006
3 3 9 -0.1537 0.0011
3 3 10 -0.0207 0.0003
3 3 11 -0.2279 -0.0004
3 3 12 0.1639 -0.0011
3 3 13 0.1591 0.0004
3 3 14 0.1427 0.0004
3 3 15 0.1161 0.0009
3 3 16 0.2630 0.0003
3 3 17 0.0308 -0.0009
3 3 18 -0.1162 -0.0003
3 3 19 -0.2851 0.0001
3 4 3 0.0735 0.0001
3 4 4 -0.1426 0.0003
3 4 5 0.4322 0.0009
3 4 6 0.0975 0.0011
3 4 7 0.1945 0.0007
3 4 8 0.0030 -0.0009
3 4 9 -0.0428 -0.0003
3 4 10 0.1491 0.0013
3 4 11 0.1167 0.0007
3 4 12 0.0976 -0.0001
3 4 13 0.0847 -0.0003
3 4 14 -0.1787 -0.0003
3 4 15 0.0961 -0.0012
3 4 16 -0.0243 0.0001
3 4 17 -0.1693 0.0015
3 4 18 -0.3667 0.0002
3 4 19 0.1418 -0.0008
3 5 3 0.1551 0.0007
3 5 4 -0.1727 0.0009
3 5 5 0.1881 0.0002
3 5 6 -0.0595 -0.0015
3 5 7 -0.1010 0.0011
3 5 8 -0.1177 0.0005
3 5 9 -0.1700 -0.0006
3 5 10 -0.0143 -0.0001
3 5 11 -0.0280 0.0010
3 5 12 -0.2518 -0.0009
3 5 13 0.4775 -0.0007
3 5 14 0.2080 0.0006
3 5 15 0.0283 0.0007
3 5 16 0.2472 -0.0011
3 5 17 0.1308 -0.0006
3 5 18 -0.1981 0.0004
3 5 19 0.3501 -0.0004
3 6 3 -0.1326 -0.0004
3 6 4 0.0366 -0.0003
3 6 5 -0.1961 0.0001
3 6 6 -0.0389 -0.0000
3 6 7 -0.0286 -0.0007
3 6 8 0.2132 0.0004
3 6 9 0.4318 -0.0011
3 6 10 0.1142 -0.0010
3 6 11 0.4661 0.0001
3 6 12 -0.1593 0.0001
3 6 13 -0.2565 -0.0005
3 6 14 0.1382 -0.0007
3 6 15 -0.9591 0.0004
3 6 16 -0.0752 0.0005
3 6 17 -0.5105 -0.0001
3 6 18 -0.2922 0.0004
3 7 3 0.2310 0.0004
3 7 4 -0.2055 0.0001
3 7 5 0.0254 -0.0007
3 7 6 0.0041 -0.0005
3 7 7 0.1786 0.0004
3 7 8 -0.4003 0.0000
3 7 9 0.0907 -0.0003
3 7 10 -1.0239 -0.0008
3 7 11 0.1617 -0.0010
3 7 12 -0.5439 0.0004
3 7 13 -0.1418 0.0002
3 7 14 0.2720 -0.0001
3 7 15 0.0630 0.0001
3 7 16 0.2299 0.0005
3 7 17 0.4128 0.0001
3 7 18 0.4698 -0.0009
3 8 3 -0.0173 -0.0012
3 8 4 -0.0895 0.0006
3 8 5 -0.1885 0.0005
3 8 6 0.1813 -0.0007
3 8 7 -0.3332 -0.0001
3 8 8 -0.1527 -0.0001
3 8 9 0.1436 -0.0004
3 8 10 -0.2172 0.0001
3 8 11 0.5674 -0.0002
3 8 12 0.3464 -0.0010
3 8 13 -0.0517 0.0006
3 8 14 0.3891 0.0003
3 8 15 -0.0057 -0.0005
3 8 16 0.1295 0.0005
3 8 17 -0.2462 0.0016
3 9 3 -0.0253 -0.0000
3 9 4 0.2751 -0.0002
3 9 5 0.1228 0.0006
3 9 6 0.1726 -0.0004
3 9 7 -0.2197 -0.0005
3 9 8 0.2006 0.0006
3 9 9 0.0815 -0.0002
3 9 10 0.1477 -0.0004
3 9 11 0.1381 0.0004
3 9 12 0.1384 0.0004
3 9 13 -0.2554 -0.0002
3 9 14 0.0288 0.0008
3 9 15 -0.0620 -0.0002
3 9 16 -0.0454 -0.0006
3 9 17 -0.1644 0.0009
3 10 3 0.1760 0.0001
3 10 4 -0.2573 -0.0001
3 10 5 0.2883 0.0002
3 10 6 -0.1286 0.0007
3 10 7 -0.0159 -0.0005
3 10 8 0.4530 -0.0004
3 10 9 -0.2056 0.0004
3 10 10 0.2079 0.0002
3 10 11 -0.5548 0.0000
3 10 12 0.1013 -0.0000
3 10 13 -0.2123 -0.0001
3 10 14 -0.0495 0.0002
3 10 15 0.0349 0.0006
3 10 16 -0.0642 -0.0009
3 11 3 0.3673 0.0002
3 11 4 -0.0204 0.0000
3 11 5 0.2853 -0.0001
3 11 6 0.2670 -0.0003
3 11 7 0.2284 0.0005
3 11 8 0.1759 0.0000
3 11 9 0.0340 -0.0004
3 11 10 0.0644 0.0003
3 11 11 0.1763 0.0002
3 11 12 -0.0622 0.0000
3 11 13 0.0153 0.0002
3 11 14 -0.4084 0.0003
3 11 15 -0.1911 -0.0001
3 12 3 0.2282 -0.0003
3 12 4 0.1023 0.0001
3 12 5 0.1282 0.0001
3 12 6 0.0668 -0.0002
3 12 7 0.1627 -0.0001
3 12 8 -0.2082 0.0005
3 12 9 0.2258 -0.0003
3 12 10 -0.3181 -0.0001
3 12 11 0.0459 0.0005
3 12 12 -0.6386 -0.0002
3 12 13 0.2388 -0.0013
3 12 14 0.0714 0.0007
3 13 3 0.1872 0.0001
3 13 4 0.1064 0.0001
3 13 5 -0.2386 0.0000
3 13 6 -0.2580 -0.0001
3 13 7 0.0077 -0.0004
3 13 8 0.0645 0.0002
3 13 9 -0.2370 0.0005
3 13 10 0.0086 -0.0004
3 13 11 0.2456 -0.0000
3 13 12 -0.1030 0.0015
3 13 13 0.5472 -0.0000
3 14 3 -0.4079 -0.0000
3 14 4 -0.1225 -0.0001
3 14 5 0.1301 -0.0002
3 14 6 -0.1817 -0.0001
3 14 7 -0.0301 0.0002
3 14 8 -0.4136 -0.0004
3 14 9 -0.6135 0.0002
3 14 10 -0.1310 -0.0003
3 14 11 -0.2767 -0.0001
3 14 12 -0.3103 -0.0001
3 15 3 -0.1975 -0.0005
3 15 4 0.3918 0.0003
3 15 5 0.0687 0.0004
3 15 6 -0.4485 0.0001
3 15 7 0.2607 -0.0003
3 15 8 -0.2588 0.0001
3 15 9 0.4080 -0.0002
3 15 10 -0.0803 0.0006
3 16 3 -0.2825 -0.0001
3 16 4 0.1279 -0.0002
3 16 5 0.0352 0.0002
3 16 6 -0.2168 -0.0002
3 16 7 0.2800 0.0003
3 16 8 0.0488 0.0005
3 17 3 -0.0814 -0.0002
3 17 4 -0.1253 -0.0001
3 17 5 0.0722 0.0001
3 17 6 -0.2503 -0.0001
4 0 4 -0.4419 0.0021
4 0 6 -0.1699 -0.0039
4 0 8 0.1968 0.0078
4 0 10 0.2831 0.0016
4 0 12 -0.8111 -0.0010
4 0 14 -0.4935 0.0019
4 0 16 -0.0875 -0.0049
4 0 18 -0.3056 0.0027
4 1 4 0.1383 -0.0002
4 1 5 -0.0907 0.0046
4 1 6 -0.0095 0.0012
4 1 7 0.0995 0.0003
4 1 8 0.0989 0.0002
4 1 9 0.5769 -0.0032
4 1 10 -0.1699 -0.0020
4 1 11 0.7466 0.0037
4 1 12 -0.1309 0.0022
4 1 13 0.9819 -0.0015
4 1 14 0.1667 -0.0020
4 1 15 0.0470 0.0010
4 1 16 -0.4867 0.0011
4 1 17 -0.1718 0.0005
4 1 18 -0.1110 0.0013
4 1 19 -0.2733 -0.0010
4 2 4 0.2769 0.0002
4 2 5 -0.3596 -0.0000
4 2 6 0.3300 0.0019
4 2 7 -0.1556 -0.0008
4 2 8 -0.4735 0.0014
4 2 9 -0.4185 0.0011
4 2 10 -1.0620 -0.0002
4 2 11 0.1951 -0.0020
4 2 12 -0.4967 -0.0015
4 2 13 0.0647 -0.0007
4 2 14 -0.3307 0.0004
4 2 15 0.0713 0.0010
4 2 16 0.2387 -0.0005
4 2 17 -0.1858 -0.0010
4 2 18 -0.0602 0.0007
4 2 19 -0.4245 0.0021
4 3 4 0.1614 0.0014
4 3 5 0.2852 0.0010
4 3 6 -0.0357 0.0001
4 3 7 -0.1263 -0.0010
4 3 8 -0.0742 -0.0003
4 3 9 0.2789 -0.0004
4 3 10 0.2755 0.0005
4 3 11 0.1124 -0.0003
4 3 12 -0.0914 -0.0005
4 3 13 -0.2615 -0.0003
4 3 14 0.1725 -0.0013
4 3 15 -0.1269 -0.0002
4 3 16 -0.0165 0.0010
4 3 17 -0.2366 -0.0000
4 3 18 0.0464 0.0002
4 4 4 -0.3067 0.0004
4 4 5 0.1267 -0.0005
4 4 6 -0.0775 -0.0011
4 4 7 0.1304 0.0009
4 4 8 0.1875 -0.0003
4 4 9 0.0916 -0.0013
4 4 10 -0.0495 -0.0004
4 4 11 -0.1708 -0.0001
4 4 12 0.1179 -0.0005
4 4 13 0.2039 -0.0002
4 4 14 -0.1718 0.0006
4 4 15 -0.2100 0.0001
4 4 16 -0.3399 -0.0008
4 4 17 0.2138 -0.0001
4 4 18 -0.2272 0.0004
4 5 4 -0.1476 -0.0005
4 5 5 -0.2667 0.0003
4 5 6 -0.1546 0.0004
4 5 7 -0.0933 -0.0007
4 5 8 0.0938 0.0001
4 5 9 -0.1291 -0.0014
4 5 10 0.2348 -0.0006
4 5 11 -0.0735 -0.0002
4 5 12 -0.0422 -0.0001
4 5 13 -0.3056 -0.0006
4 5 14 -0.0108 0.0002
4 5 15 -0.2150 0.0007
4 5 16 0.1380 0.0004
4 5 17 0.2791 -0.0004
4 5 18 -0.0980 0.0004
4 6 4 -0.0046 0.0003
4 6 5 0.3072 -0.0003
4 6 6 0.1415 -0.0007
4 6 7 0.0141 0.0004
4 6 8 -0.2308 -0.0002
4 6 9 -0.3218 -0.0002
4 6 10 -0.0057 -0.0010
4 6 11 -0.0233 0.0002
4 6 12 0.2034 0.0002
4 6 13 -0.0230 -0.0002
4 6 14 0.5912 -0.0001
4 6 15 0.0001 0.0002
4 6 16 0.1109 0.0003
4 6 17 0.3460 -0.0004
4 6 18 -0.2510 0.0011
4 7 4 0.0849 0.0008
4 7 5 -0.0277 0.0003
4 7 6 -0.1822 -0.0008
4 7 7 0.0318 -0.0001
4 7 8 -0.0446 0.0005
4 7 9 0.6718 -0.0002
4 7 10 0.2965 0.0003
4 7 11 0.1562 0.0000
4 7 12 0.3259 0.0003
4 7 13 -0.6465 0.0008
4 7 14 0.4624 -0.0000
4 7 15 -0.2857 0.0001
4 7 16 0.0417 0.0005
4 7 17 -0.3233 0.0000
4 8 4 0.1480 0.0002
4 8 5 -0.2802 0.0008
4 8 6 0.1042 -0.0006
4 8 7 0.3229 -0.0004
4 8 8 -0.3868 0.0005
4 8 9 0.1428 -0.0003
4 8 10 -0.5307 0.0000
4 8 11 -0.3142 0.0005
4 8 12 0.2500 0.0001
4 8 13 -0.3302 -0.0001
4 8 14 0.1961 0.0003
4 8 15 -0.0276 -0.0001
4 8 16 -0.1706 0.0002
4 8 17 -0.1902 0.0007
4 9 4 0.2546 -0.0002
4 9 5 0.0632 0.0001
4 9 6 0.3660 0.0002
4 9 7 0.1296 -0.0003
4 9 8 0.1601 -0.0000
4 9 9 0.0313 0.0008
4 9 10 0.0625 -0.0001
4 9 11 -0.1496 -0.0001
4 9 12 0.1385 0.0002
4 9 13 -0.2902 0.0003
4 9 14 -0.0584 0.0004
4 9 15 0.1862 0.0004
4 9 16 0.2879 -0.0012
4 10 4 -0.0871 -0.0001
4 10 5 0.0795 -0.0001
4 10 6 0.1239 -0.0001
4 10 7 -0.2389 0.0001
4 10 8 0.2057 -0.0005
4 10 9 -0.3623 -0.0003
4 10 10 -0.1229 0.0008
4 10 11 -0.1277 -0.0002
4 10 12 -0.1206 0.0003
4 10 13 0.1439 0.0001
4 10 14 -0.3681 -0.0002
4 10 15 0.2590 0.0010
4 11 4 -0.4351 -0.0001
4 11 5 -0.0811 -0.0002
4 11 6 -0.3976 -0.0002
4 11 7 -0.2976 0.0004
4 11 8 -0.2026 0.0005
4 11 9 -0.0706 0.0000
4 11 10 -0.0489 -0.0002
4 11 11 -0.0906 0.0006
4 11 12 0.2695 -0.0010
4 11 13 0.1678 0.0002
4 11 14 0.0545 0.0001
4 12 4 0.1188 0.0001
4 12 5 0.3769 0.0001
4 12 6 0.0647 -0.0002
4 12 7 0.4308 -0.0005
4 12 8 -0.1913 0.0002
4 12 9 0.3757 -0.0003
4 12 10 -0.2262 -0.0002
4 12 11 0.3964 0.0005
4 12 12 -0.1869 0.0017
4 12 13 0.0620 -0.0004
4 13 4 -0.0218 -0.0001
4 13 5 -0.0307 0.0001
4 13 6 -0.2748 0.0001
4 13 7 -0.4522 0.0002
4 13 8 -0.3837 -0.0001
4 13 9 -0.1784 0.0002
4 13 10 -0.3025 -0.0001
4 13 11 0.0671 -0.0013
4 13 12 -0.5959 0.0004
4 14 4 0.1229 0.0005
4 14 5 -0.1328 0.0001
4 14 6 0.0190 -0.0002
4 14 7 0.2161 0.0001
4 14 8 0.5977 -0.0002
4 14 9 0.2086 0.0004
4 14 10 0.0748 0.0002
4 14 11 0.1052 -0.0007
4 15 4 -0.0617 -0.0003
4 15 5 0.3583 0.0002
4 15 6 -0.0242 0.0001
4 15 7 0.3384 -0.0001
4 15 8 -0.0467 0.0003
4 15 9 -0.2950 -0.0006
4 16 4 -0.3626 -0.0001
4 16 5 0.1534 -0.0003
4 16 6 -0.4838 0.0007
4 16 7 -0.3547 -0.0010
4 17 4 -0.3266 0.0007
4 17 5 0.2268 -0.0006
5 0 5 -0.1265 0.0099
5 0 7 -0.5262 -0.0006
5 0 9 -0.5677 -0.0016
5 0 11 0.3806 -0.0012
5 0 13 0.5313 -0.0039
5 0 15 -0.4224 0.0033
5 0 17 0.3669 -0.0016
5 1 5 0.1546 -0.0010
5 1 6 0.0591 -0.0013
5 1 7 -0.2662 0.0006
5 1 8 -0.5967 -0.0006
5 1 9 -0.0807 0.0013
5 1 10 -0.6640 -0.0010
5 1 11 0.4918 -0.0023
5 1 12 -0.5301 -0.0004
5 1 13 -0.1140 0.0017
5 1 14 0.2386 -0.0007
5 1 15 0.2672 -0.0006
5 1 16 0.1399 -0.0013
5 1 17 -0.1212 -0.0005
5 1 18 -0.3145 0.0009
5 2 5 0.0673 -0.0013
5 2 6 -0.1070 -0.0019
5 2 7 0.8809 -0.0002
5 2 8 -0.0740 -0.0002
5 2 9 1.8836 -0.0016
5 2 10 -0.0726 0.0003
5 2 11 0.6277 -0.0005
5 2 12 -0.0689 0.0001
5 2 13 -0.1767 -0.0010
5 2 14 0.2414 0.0001
5 2 15 -0.8207 0.0003
5 2 16 0.0967 0.0012
5 2 17 -0.5743 0.0000
5 2 18 0.7470 -0.0019
5 3 5 -0.1353 0.0005
5 3 6 -0.1279 -0.0004
5 3 7 0.4701 0.0000
5 3 8 -0.4661 -0.0005
5 3 9 -0.0408 -0.0013
5 3 10 -0.5411 0.0000
5 3 11 -0.2382 0.0009
5 3 12 0.0652 0.0002
5 3 13 -0.2338 -0.0001
5 3 14 -0.1228 0.0003
5 3 15 -0.1926 0.0000
5 3 16 0.5315 -0.0003
5 3 17 0.2484 0.0002
5 3 18 0.0589 0.0005
5 4 5 -0.0786 0.0013
5 4 6 -0.1132 -0.0004
5 4 7 -0.0995 0.0000
5 4 8 -0.1772 0.0002
5 4 9 -0.1034 0.0003
5 4 10 0.2921 -0.0008
5 4 11 -0.0601 -0.0004
5 4 12 -0.0493 0.0001
5 4 13 -0.0627 0.0004
5 4 14 0.2354 0.0001
5 4 15 0.1928 0.0004
5 4 16 -0.1400 0.0003
5 4 17 -0.1079 -0.0008
5 4 18 -0.4797 0.0007
5 5 5 0.0436 -0.0006
5 5 6 0.0451 0.0002
5 5 7 -0.1243 0.0002
5 5 8 0.1602 -0.0001
5 5 9 -0.0378 -0.0003
5 5 10 0.2151 0.0002
5 5 11 0.1621 0.0003
5 5 12 -0.0411 0.0005
5 5 13 0.4671 -0.0002
5 5 14 -0.2063 0.0000
5 5 15 0.2859 0.0001
5 5 16 -0.5597 0.0005
5 5 17 0.4049 0.0009
5 6 5 -0.1456 -0.0003
5 6 6 -0.3197 -0.0003
5 6 7 -0.2270 0.0002
5 6 8 0.0971 0.0001
5 6 9 -0.2766 0.0003
5 6 10 -0.1805 -0.0003
5 6 11 -0.1341 0.0002
5 6 12 -0.3328 0.0003
5 6 13 0.2521 -0.0001
5 6 14 0.1460 -0.0001
5 6 15 0.4573 0.0002
5 6 16 -0.0347 -0.0006
5 6 17 0.2155 -0.0002
5 7 5 0.2379 0.0009
5 7 6 0.2940 -0.0008
5 7 7 0.3795 0.0000
5 7 8 -0.2131 0.0002
5 7 9 -0.0479 0.0001
5 7 10 0.0178 -0.0002
5 7 11 0.3126 -0.0001
5 7 12 0.3020 0.0002
5 7 13 -0.1162 -0.0003
5 7 14 -0.0505 -0.0001
5 7 15 -0.6005 0.0008
5 7 16 -0.3030 0.0004
5 8 5 0.1302 -0.0003
5 8 6 -0.2615 0.0004
5 8 7 0.3006 -0.0010
5 8 8 -0.4933 0.0004
5 8 9 0.0531 0.0002
5 8 10 -0.1479 -0.0005
5 8 11 -0.4585 -0.0001
5 8 12 -0.1891 -0.0001
5 8 13 -0.5843 0.0004
5 8 14 0.1519 -0.0004
5 8 15 0.1076 -0.0006
5 8 16 0.3037 0.0002
5 9 5 -0.3494 0.0001
5 9 6 -0.3892 -0.0002
5 9 7 -0.0259 0.0000
5 9 8 -0.2950 -0.0007
5 9 9 0.0164 0.0001
5 9 10 -0.3627 0.0002
5 9 11 0.2815 -0.0006
5 9 12 -0.2546 -0.0001
5 9 13 0.1139 -0.0002
5 9 14 -0.6080 0.0008
5 9 15 -0.1623 0.0009
5 10 5 0.0534 -0.0002
5 10 6 0.3012 -0.0005
5 10 7 -0.0313 0.0004
5 10 8 0.3135 -0.0000
5 10 9 0.3637 -0.0006
5 10 10 -0.1138 0.0001
5 10 11 0.5131 0.0004
5 10 12 0.0236 -0.0001
5 10 13 0.3606 0.0009
5 10 14 0.0347 -0.0001
5 11 5 0.0664 0.0003
5 11 6 -0.0418 -0.0001
5 11 7 -0.2167 -0.0005
5 11 8 0.0213 0.0001
5 11 9 -0.0947 -0.0003
5 11 10 0.0401 -0.0002
5 11 11 -0.2731 0.0008
5 11 12 -0.1137 0.0000
5 11 13 -0.0779 -0.0005
5 11 14 -0.5585 0.0004
5 12 5 0.1557 0.0002
5 12 6 -0.2068 -0.0003
5 12 7 -0.0719 0.0001
5 12 8 -0.0844 0.0000
5 12 9 -0.1975 0.0002
5 12 10 -0.1666 -0.0008
5 12 11 -0.5938 -0.0005
5 12 12 -0.1195 -0.0000
5 12 13 0.0087 -0.0007
5 13 5 -0.0883 0.0001
5 13 6 0.3529 0.0002
5 13 7 0.1453 -0.0004
5 13 8 0.1837 0.0005
5 13 9 0.1069 -0.0004
5 13 10 -0.2343 0.0005
5 13 11 0.1554 -0.0004
5 14 5 -0.2094 0.0004
5 14 6 0.4343 -0.0003
5 14 7 -0.4073 0.0001
5 14 8 0.0544 -0.0003
5 14 9 -0.2522 0.0007
5 14 10 0.2369 0.0006
5 15 5 -0.3265 -0.0001
5 15 6 -0.2077 0.0004
5 15 7 -0.5568 -0.0001
5 15 8 0.0138 0.0003
5 16 5 0.0038 -0.0010
5 16 6 -0.0194 0.0011
6 0 6 0.9367 0.0020
6 0 8 0.9971 -0.0002
6 0 10 0.3074 0.0008
6 0 12 -0.2324 0.0027
6 0 14 0.4622 0.0000
6 0 16 -0.5394 0.0023
6 1 6 0.0796 -0.0007
6 1 7 -0.3009 0.0021
6 1 8 0.2529 -0.0019
6 1 9 0.2579 -0.0008
6 1 10 -0.3290 0.0011
6 1 11 0.0296 0.0000
6 1 12 0.0286 -0.0010
6 1 13 -0.3863 0.0007
6 1 14 -0.0390 0.0002
6 1 15 -0.3619 0.0003
6 1 16 -0.2023 0.0004
6 1 17 0.4615 -0.0010
6 2 6 0.0233 -0.0018
6 2 7 0.0501 0.0006
6 2 8 -0.8156 -0.0009
6 2 9 -0.0697 -0.0011
6 2 10 -0.4334 0.0001
6 2 11 -0.1935 0.0008
6 2 12 0.3142 -0.0009
6 2 13 -0.4607 -0.0005
6 2 14 0.3881 0.0002
6 2 15 0.0282 -0.0002
6 2 16 0.5041 -0.0006
6 2 17 -0.4973 0.0011
6 3 6 -0.3608 -0.0002
6 3 7 0.2800 -0.0008
6 3 8 -0.3979 0.0017
6 3 9 0.5379 -0.0005
6 3 10 0.3777 -0.0016
6 3 11 0.1598 0.0001
6 3 12 0.2100 0.0011
6 3 13 0.3224 -0.0005
6 3 14 0.2725 -0.0002
6 3 15 -0.4711 -0.0002
6 3 16 -0.4022 -0.0005
6 3 17 -0.7198 -0.0003
6 4 6 -0.1676 0.0001
6 4 7 0.0650 -0.0001
6 4 8 -0.0012 -0.0013
6 4 9 -0.0998 0.0008
6 4 10 -0.0168 -0.0004
6 4 11 0.0685 -0.0005
6 4 12 -0.1271 -0.0003
6 4 13 0.1995 -0.0001
6 4 14 -0.2972 -0.0004
6 4 15 0.3328 0.0005
6 4 16 -0.0748 0.0013
6 4 17 0.9148 -0.0001
6 5 6 0.0621 -0.0002
6 5 7 -0.0166 0.0001
6 5 8 -0.0762 0.0004
6 5 9 -0.2075 -0.0006
6 5 10 -0.2738 0.0003
6 5 11 0.1099 -0.0002
6 5 12 -0.2715 -0.0004
6 5 13 0.2820 0.0007
6 5 14 -0.1792 0.0000
6 5 15 0.4533 -0.0004
6 5 16 -0.5677 0.0002
6 6 6 0.2143 -0.0004
6 6 7 -0.2074 -0.0003
6 6 8 -0.1124 0.0002
6 6 9 0.0072 -0.0003
6 6 10 -0.1455 -0.0002
6 6 11 0.3656 0.0000
6 6 12 -0.7238 -0.0000
6 6 13 -0.1822 -0.0003
6 6 14 -0.9650 0.0005
6 6 15 -0.2879 0.0011
6 6 16 -0.3857 -0.0005
6 7 6 -0.4528 -0.0003
6 7 7 -0.2278 -0.0005
6 7 8 -0.3398 -0.0003
6 7 9 -0.0563 0.0001
6 7 10 -0.4406 -0.0005
6 7 11 -0.1389 -0.0006
6 7 12 -0.1496 0.0006
6 7 13 -0.0991 0.0005
6 7 14 0.9925 -0.0006
6 7 15 0.0792 0.0014
6 7 16 0.7224 0.0002
6 8 6 -0.1266 0.0001
6 8 7 0.8314 -0.0004
6 8 8 0.2060 -0.0005
6 8 9 0.3936 -0.0000
6 8 10 0.2071 0.0003
6 8 11 0.0810 -0.0004
6 8 12 0.2855 0.0004
6 8 13 -0.6496 0.0005
6 8 14 0.1050 0.0004
6 8 15 -0.5963 -0.0007
6 9 6 -0.2571 -0.0002
6 9 7 0.1770 0.0001
6 9 8 -0.2723 -0.0005
6 9 9 0.0072 -0.0000
6 9 10 -0.1840 0.0001
6 9 11 0.3678 0.0005
6 9 12 0.4731 0.0000
6 9 13 0.1644 -0.0003
6 9 14 0.7192 0.0001
6 10 6 0.0784 -0.0001
6 10 7 -0.0639 -0.0002
6 10 8 -0.1368 0.0006
6 10 9 0.4960 -0.0004
6 10 10 -0.7433 0.0001
6 10 11 -0.0147 0.0000
6 10 12 -0.5918 0.0002
6 10 13 -0.6429 -0.0001
6 10 14 -0.3973 0.0009
6 11 6 0.2225 0.0001
6 11 7 -0.1904 0.0002
6 11 8 -0.3639 0.0003
6 11 9 -0.2668 0.0006
6 11 10 -0.7936 -0.0000
6 11 11 -0.2186 0.0006
6 11 12 0.0241 0.0009
6 11 13 0.2685 -0.0004
6 12 6 0.0401 0.0001
6 12 7 -0.0298 -0.0001
6 12 8 0.1270 0.0004
6 12 9 0.3348 0.0003
6 12 10 0.3770 0.0004
6 12 11 0.3161 -0.0003
6 12 12 -0.0468 0.0006
6 13 6 0.1849 -0.0001
6 13 7 -0.0692 -0.0002
6 13 8 -0.3047 0.0004
6 13 9 0.0725 0.0008
6 13 10 -0.0128 -0.0008
6 14 6 -0.4846 0.0004
6 14 7 -0.5529 0.0002
6 14 8 -0.2915 -0.0008
6 14 9 -0.2402 0.0007
6 15 6 0.3721 -0.0010
6 15 7 0.4661 -0.0001
7 0 7 -0.3069 -0.0043
7 0 9 0.0625 -0.0018
7 0 11 0.1206 -0.0005
7 0 13 -0.1681 -0.0000
7 0 15 0.2862 -0.0022
7 1 7 -0.2033 0.0019
7 1 8 0.2125 0.0008
7 1 9 -0.1146 0.0000
7 1 10 0.2128 0.0007
7 1 11 -0.1966 -0.0001
7 1 12 0.2141 -0.0011
7 1 13 -0.1661 -0.0002
7 1 14 0.0128 0.0003
7 1 15 0.4888 0.0001
7 1 16 -0.7247 0.0006
7 2 7 -0.1541 0.0015
7 2 8 0.0035 0.0000
7 2 9 0.0730 -0.0014
7 2 10 0.1880 -0.0005
7 2 11 -0.1888 0.0013
7 2 12 0.4780 0.0006
7 2 13 0.1526 -0.0004
7 2 14 0.1989 -0.0000
7 2 15 -0.1833 -0.0002
7 2 16 0.0895 0.0004
7 3 7 -0.0509 -0.0012
7 3 8 -0.1251 0.0006
7 3 9 -0.0604 0.0005
7 3 10 0.0579 -0.0013
7 3 11 0.1034 -0.0012
7 3 12 -0.2752 0.0000
7 3 13 -0.0409 -0.0000
7 3 14 -0.0930 0.0005
7 3 15 0.0978 0.0012
7 3 16 0.5325 0.0010
7 4 7 0.0834 -0.0007
7 4 8 -0.2988 -0.0011
7 4 9 -0.0321 -0.0001
7 4 10 -0.1504 0.0001
7 4 11 0.0807 -0.0006
7 4 12 -0.2269 0.0003
7 4 13 0.0394 0.0003
7 4 14 0.0852 -0.0007
7 4 15 -0.0832 -0.0006
7 4 16 -0.5163 0.0007
7 5 7 -0.2627 -0.0001
7 5 8 0.1081 -0.0001
7 5 9 -0.0562 -0.0006
7 5 10 0.3078 0.0001
7 5 11 -0.3339 -0.0001
7 5 12 0.2027 -0.0009
7 5 13 -0.6058 0.0008
7 5 14 -0.0800 0.0012
7 5 15 -0.0180 -0.0010
7 5 16 -0.0026 -0.0000
7 6 7 0.2775 -0.0010
7 6 8 0.3636 0.0002
7 6 9 -0.0874 -0.0004
7 6 10 -0.1041 -0.0006
7 6 11 -0.2779 0.0010
7 6 12 0.0914 0.0003
7 6 13 0.1471 -0.0001
7 6 14 0.2905 0.0004
7 6 15 0.2210 -0.0001
7 7 7 0.1374 0.0001
7 7 8 -0.0155 -0.0005
7 7 9 -0.0598 0.0005
7 7 10 -0.1002 0.0007
7 7 11 0.1419 -0.0004
7 7 12 0.1437 0.0002
7 7 13 -0.3097 0.0003
7 7 14 0.0170 -0.0007
7 7 15 -0.2744 0.0002
7 8 7 -0.3107 0.0006
7 8 8 -0.4677 0.0001
7 8 9 -0.3305 -0.0000
7 8 10 0.3801 0.0009
7 8 11 -0.1233 0.0005
7 8 12 0.8515 0.0002
7 8 13 -0.5155 0.0015
7 8 14 0.6769 0.0008
7 9 7 0.0010 0.0002
7 9 8 0.2561 0.0004
7 9 9 -0.2871 0.0000
7 9 10 -0.2274 0.0001
7 9 11 -0.9641 0.0002
7 9 12 -0.0598 0.0003
7 9 13 -0.9017 -0.0005
7 10 7 -0.2801 0.0001
7 10 8 -0.7536 0.0000
7 10 9 0.0248 0.0007
7 10 10 -0.5957 -0.0005
7 10 11 0.3219 -0.0001
7 10 12 0.6082 -0.0007
7 10 13 -0.2030 -0.0006
7 11 7 0.6756 -0.0001
7 11 8 -0.0222 -0.0000
7 11 9 1.5579 -0.0004
7 11 10 -0.1230 -0.0003
7 11 11 0.3378 -0.0010
7 11 12 -0.2083 0.0007
7 12 7 -0.1926 0.0003
7 12 8 -0.6982 -0.0003
7 12 9 -0.0406 -0.0003
7 12 10 -0.6500 0.0005
7 12 11 -0.3353 0.0005
7 13 7 0.2374 -0.0008
7 13 8 -0.0065 -0.0002
7 13 9 -0.0514 0.0009
7 14 7 0.3963 0.0003
7 14 8 -0.0585 -0.0014
8 0 8 -0.3600 0.0006
8 0 10 -0.0238 -0.0020
8 0 12 0.0902 -0.0018
8 0 14 -0.0804 0.0003
8 1 8 0.2571 -0.0023
8 1 9 0.3182 -0.0016
8 1 10 0.4478 0.0006
8 1 11 0.2707 0.0001
8 1 12 0.2844 0.0005
8 1 13 0.3554 -0.0005
8 1 14 -0.2164 0.0002
8 1 15 0.4771 0.0002
8 2 8 0.3353 0.0006
8 2 9 -0.1170 -0.0002
8 2 10 0.3127 -0.0006
8 2 11 -0.3423 -0.0005
8 2 12 -0.1391 0.0006
8 2 13 -0.5347 0.0007
8 2 14 -0.1282 0.0003
8 2 15 -0.2101 -0.0001
8 3 8 -0.1279 0.0000
8 3 9 -0.0587 0.0001
8 3 10 -0.4463 0.0004
8 3 11 -0.0069 0.0007
8 3 12 -0.1926 0.0001
8 3 13 0.1297 0.0004
8 3 14 0.4478 -0.0002
8 3 15 -0.2323 0.0001
8 4 8 -0.0558 0.0001
8 4 9 -0.1873 0.0004
8 4 10 -0.0772 0.0002
8 4 11 0.0232 -0.0006
8 4 12 0.1124 0.0006
8 4 13 -0.3919 0.0013
8 4 14 0.1916 -0.0002
8 4 15 -0.3023 -0.0005
8 5 8 -0.1401 -0.0004
8 5 9 -0.4401 -0.0004
8 5 10 0.3037 0.0006
8 5 11 -0.5763 0.0006
8 5 12 0.8096 -0.0005
8 5 13 -0.4704 -0.0002
8 5 14 0.6885 0.0007
8 5 15 -0.0240 0.0003
8 6 8 0.1581 0.0001
8 6 9 0.0687 0.0007
8 6 10 0.7754 -0.0003
8 6 11 0.3116 0.0001
8 6 12 0.5901 0.0001
8 6 13 0.0997 -0.0003
8 6 14 -0.2906 0.0017
8 7 8 -0.1725 -0.0004
8 7 9 0.1629 -0.0004
8 7 10 -0.3487 0.0000
8 7 11 -0.0501 0.0001
8 7 12 -0.7112 -0.0001
8 7 13 -0.0966 -0.0002
8 7 14 -0.5919 -0.0002
8 8 8 0.1594 0.0007
8 8 9 -0.4190 -0.0006
8 8 10 -0.4279 0.0000
8 8 11 -0.6521 -0.0001
8 8 12 0.0443 -0.0012
8 8 13 -0.2020 0.0004
8 9 8 0.1920 -0.0001
8 9 9 -0.4048 -0.0001
8 9 10 0.3830 -0.0002
8 9 11 -0.1378 0.0002
8 9 12 0.2610 0.0005
8 10 8 0.0546 -0.0001
8 10 9 0.6978 0.0002
8 10 10 -0.3142 0.0008
8 10 11 -0.2467 0.0010
8 11 8 -1.0491 -0.0002
8 11 9 0.2488 0.0004
8 11 10 -0.5801 0.0007
8 12 8 -0.3276 0.0011
8 12 9 0.1445 -0.0013
8 13 8 0.0542 0.0001
9 0 9 0.4703 0.0035
9 0 11 0.0280 0.0022
9 0 13 0.1051 0.0005
9 1 9 -0.3981 -0.0005
9 1 10 -0.1391 -0.0009
9 1 11 -0.1262 0.0004
9 1 12 -0.1280 0.0013
9 1 13 0.1055 0.0004
9 1 14 -0.1507 -0.0000
9 2 9 0.1513 -0.0008
9 2 10 -0.0097 0.0005
9 2 11 0.2411 -0.0006
9 2 12 0.3595 -0.0007
9 2 13 0.3019 0.0003
9 2 14 0.2671 0.0006
9 3 9 0.1518 -0.0002
9 3 10 0.4771 -0.0011
9 3 11 0.2244 0.0004
9 3 12 0.3647 0.0000
9 3 13 -0.3546 -0.0002
9 3 14 0.1383 -0.0008
9 4 9 0.3913 0.0002
9 4 10 -0.0117 0.0004
9 4 11 0.1023 -0.0003
9 4 12 -0.1156 -0.0002
9 4 13 -0.1476 0.0004
9 4 14 0.3501 0.0009
9 5 9 -0.1815 -0.0000
9 5 10 0.1874 0.0003
9 5 11 -0.2668 -0.0005
9 5 12 0.2935 -0.0001
9 5 13 -0.6248 0.0009
9 6 9 -0.6334 -0.0002
9 6 10 -0.5539 0.0006
9 6 11 -0.6641 0.0003
9 6 12 -0.2195 0.0002
9 6 13 -0.0321 -0.0006
9 7 9 0.0611 -0.0003
9 7 10 -0.3972 0.0003
9 7 11 0.3685 0.0003
9 7 12 0.0405 0.0011
9 8 9 0.2540 0.0002
9 8 10 0.1969 -0.0004
9 8 11 0.2069 0.0011
9 8 12 -0.0519 -0.0004
9 9 9 0.1947 -0.0001
9 9 10 -0.0485 0.0006
9 9 11 -0.0808 -0.0000
9 10 9 0.1597 -0.0007
9 10 10 -0.1281 0.0003
9 11 9 0.0235 -0.0006
10 0 10 0.6768 -0.0006
10 0 12 0.2941 0.0016
10 1 10 -0.1908 -0.0000
10 1 11 0.1969 -0.0008
10 1 12 -0.2129 0.0005
10 1 13 0.3944 0.0003
10 2 10 0.2238 0.0001
10 2 11 -0.0675 0.0006
10 2 12 0.0922 0.0004
10 2 13 -0.0033 -0.0009
10 3 10 -0.1240 -0.0004
10 3 11 -0.5251 -0.0004
10 3 12 -0.0074 0.0006
10 3 13 -0.0452 0.0000
10 4 10 0.1383 -0.0005
10 4 11 0.3812 -0.0002
10 4 12 0.1144 0.0011
10 5 10 -0.2927 0.0008
10 5 11 0.2844 0.0007
10 5 12 0.1076 -0.0011
10 6 10 0.1765 0.0001
10 6 11 -0.0898 0.0002
10 6 12 0.2615 -0.0005
10 7 10 0.1088 0.0001
10 7 11 -0.1689 -0.0002
10 8 10 -0.3609 -0.0004
11 0 11 0.2121 -0.0019
11 1 11 -0.0078 -0.0003
11 1 12 -0.0416 -0.0001
11 2 11 0.0145 -0.0006
11 3 11 -0.0794 0.0001
11 4 11 0.2167 -0.0018
11 5 11 0.0441 0.0009
0 0 0 0.0 0.0
;
_shelx_fab_checksum              12242
_olex2_submission_special_instructions 'No special instructions were received'
####################################################################### 
# 
# This file contains crystal structure data downloaded from the 
# Cambridge Structural Database (CSD) hosted by the Cambridge 
# Crystallographic Data Centre (CCDC).
# 
# Full information about CCDC data access policies and citation 
# guidelines are available at http://www.ccdc.cam.ac.uk/access/V1 
# 
# Audit and citation data items may have been added by the CCDC. 
# Please retain this information to preserve the provenance of 
# this file and to allow appropriate attribution of the data. 
# 
#######################################################################

data_140601a_0m
_database_code_depnum_ccdc_archive 'CCDC 2072685'
loop_
_audit_author_name
_audit_author_address
'Shaoyin Wang'
;Wannan Medical College
China
;
_audit_update_record             
;
2021-03-24 deposited with the CCDC.	2021-05-21 downloaded from the CCDC.
;
_audit_creation_date             2021-03-24
_audit_creation_method           
;
Olex2 1.3
(compiled 2020.11.12 svn.r5f609507 for OlexSys, GUI svn.r6272)
;
_shelx_SHELXL_version_number     2018/3
_chemical_name_common            ?
_chemical_name_systematic        
;
 ? 
;
_chemical_formula_moiety         'C30 H22 N2'
_chemical_formula_sum            'C30 H22 N2'
_chemical_formula_weight         410.49
_chemical_melting_point          ?
loop_
_atom_type_symbol
_atom_type_description
_atom_type_scat_dispersion_real
_atom_type_scat_dispersion_imag
_atom_type_scat_source
C C 0.0033 0.0016 'International Tables Vol C Tables 4.2.6.8 and 6.1.1.4'
H H 0.0000 0.0000 'International Tables Vol C Tables 4.2.6.8 and 6.1.1.4'
N N 0.0061 0.0033 'International Tables Vol C Tables 4.2.6.8 and 6.1.1.4'

_shelx_space_group_comment       
;
The symmetry employed for this shelxl refinement is uniquely defined
by the following loop, which should always be used as a source of
symmetry information in preference to the above space-group names.
They are only intended as comments.
;
_space_group_crystal_system      monoclinic
_space_group_IT_number           14
_space_group_name_H-M_alt        'P 1 21/c 1'
_space_group_name_Hall           '-P 2ybc'
loop_
_space_group_symop_operation_xyz
'x, y, z'
'-x, y+1/2, -z+1/2'
'-x, -y, -z'
'x, -y-1/2, z-1/2'

_cell_length_a                   14.5637(13)
_cell_length_b                   10.7601(10)
_cell_length_c                   16.2434(15)
_cell_angle_alpha                90
_cell_angle_beta                 98.0770(10)
_cell_angle_gamma                90
_cell_volume                     2520.2(4)
_cell_formula_units_Z            4
_cell_measurement_reflns_used    5141
_cell_measurement_temperature    293(2)
_cell_measurement_theta_max      25.215
_cell_measurement_theta_min      2.277
_shelx_estimated_absorpt_T_max   0.994
_shelx_estimated_absorpt_T_min   0.992
_exptl_absorpt_coefficient_mu    0.063
_exptl_absorpt_correction_T_max  0.9937
_exptl_absorpt_correction_T_min  0.9918
_exptl_absorpt_correction_type   multi-scan
_exptl_absorpt_process_details   SADABS
_exptl_absorpt_special_details   ?
_exptl_crystal_colour            colourless
_exptl_crystal_colour_primary    colourless
_exptl_crystal_density_diffrn    1.082
_exptl_crystal_density_meas      .
_exptl_crystal_density_method    'not measured'
_exptl_crystal_description       block
_exptl_crystal_F_000             864
_exptl_crystal_size_max          0.13
_exptl_crystal_size_mid          0.12
_exptl_crystal_size_min          0.1
_exptl_special_details           
;
 ? 
;
_exptl_transmission_factor_max   ?
_exptl_transmission_factor_min   ?
_diffrn_reflns_av_R_equivalents  0.0364
_diffrn_reflns_av_unetI/netI     0.0378
_diffrn_reflns_Laue_measured_fraction_full 0.998
_diffrn_reflns_Laue_measured_fraction_max 0.991
_diffrn_reflns_limit_h_max       17
_diffrn_reflns_limit_h_min       -18
_diffrn_reflns_limit_k_max       13
_diffrn_reflns_limit_k_min       -13
_diffrn_reflns_limit_l_max       21
_diffrn_reflns_limit_l_min       -21
_diffrn_reflns_number            21431
_diffrn_reflns_point_group_measured_fraction_full 0.998
_diffrn_reflns_point_group_measured_fraction_max 0.991
_diffrn_reflns_theta_full        25.242
_diffrn_reflns_theta_max         27.627
_diffrn_reflns_theta_min         2.277
_diffrn_ambient_temperature      293.15
_diffrn_detector_area_resol_mean ?
_diffrn_measured_fraction_theta_full 0.998
_diffrn_measured_fraction_theta_max 0.991
_diffrn_measurement_device_type  'CCD area detector'
_diffrn_measurement_method       'phi and omega scans'
_diffrn_radiation_monochromator  graphite
_diffrn_radiation_type           MoK\a
_diffrn_radiation_wavelength     0.71073
_diffrn_source                   ?
_diffrn_source_current           30.0
_diffrn_source_power             1.5
_diffrn_source_voltage           50.0
_reflns_Friedel_coverage         0.000
_reflns_Friedel_fraction_full    .
_reflns_Friedel_fraction_max     .
_reflns_number_gt                3470
_reflns_number_total             5806
_reflns_special_details          
;
 Reflections were merged by SHELXL according to the crystal
 class for the calculation of statistics and refinement.
 
 Structure factors included contributions from the .fab file.
 
 _reflns_Friedel_fraction is defined as the number of unique
 Friedel pairs measured divided by the number that would be
 possible theoretically, ignoring centric projections and
 systematic absences.
;
_reflns_threshold_expression     'I > 2\s(I)'
_computing_cell_refinement       'SAINT v7.34A (Bruker, 200?)'
_computing_data_collection       'Bruker SMART'
_computing_data_reduction        'SAINT v7.34A (Bruker, 200?)'
_computing_molecular_graphics    'Olex2 1.3 (Dolomanov et al., 2009)'
_computing_publication_material  'Olex2 1.3 (Dolomanov et al., 2009)'
_computing_structure_refinement  'SHELXL 2018/3 (Sheldrick, 2015)'
_computing_structure_solution    'SHELXS-97 (Sheldrick, 1990)'
_refine_diff_density_max         0.155
_refine_diff_density_min         -0.153
_refine_diff_density_rms         0.031
_refine_ls_extinction_coef       0.0032(7)
_refine_ls_extinction_expression Fc^*^=kFc[1+0.001xFc^2^\l^3^/sin(2\q)]^-1/4^
_refine_ls_extinction_method     'SHELXL-2018/3 (Sheldrick 2018)'
_refine_ls_goodness_of_fit_ref   1.004
_refine_ls_hydrogen_treatment    mixed
_refine_ls_matrix_type           full
_refine_ls_number_parameters     294
_refine_ls_number_reflns         5806
_refine_ls_number_restraints     0
_refine_ls_R_factor_all          0.0779
_refine_ls_R_factor_gt           0.0459
_refine_ls_restrained_S_all      1.004
_refine_ls_shift/su_max          0.000
_refine_ls_shift/su_mean         0.000
_refine_ls_structure_factor_coef Fsqd
_refine_ls_weighting_details     
'w=1/[\s^2^(Fo^2^)+(0.0605P)^2^] where P=(Fo^2^+2Fc^2^)/3'
_refine_ls_weighting_scheme      calc
_refine_ls_wR_factor_gt          0.1138
_refine_ls_wR_factor_ref         0.1252
_refine_special_details          ?
_olex2_refinement_description    
;
1. Fixed Uiso
 At 1.2 times of:
  All C(H) groups, All N(H) groups
2.a Aromatic/amide H refined with riding coordinates:
 C4(H4), C5(H5), C6(H6), C7(H7), C12(H12), C14(H14), C15(H15), C16(H16),
 C17(H17), C18(H18), C20(H20), C21(H21), C22(H22), C23(H23), C24(H24), C26(H26),
  C27(H27), C28(H28), C29(H29), C30(H30), N1(H1)
;
_atom_sites_solution_hydrogens   mixed
_atom_sites_solution_primary     dual
_atom_sites_solution_secondary   ?
loop_
_atom_site_label
_atom_site_type_symbol
_atom_site_fract_x
_atom_site_fract_y
_atom_site_fract_z
_atom_site_U_iso_or_equiv
_atom_site_adp_type
_atom_site_occupancy
_atom_site_site_symmetry_order
_atom_site_calc_flag
_atom_site_refinement_flags_posn
_atom_site_refinement_flags_adp
_atom_site_refinement_flags_occupancy
_atom_site_disorder_assembly
_atom_site_disorder_group
C1 C 0.11778(9) 0.02917(12) 0.28124(8) 0.0477(3) Uani 1 1 d . . . . .
C2 C 0.21326(9) 0.02127(11) 0.28788(8) 0.0445(3) Uani 1 1 d . . . . .
C3 C 0.23982(9) -0.08776(12) 0.33684(8) 0.0483(3) Uani 1 1 d . . . . .
C4 C 0.32460(11) -0.14460(13) 0.36667(9) 0.0619(4) Uani 1 1 d . . . . .
H4 H 0.380139 -0.111398 0.354609 0.074 Uiso 1 1 calc R U . . .
C5 C 0.32407(13) -0.25041(15) 0.41411(10) 0.0730(5) Uani 1 1 d . . . . .
H5 H 0.379962 -0.288635 0.434394 0.088 Uiso 1 1 calc R U . . .
C6 C 0.24093(15) -0.30155(15) 0.43240(10) 0.0734(5) Uani 1 1 d . . . . .
H6 H 0.242807 -0.373561 0.464260 0.088 Uiso 1 1 calc R U . . .
C7 C 0.15724(13) -0.24852(14) 0.40470(9) 0.0650(4) Uani 1 1 d . . . . .
H7 H 0.102238 -0.282909 0.417148 0.078 Uiso 1 1 calc R U . . .
C8 C 0.15727(10) -0.14067(12) 0.35697(8) 0.0522(4) Uani 1 1 d . . . . .
C9 C 0.26937(8) 0.10289(11) 0.24388(8) 0.0440(3) Uani 1 1 d . . . . .
C10 C 0.24349(9) 0.21919(12) 0.22245(9) 0.0468(3) Uani 1 1 d . . . . .
C11 C 0.15919(9) 0.28751(12) 0.24418(8) 0.0446(3) Uani 1 1 d . . . . .
C12 C 0.05702(9) 0.11319(14) 0.23004(9) 0.0544(4) Uani 1 1 d . . . . .
H12 H -0.001860 0.082497 0.211120 0.065 Uiso 1 1 calc R U . . .
C13 C 0.35482(10) 0.05226(13) 0.21531(9) 0.0541(4) Uani 1 1 d . . . . .
C14 C 0.43718(11) 0.11731(17) 0.22876(14) 0.0836(6) Uani 1 1 d . . . . .
H14 H 0.439729 0.191666 0.258177 0.100 Uiso 1 1 calc R U . . .
C15 C 0.51531(15) 0.0748(3) 0.1997(2) 0.1216(9) Uani 1 1 d . . . . .
H15 H 0.570407 0.119401 0.210122 0.146 Uiso 1 1 calc R U . . .
C16 C 0.5119(2) -0.0335(3) 0.1554(2) 0.1320(11) Uani 1 1 d . . . . .
H16 H 0.564664 -0.061880 0.135026 0.158 Uiso 1 1 calc R U . . .
C17 C 0.43075(19) -0.1010(2) 0.14082(14) 0.1056(7) Uani 1 1 d . . . . .
H17 H 0.428484 -0.174722 0.110671 0.127 Uiso 1 1 calc R U . . .
C18 C 0.35258(13) -0.05781(15) 0.17159(11) 0.0725(5) Uani 1 1 d . . . . .
H18 H 0.297939 -0.103624 0.162638 0.087 Uiso 1 1 calc R U . . .
C19 C 0.15802(9) 0.41539(12) 0.20068(8) 0.0457(3) Uani 1 1 d . . . . .
C20 C 0.12564(11) 0.42435(14) 0.11621(9) 0.0611(4) Uani 1 1 d . . . . .
H20 H 0.102401 0.353958 0.087239 0.073 Uiso 1 1 calc R U . . .
C21 C 0.12740(13) 0.53548(16) 0.07482(10) 0.0757(5) Uani 1 1 d . . . . .
H21 H 0.105486 0.539564 0.018285 0.091 Uiso 1 1 calc R U . . .
C22 C 0.16128(14) 0.64038(16) 0.11637(11) 0.0804(5) Uani 1 1 d . . . . .
H22 H 0.161588 0.715861 0.088518 0.096 Uiso 1 1 calc R U . . .
C23 C 0.19471(14) 0.63274(14) 0.19949(11) 0.0801(5) Uani 1 1 d . . . . .
H23 H 0.218985 0.703097 0.227872 0.096 Uiso 1 1 calc R U . . .
C24 C 0.19256(12) 0.52128(13) 0.24128(9) 0.0634(4) Uani 1 1 d . . . . .
H24 H 0.214812 0.517718 0.297765 0.076 Uiso 1 1 calc R U . . .
C25 C 0.15887(10) 0.30688(12) 0.33797(8) 0.0497(3) Uani 1 1 d . . . . .
C26 C 0.23973(12) 0.31126(14) 0.39306(9) 0.0648(4) Uani 1 1 d . . . . .
H26 H 0.295668 0.291766 0.374707 0.078 Uiso 1 1 calc R U . . .
C27 C 0.23913(16) 0.34430(16) 0.47555(11) 0.0834(6) Uani 1 1 d . . . . .
H27 H 0.294491 0.347395 0.511832 0.100 Uiso 1 1 calc R U . . .
C28 C 0.15726(19) 0.37236(17) 0.50367(12) 0.0891(6) Uani 1 1 d . . . . .
H28 H 0.156830 0.395731 0.558737 0.107 Uiso 1 1 calc R U . . .
C29 C 0.07659(16) 0.36577(16) 0.45040(12) 0.0853(6) Uani 1 1 d . . . . .
H29 H 0.020772 0.383246 0.469621 0.102 Uiso 1 1 calc R U . . .
C30 C 0.07647(12) 0.33333(14) 0.36778(10) 0.0646(4) Uani 1 1 d . . . . .
H30 H 0.020697 0.329306 0.332127 0.078 Uiso 1 1 calc R U . . .
H10 H 0.2797(9) 0.2628(12) 0.1882(8) 0.050(4) Uiso 1 1 d . . . . .
N1 N 0.08488(8) -0.06961(11) 0.32175(7) 0.0571(3) Uani 1 1 d . . . . .
H1 H 0.027360 -0.084407 0.324476 0.069 Uiso 1 1 calc R U . . .
N2 N 0.07285(7) 0.22388(11) 0.20707(7) 0.0523(3) Uani 1 1 d . . . . .

loop_
_atom_site_aniso_label
_atom_site_aniso_U_11
_atom_site_aniso_U_22
_atom_site_aniso_U_33
_atom_site_aniso_U_23
_atom_site_aniso_U_13
_atom_site_aniso_U_12
C1 0.0475(8) 0.0453(7) 0.0514(8) -0.0035(6) 0.0111(6) -0.0090(6)
C2 0.0463(8) 0.0409(7) 0.0471(7) -0.0061(6) 0.0094(6) -0.0038(6)
C3 0.0549(9) 0.0430(7) 0.0474(7) -0.0063(6) 0.0081(6) -0.0036(6)
C4 0.0650(10) 0.0573(9) 0.0629(9) 0.0011(7) 0.0068(8) 0.0020(8)
C5 0.0911(13) 0.0633(10) 0.0632(10) 0.0054(8) 0.0054(9) 0.0123(9)
C6 0.1157(16) 0.0520(9) 0.0534(9) 0.0040(7) 0.0146(10) -0.0034(10)
C7 0.0912(13) 0.0549(9) 0.0517(8) -0.0032(7) 0.0193(8) -0.0177(9)
C8 0.0656(10) 0.0464(8) 0.0457(7) -0.0059(6) 0.0114(7) -0.0111(7)
C9 0.0391(7) 0.0428(7) 0.0509(8) -0.0049(6) 0.0089(6) -0.0036(6)
C10 0.0416(8) 0.0475(8) 0.0531(8) -0.0010(6) 0.0126(6) -0.0058(6)
C11 0.0425(8) 0.0452(7) 0.0466(7) 0.0002(6) 0.0084(6) 0.0004(6)
C12 0.0395(8) 0.0631(9) 0.0609(9) -0.0031(7) 0.0082(6) -0.0080(7)
C13 0.0496(9) 0.0497(8) 0.0662(9) 0.0104(7) 0.0188(7) 0.0057(6)
C14 0.0505(10) 0.0758(11) 0.1286(16) 0.0121(11) 0.0276(10) 0.0000(9)
C15 0.0629(13) 0.1204(19) 0.193(3) 0.0347(19) 0.0568(15) 0.0149(13)
C16 0.101(2) 0.136(2) 0.178(3) 0.048(2) 0.0856(19) 0.0556(18)
C17 0.133(2) 0.0878(14) 0.1077(16) 0.0105(12) 0.0561(15) 0.0488(15)
C18 0.0820(12) 0.0620(10) 0.0781(11) -0.0002(9) 0.0266(9) 0.0169(9)
C19 0.0481(8) 0.0454(7) 0.0460(7) 0.0003(6) 0.0147(6) 0.0052(6)
C20 0.0729(10) 0.0612(9) 0.0496(8) 0.0001(7) 0.0098(7) -0.0033(8)
C21 0.0961(13) 0.0786(12) 0.0520(9) 0.0164(9) 0.0087(9) -0.0001(10)
C22 0.1206(15) 0.0559(10) 0.0685(11) 0.0179(9) 0.0273(10) 0.0049(10)
C23 0.1309(16) 0.0490(9) 0.0642(11) -0.0012(8) 0.0273(10) -0.0097(10)
C24 0.0909(12) 0.0507(9) 0.0497(8) 0.0004(7) 0.0138(8) -0.0028(8)
C25 0.0627(9) 0.0403(7) 0.0473(8) 0.0041(6) 0.0124(7) 0.0015(6)
C26 0.0783(11) 0.0590(9) 0.0551(9) 0.0004(7) 0.0024(8) -0.0029(8)
C27 0.1200(17) 0.0707(11) 0.0541(10) 0.0032(8) -0.0069(11) -0.0026(11)
C28 0.151(2) 0.0692(11) 0.0499(10) 0.0040(8) 0.0255(13) -0.0003(13)
C29 0.1204(17) 0.0756(12) 0.0699(12) -0.0003(9) 0.0478(12) 0.0068(11)
C30 0.0746(11) 0.0645(10) 0.0592(9) 0.0044(7) 0.0249(8) 0.0075(8)
N1 0.0481(7) 0.0631(7) 0.0618(7) -0.0002(6) 0.0135(6) -0.0150(6)
N2 0.0424(7) 0.0550(7) 0.0598(7) -0.0011(6) 0.0085(5) -0.0021(5)

_geom_special_details            
;
 All esds (except the esd in the dihedral angle between two l.s. planes)
 are estimated using the full covariance matrix.  The cell esds are taken
 into account individually in the estimation of esds in distances, angles
 and torsion angles; correlations between esds in cell parameters are only
 used when they are defined by crystal symmetry.  An approximate (isotropic)
 treatment of cell esds is used for estimating esds involving l.s. planes.
;
loop_
_geom_bond_atom_site_label_1
_geom_bond_atom_site_label_2
_geom_bond_distance
_geom_bond_site_symmetry_2
_geom_bond_publ_flag
C1 C2 1.3821(18) . ?
C1 C12 1.444(2) . ?
C1 N1 1.3713(16) . ?
C2 C3 1.4394(18) . ?
C2 C9 1.4539(17) . ?
C3 C4 1.4018(19) . ?
C3 C8 1.4096(18) . ?
C4 H4 0.9300 . ?
C4 C5 1.375(2) . ?
C5 H5 0.9300 . ?
C5 C6 1.399(2) . ?
C6 H6 0.9300 . ?
C6 C7 1.364(2) . ?
C7 H7 0.9300 . ?
C7 C8 1.396(2) . ?
C8 N1 1.3615(18) . ?
C9 C10 1.3387(18) . ?
C9 C13 1.4911(18) . ?
C10 C11 1.5147(17) . ?
C10 H10 0.944(13) . ?
C11 C19 1.5459(18) . ?
C11 C25 1.5383(18) . ?
C11 N2 1.4833(16) . ?
C12 H12 0.9300 . ?
C12 N2 1.2787(17) . ?
C13 C14 1.379(2) . ?
C13 C18 1.379(2) . ?
C14 H14 0.9300 . ?
C14 C15 1.370(3) . ?
C15 H15 0.9300 . ?
C15 C16 1.367(4) . ?
C16 H16 0.9300 . ?
C16 C17 1.379(4) . ?
C17 H17 0.9300 . ?
C17 C18 1.386(2) . ?
C18 H18 0.9300 . ?
C19 C20 1.3902(19) . ?
C19 C24 1.3757(19) . ?
C20 H20 0.9300 . ?
C20 C21 1.374(2) . ?
C21 H21 0.9300 . ?
C21 C22 1.371(2) . ?
C22 H22 0.9300 . ?
C22 C23 1.372(2) . ?
C23 H23 0.9300 . ?
C23 C24 1.381(2) . ?
C24 H24 0.9300 . ?
C25 C26 1.376(2) . ?
C25 C30 1.3851(19) . ?
C26 H26 0.9300 . ?
C26 C27 1.387(2) . ?
C27 H27 0.9300 . ?
C27 C28 1.369(3) . ?
C28 H28 0.9300 . ?
C28 C29 1.360(3) . ?
C29 H29 0.9300 . ?
C29 C30 1.386(2) . ?
C30 H30 0.9300 . ?
N1 H1 0.8600 . ?

loop_
_geom_angle_atom_site_label_1
_geom_angle_atom_site_label_2
_geom_angle_atom_site_label_3
_geom_angle
_geom_angle_site_symmetry_1
_geom_angle_site_symmetry_3
_geom_angle_publ_flag
C2 C1 C12 127.71(12) . . ?
N1 C1 C2 109.29(12) . . ?
N1 C1 C12 122.31(12) . . ?
C1 C2 C3 106.41(11) . . ?
C1 C2 C9 123.60(12) . . ?
C3 C2 C9 129.63(12) . . ?
C4 C3 C2 134.58(13) . . ?
C4 C3 C8 118.82(13) . . ?
C8 C3 C2 106.59(12) . . ?
C3 C4 H4 120.6 . . ?
C5 C4 C3 118.75(15) . . ?
C5 C4 H4 120.6 . . ?
C4 C5 H5 119.4 . . ?
C4 C5 C6 121.17(16) . . ?
C6 C5 H5 119.4 . . ?
C5 C6 H6 119.2 . . ?
C7 C6 C5 121.69(15) . . ?
C7 C6 H6 119.2 . . ?
C6 C7 H7 121.3 . . ?
C6 C7 C8 117.46(15) . . ?
C8 C7 H7 121.3 . . ?
C7 C8 C3 122.11(15) . . ?
N1 C8 C3 108.12(12) . . ?
N1 C8 C7 129.77(14) . . ?
C2 C9 C13 118.92(11) . . ?
C10 C9 C2 122.36(12) . . ?
C10 C9 C13 118.51(11) . . ?
C9 C10 C11 126.93(12) . . ?
C9 C10 H10 117.3(8) . . ?
C11 C10 H10 115.7(8) . . ?
C10 C11 C19 106.42(10) . . ?
C10 C11 C25 114.33(11) . . ?
C25 C11 C19 109.31(10) . . ?
N2 C11 C10 110.48(10) . . ?
N2 C11 C19 105.72(10) . . ?
N2 C11 C25 110.17(10) . . ?
C1 C12 H12 115.5 . . ?
N2 C12 C1 129.07(13) . . ?
N2 C12 H12 115.5 . . ?
C14 C13 C9 120.70(14) . . ?
C18 C13 C9 120.91(13) . . ?
C18 C13 C14 118.33(15) . . ?
C13 C14 H14 119.3 . . ?
C15 C14 C13 121.4(2) . . ?
C15 C14 H14 119.3 . . ?
C14 C15 H15 120.1 . . ?
C16 C15 C14 119.7(2) . . ?
C16 C15 H15 120.1 . . ?
C15 C16 H16 119.8 . . ?
C15 C16 C17 120.4(2) . . ?
C17 C16 H16 119.8 . . ?
C16 C17 H17 120.4 . . ?
C16 C17 C18 119.2(2) . . ?
C18 C17 H17 120.4 . . ?
C13 C18 C17 120.84(19) . . ?
C13 C18 H18 119.6 . . ?
C17 C18 H18 119.6 . . ?
C20 C19 C11 119.55(12) . . ?
C24 C19 C11 122.57(12) . . ?
C24 C19 C20 117.78(13) . . ?
C19 C20 H20 119.5 . . ?
C21 C20 C19 121.08(14) . . ?
C21 C20 H20 119.5 . . ?
C20 C21 H21 119.8 . . ?
C22 C21 C20 120.40(15) . . ?
C22 C21 H21 119.8 . . ?
C21 C22 H22 120.4 . . ?
C21 C22 C23 119.24(15) . . ?
C23 C22 H22 120.4 . . ?
C22 C23 H23 119.8 . . ?
C22 C23 C24 120.43(16) . . ?
C24 C23 H23 119.8 . . ?
C19 C24 C23 121.05(15) . . ?
C19 C24 H24 119.5 . . ?
C23 C24 H24 119.5 . . ?
C26 C25 C11 121.82(13) . . ?
C26 C25 C30 118.03(14) . . ?
C30 C25 C11 119.82(13) . . ?
C25 C26 H26 119.5 . . ?
C25 C26 C27 121.06(17) . . ?
C27 C26 H26 119.5 . . ?
C26 C27 H27 119.9 . . ?
C28 C27 C26 120.17(18) . . ?
C28 C27 H27 119.9 . . ?
C27 C28 H28 120.3 . . ?
C29 C28 C27 119.43(17) . . ?
C29 C28 H28 120.3 . . ?
C28 C29 H29 119.6 . . ?
C28 C29 C30 120.84(18) . . ?
C30 C29 H29 119.6 . . ?
C25 C30 C29 120.45(17) . . ?
C25 C30 H30 119.8 . . ?
C29 C30 H30 119.8 . . ?
C1 N1 H1 125.2 . . ?
C8 N1 C1 109.56(11) . . ?
C8 N1 H1 125.2 . . ?
C12 N2 C11 119.25(12) . . ?

loop_
_geom_hbond_atom_site_label_D
_geom_hbond_atom_site_label_H
_geom_hbond_atom_site_label_A
_geom_hbond_distance_DH
_geom_hbond_distance_HA
_geom_hbond_distance_DA
_geom_hbond_angle_DHA
_geom_hbond_site_symmetry_A
_geom_hbond_publ_flag
N1 H1 N2 0.86 2.54 3.1830(16) 132.6 2_545 yes

loop_
_geom_torsion_atom_site_label_1
_geom_torsion_atom_site_label_2
_geom_torsion_atom_site_label_3
_geom_torsion_atom_site_label_4
_geom_torsion
_geom_torsion_site_symmetry_1
_geom_torsion_site_symmetry_2
_geom_torsion_site_symmetry_3
_geom_torsion_site_symmetry_4
_geom_torsion_publ_flag
C1 C2 C3 C4 -178.48(15) . . . . ?
C1 C2 C3 C8 0.27(14) . . . . ?
C1 C2 C9 C10 28.67(19) . . . . ?
C1 C2 C9 C13 -146.10(13) . . . . ?
C1 C12 N2 C11 -9.1(2) . . . . ?
C2 C1 C12 N2 -31.1(2) . . . . ?
C2 C1 N1 C8 1.69(15) . . . . ?
C2 C3 C4 C5 179.02(14) . . . . ?
C2 C3 C8 C7 -179.80(12) . . . . ?
C2 C3 C8 N1 0.73(14) . . . . ?
C2 C9 C10 C11 4.6(2) . . . . ?
C2 C9 C13 C14 -133.49(15) . . . . ?
C2 C9 C13 C18 49.43(19) . . . . ?
C3 C2 C9 C10 -159.18(13) . . . . ?
C3 C2 C9 C13 26.05(19) . . . . ?
C3 C4 C5 C6 0.3(2) . . . . ?
C3 C8 N1 C1 -1.49(15) . . . . ?
C4 C3 C8 C7 -0.8(2) . . . . ?
C4 C3 C8 N1 179.72(12) . . . . ?
C4 C5 C6 C7 -0.5(2) . . . . ?
C5 C6 C7 C8 0.1(2) . . . . ?
C6 C7 C8 C3 0.6(2) . . . . ?
C6 C7 C8 N1 179.91(14) . . . . ?
C7 C8 N1 C1 179.10(14) . . . . ?
C8 C3 C4 C5 0.4(2) . . . . ?
C9 C2 C3 C4 8.3(2) . . . . ?
C9 C2 C3 C8 -172.92(12) . . . . ?
C9 C10 C11 C19 -176.92(13) . . . . ?
C9 C10 C11 C25 62.31(17) . . . . ?
C9 C10 C11 N2 -62.63(17) . . . . ?
C9 C13 C14 C15 -177.11(18) . . . . ?
C9 C13 C18 C17 176.16(16) . . . . ?
C10 C9 C13 C14 51.5(2) . . . . ?
C10 C9 C13 C18 -125.54(15) . . . . ?
C10 C11 C19 C20 78.79(15) . . . . ?
C10 C11 C19 C24 -97.66(15) . . . . ?
C10 C11 C25 C26 25.88(17) . . . . ?
C10 C11 C25 C30 -160.84(12) . . . . ?
C10 C11 N2 C12 63.11(16) . . . . ?
C11 C19 C20 C21 -177.13(14) . . . . ?
C11 C19 C24 C23 176.69(14) . . . . ?
C11 C25 C26 C27 171.77(13) . . . . ?
C11 C25 C30 C29 -172.17(14) . . . . ?
C12 C1 C2 C3 -171.76(13) . . . . ?
C12 C1 C2 C9 1.9(2) . . . . ?
C12 C1 N1 C8 172.88(12) . . . . ?
C13 C9 C10 C11 179.43(12) . . . . ?
C13 C14 C15 C16 0.9(4) . . . . ?
C14 C13 C18 C17 -1.0(2) . . . . ?
C14 C15 C16 C17 -0.9(4) . . . . ?
C15 C16 C17 C18 0.0(4) . . . . ?
C16 C17 C18 C13 1.0(3) . . . . ?
C18 C13 C14 C15 0.0(3) . . . . ?
C19 C11 C25 C26 -93.27(15) . . . . ?
C19 C11 C25 C30 80.01(15) . . . . ?
C19 C11 N2 C12 177.85(12) . . . . ?
C19 C20 C21 C22 -0.1(3) . . . . ?
C20 C19 C24 C23 0.2(2) . . . . ?
C20 C21 C22 C23 1.0(3) . . . . ?
C21 C22 C23 C24 -1.3(3) . . . . ?
C22 C23 C24 C19 0.7(3) . . . . ?
C24 C19 C20 C21 -0.5(2) . . . . ?
C25 C11 C19 C20 -157.27(12) . . . . ?
C25 C11 C19 C24 26.28(17) . . . . ?
C25 C11 N2 C12 -64.16(15) . . . . ?
C25 C26 C27 C28 0.5(2) . . . . ?
C26 C25 C30 C29 1.4(2) . . . . ?
C26 C27 C28 C29 1.0(3) . . . . ?
C27 C28 C29 C30 -1.2(3) . . . . ?
C28 C29 C30 C25 0.0(3) . . . . ?
C30 C25 C26 C27 -1.6(2) . . . . ?
N1 C1 C2 C3 -1.18(14) . . . . ?
N1 C1 C2 C9 172.53(11) . . . . ?
N1 C1 C12 N2 159.47(14) . . . . ?
N2 C11 C19 C20 -38.71(15) . . . . ?
N2 C11 C19 C24 144.84(13) . . . . ?
N2 C11 C25 C26 150.98(12) . . . . ?
N2 C11 C25 C30 -35.74(16) . . . . ?

_smtbx_masks_special_details     ?
loop_
_smtbx_masks_void_nr
_smtbx_masks_void_average_x
_smtbx_masks_void_average_y
_smtbx_masks_void_average_z
_smtbx_masks_void_volume
_smtbx_masks_void_count_electrons
_smtbx_masks_void_content
1 0.500 0.000 0.500 213.5 9.3 ?
2 0.500 0.500 0.000 213.5 9.3 ?

_smtbx_masks_void_probe_radius   1.2
_smtbx_masks_void_truncation_radius 1.2
_shelx_res_file                  
;
TITL 140601a_0m in P2(1)/c
    140601a_0m.res
    created by SHELXL-2018/3 at 12:39:08 on 24-Mar-2021
CELL 0.71073 14.5637 10.7601 16.2434 90 98.077 90
ZERR 4 0.0013 0.001 0.0015 0 0.001 0
LATT 1
SYMM -X,0.5+Y,0.5-Z
SFAC C H N
UNIT 120 88 8
EQIV $1 -X,-0.5+Y,0.5-Z

L.S. 10
PLAN  2
SIZE 0.1 0.12 0.13
TEMP 20
CONF
HTAB N1 N2_$1
BOND $H
fmap 2
acta
MORE -1
ABIN
OMIT 5 3 2
OMIT -3 4 3
OMIT 4 1 6
OMIT 2 3 3
REM <olex2.extras>
REM <HklSrc "%.\\140601a_0m.hkl">
REM </olex2.extras>

WGHT    0.060500
EXTI    0.003237
FVAR       4.63031
C1    1    0.117777    0.029171    0.281245    11.00000    0.04754    0.04528 =
         0.05144   -0.00355    0.01112   -0.00901
C2    1    0.213255    0.021273    0.287876    11.00000    0.04628    0.04091 =
         0.04705   -0.00606    0.00945   -0.00384
C3    1    0.239820   -0.087756    0.336835    11.00000    0.05492    0.04298 =
         0.04739   -0.00633    0.00808   -0.00363
C4    1    0.324595   -0.144602    0.366669    11.00000    0.06504    0.05726 =
         0.06290    0.00115    0.00675    0.00203
AFIX  43
H4    2    0.380139   -0.111398    0.354609    11.00000   -1.20000
AFIX   0
C5    1    0.324073   -0.250407    0.414110    11.00000    0.09106    0.06331 =
         0.06317    0.00537    0.00541    0.01230
AFIX  43
H5    2    0.379962   -0.288635    0.434394    11.00000   -1.20000
AFIX   0
C6    1    0.240934   -0.301555    0.432400    11.00000    0.11569    0.05196 =
         0.05335    0.00403    0.01461   -0.00335
AFIX  43
H6    2    0.242807   -0.373561    0.464260    11.00000   -1.20000
AFIX   0
C7    1    0.157239   -0.248523    0.404704    11.00000    0.09116    0.05492 =
         0.05166   -0.00316    0.01927   -0.01771
AFIX  43
H7    2    0.102238   -0.282909    0.417148    11.00000   -1.20000
AFIX   0
C8    1    0.157270   -0.140666    0.356968    11.00000    0.06559    0.04642 =
         0.04572   -0.00590    0.01136   -0.01106
C9    1    0.269366    0.102891    0.243879    11.00000    0.03913    0.04280 =
         0.05089   -0.00493    0.00887   -0.00362
C10   1    0.243486    0.219186    0.222447    11.00000    0.04158    0.04752 =
         0.05306   -0.00097    0.01264   -0.00584
C11   1    0.159185    0.287506    0.244182    11.00000    0.04248    0.04521 =
         0.04661    0.00022    0.00841    0.00044
C12   1    0.057025    0.113189    0.230040    11.00000    0.03951    0.06309 =
         0.06088   -0.00315    0.00815   -0.00798
AFIX  43
H12   2   -0.001860    0.082497    0.211120    11.00000   -1.20000
AFIX   0
C13   1    0.354819    0.052260    0.215305    11.00000    0.04964    0.04969 =
         0.06619    0.01041    0.01883    0.00572
C14   1    0.437178    0.117308    0.228759    11.00000    0.05053    0.07582 =
         0.12861    0.01211    0.02759    0.00005
AFIX  43
H14   2    0.439729    0.191666    0.258177    11.00000   -1.20000
AFIX   0
C15   1    0.515308    0.074777    0.199733    11.00000    0.06288    0.12045 =
         0.19251    0.03465    0.05684    0.01495
AFIX  43
H15   2    0.570407    0.119401    0.210122    11.00000   -1.20000
AFIX   0
C16   1    0.511909   -0.033527    0.155440    11.00000    0.10061    0.13587 =
         0.17842    0.04811    0.08559    0.05555
AFIX  43
H16   2    0.564664   -0.061880    0.135026    11.00000   -1.20000
AFIX   0
C17   1    0.430747   -0.101044    0.140822    11.00000    0.13251    0.08776 =
         0.10770    0.01046    0.05607    0.04878
AFIX  43
H17   2    0.428484   -0.174722    0.110671    11.00000   -1.20000
AFIX   0
C18   1    0.352579   -0.057808    0.171593    11.00000    0.08198    0.06200 =
         0.07806   -0.00017    0.02664    0.01690
AFIX  43
H18   2    0.297939   -0.103624    0.162638    11.00000   -1.20000
AFIX   0
C19   1    0.158021    0.415392    0.200685    11.00000    0.04806    0.04542 =
         0.04596    0.00033    0.01474    0.00517
C20   1    0.125639    0.424350    0.116209    11.00000    0.07294    0.06116 =
         0.04960    0.00006    0.00981   -0.00331
AFIX  43
H20   2    0.102401    0.353958    0.087239    11.00000   -1.20000
AFIX   0
C21   1    0.127404    0.535476    0.074825    11.00000    0.09610    0.07860 =
         0.05202    0.01641    0.00868   -0.00008
AFIX  43
H21   2    0.105486    0.539564    0.018285    11.00000   -1.20000
AFIX   0
C22   1    0.161277    0.640377    0.116366    11.00000    0.12061    0.05594 =
         0.06852    0.01786    0.02732    0.00493
AFIX  43
H22   2    0.161588    0.715861    0.088518    11.00000   -1.20000
AFIX   0
C23   1    0.194712    0.632737    0.199488    11.00000    0.13086    0.04902 =
         0.06422   -0.00118    0.02732   -0.00971
AFIX  43
H23   2    0.218985    0.703097    0.227872    11.00000   -1.20000
AFIX   0
C24   1    0.192559    0.521278    0.241275    11.00000    0.09092    0.05071 =
         0.04967    0.00041    0.01383   -0.00285
AFIX  43
H24   2    0.214812    0.517718    0.297765    11.00000   -1.20000
AFIX   0
C25   1    0.158868    0.306878    0.337969    11.00000    0.06271    0.04033 =
         0.04729    0.00414    0.01236    0.00148
C26   1    0.239726    0.311262    0.393061    11.00000    0.07830    0.05901 =
         0.05513    0.00038    0.00244   -0.00291
AFIX  43
H26   2    0.295668    0.291766    0.374707    11.00000   -1.20000
AFIX   0
C27   1    0.239135    0.344301    0.475548    11.00000    0.12001    0.07066 =
         0.05410    0.00317   -0.00686   -0.00256
AFIX  43
H27   2    0.294491    0.347395    0.511832    11.00000   -1.20000
AFIX   0
C28   1    0.157256    0.372364    0.503670    11.00000    0.15136    0.06924 =
         0.04995    0.00400    0.02549   -0.00025
AFIX  43
H28   2    0.156830    0.395731    0.558737    11.00000   -1.20000
AFIX   0
C29   1    0.076586    0.365773    0.450399    11.00000    0.12035    0.07558 =
         0.06988   -0.00027    0.04784    0.00681
AFIX  43
H29   2    0.020772    0.383246    0.469621    11.00000   -1.20000
AFIX   0
C30   1    0.076475    0.333332    0.367777    11.00000    0.07457    0.06448 =
         0.05917    0.00437    0.02491    0.00752
AFIX  43
H30   2    0.020697    0.329306    0.332127    11.00000   -1.20000
AFIX   0
H10   2    0.279710    0.262838    0.188162    11.00000    0.04955
N1    3    0.084884   -0.069611    0.321745    11.00000    0.04810    0.06313 =
         0.06183   -0.00021    0.01346   -0.01501
AFIX  43
H1    2    0.027360   -0.084407    0.324476    11.00000   -1.20000
AFIX   0
N2    3    0.072849    0.223878    0.207069    11.00000    0.04242    0.05502 =
         0.05979   -0.00105    0.00845   -0.00209
HKLF 4


REM  140601a_0m in P2(1)/c
REM wR2 = 0.1252, GooF = S = 1.004, Restrained GooF = 1.004 for all data
REM R1 = 0.0459 for 3470 Fo > 4sig(Fo) and 0.0779 for all 5806 data
REM 294 parameters refined using 0 restraints

END

WGHT      0.0605      0.0000

REM Highest difference peak  0.155,  deepest hole -0.153,  1-sigma level  0.031
Q1    1   0.1536  0.3531  0.2214  11.00000  0.05    0.16
Q2    1   0.2383  0.0525  0.2584  11.00000  0.05    0.14
;
_shelx_res_checksum              25235
_shelx_fab_file                  
;
-18 0 2 0.2325 -0.0003
-18 0 4 0.5590 0.0007
-18 0 6 0.1107 -0.0000
-18 0 8 -0.0971 -0.0009
-18 1 1 -0.0225 0.0002
-18 1 2 0.0997 -0.0000
-18 1 3 -0.2137 0.0001
-18 1 4 -0.0102 0.0003
-18 1 5 -0.1346 -0.0002
-18 1 6 -0.1978 -0.0006
-18 1 7 0.1640 0.0000
-18 1 8 -0.4172 0.0002
-18 1 9 -0.0856 0.0007
-18 2 1 0.0092 0.0003
-18 2 2 0.1335 0.0001
-18 2 3 -0.0042 -0.0002
-18 2 4 -0.0842 -0.0004
-18 2 5 0.2004 -0.0002
-18 2 6 -0.3140 0.0003
-18 2 7 0.3831 0.0001
-18 2 8 -0.2123 0.0001
-18 3 1 -0.2461 -0.0003
-18 3 2 0.0846 -0.0004
-18 3 3 0.0510 0.0002
-18 3 4 0.0344 -0.0000
-18 3 5 0.1633 -0.0002
-18 3 6 -0.4151 0.0004
-18 3 7 0.3460 -0.0003
-18 4 1 0.1306 0.0006
-18 4 2 -0.0541 -0.0001
-18 4 3 -0.0951 0.0003
-18 4 4 0.0056 0.0007
-18 4 5 -0.1549 -0.0001
-17 0 2 -0.2723 0.0001
-17 0 4 -0.4352 -0.0004
-17 0 6 -0.1553 0.0000
-17 0 8 0.0929 0.0008
-17 0 10 -0.2058 -0.0005
-17 1 1 0.1587 -0.0001
-17 1 2 -0.1089 0.0002
-17 1 3 0.1645 -0.0001
-17 1 4 -0.1597 -0.0004
-17 1 5 0.1213 -0.0001
-17 1 6 -0.0593 0.0002
-17 1 7 -0.0975 -0.0001
-17 1 8 0.3680 -0.0002
-17 1 9 0.0856 -0.0002
-17 1 10 0.1501 -0.0006
-17 1 11 0.3442 -0.0004
-17 2 1 -0.0318 -0.0003
-17 2 2 -0.1726 -0.0001
-17 2 3 0.0013 0.0004
-17 2 4 0.0644 0.0004
-17 2 5 -0.0211 0.0005
-17 2 6 0.2054 0.0001
-17 2 7 -0.2639 0.0001
-17 2 8 0.1186 -0.0004
-17 2 9 -0.1477 -0.0001
-17 2 10 -0.1294 -0.0000
-17 2 11 0.2924 -0.0003
-17 3 1 0.2218 0.0003
-17 3 2 -0.1212 0.0001
-17 3 3 -0.0270 -0.0002
-17 3 4 0.0224 -0.0002
-17 3 5 -0.0404 -0.0001
-17 3 6 0.4390 -0.0003
-17 3 7 -0.2891 0.0003
-17 3 8 0.4534 -0.0002
-17 3 9 -0.0602 -0.0001
-17 3 10 -0.1045 0.0005
-17 4 1 0.0519 -0.0002
-17 4 2 0.1427 0.0002
-17 4 3 0.0893 -0.0001
-17 4 4 -0.0998 0.0000
-17 4 5 0.1457 0.0001
-17 4 6 0.2548 -0.0009
-17 4 7 -0.5024 0.0004
-17 4 8 0.5774 0.0002
-17 4 9 -0.2053 0.0006
-17 5 1 -0.3214 0.0001
-17 5 2 0.1043 -0.0000
-17 5 3 0.0350 -0.0004
-17 5 4 -0.4211 -0.0004
-17 5 5 -0.1311 0.0004
-17 5 6 -0.0828 0.0003
-17 5 7 -0.7782 0.0004
-17 5 8 0.2222 -0.0001
-17 6 1 0.0615 -0.0000
-17 6 2 0.2212 0.0002
-17 6 3 0.1052 0.0002
-17 6 4 0.1823 0.0004
-17 6 5 0.2125 -0.0001
-16 0 2 0.2634 0.0010
-16 0 4 0.1624 0.0004
-16 0 6 -0.0705 -0.0002
-16 0 8 -0.2586 -0.0007
-16 0 10 -0.1194 0.0004
-16 1 1 -0.1229 -0.0007
-16 1 2 0.0908 -0.0002
-16 1 3 -0.0577 -0.0001
-16 1 4 0.2703 0.0000
-16 1 5 0.0610 0.0001
-16 1 6 0.3409 0.0001
-16 1 7 0.1247 0.0002
-16 1 8 -0.2474 -0.0000
-16 1 9 0.0107 -0.0001
-16 1 10 -0.2216 0.0004
-16 1 11 -0.1330 -0.0001
-16 1 12 0.1120 -0.0000
-16 2 1 0.0749 0.0004
-16 2 2 0.0319 0.0001
-16 2 3 0.0194 -0.0002
-16 2 4 -0.1525 -0.0001
-16 2 5 -0.1801 -0.0004
-16 2 6 -0.0502 -0.0002
-16 2 7 0.0117 -0.0002
-16 2 8 0.1422 0.0003
-16 2 9 0.1331 0.0000
-16 2 10 0.3201 0.0004
-16 2 11 -0.3646 0.0003
-16 2 12 -0.1983 0.0002
-16 3 1 -0.0319 -0.0003
-16 3 2 0.1027 0.0001
-16 3 3 0.2336 -0.0000
-16 3 4 -0.0200 0.0002
-16 3 5 -0.0875 0.0002
-16 3 6 -0.2878 0.0001
-16 3 7 -0.0855 -0.0000
-16 3 8 -0.3260 0.0003
-16 3 9 -0.3298 -0.0001
-16 3 10 0.2529 -0.0001
-16 3 11 -0.1219 -0.0004
-16 3 12 0.1472 -0.0007
-16 4 1 0.0145 0.0001
-16 4 2 -0.3201 -0.0001
-16 4 3 -0.0739 -0.0001
-16 4 4 0.0621 -0.0005
-16 4 5 -0.2130 -0.0001
-16 4 6 0.0659 0.0004
-16 4 7 0.3447 -0.0002
-16 4 8 -0.4135 0.0001
-16 4 9 0.0127 -0.0007
-16 4 10 -0.0279 -0.0003
-16 4 11 -0.2785 0.0001
-16 4 12 0.0664 0.0001
-16 5 1 0.2887 -0.0001
-16 5 2 -0.1763 0.0001
-16 5 3 0.0844 0.0006
-16 5 4 0.4781 0.0006
-16 5 5 -0.1119 0.0002
-16 5 6 0.2306 0.0000
-16 5 7 0.6702 -0.0003
-16 5 8 -0.0961 -0.0003
-16 5 9 0.9070 0.0001
-16 5 10 0.2436 0.0001
-16 6 1 0.1227 -0.0005
-16 6 2 -0.3151 -0.0003
-16 6 3 -0.1259 -0.0003
-16 6 4 -0.1270 -0.0004
-16 6 5 -0.3631 -0.0003
-16 6 6 -0.2718 -0.0006
-16 6 7 -0.2096 0.0010
-16 6 8 -0.5358 -0.0001
-16 6 9 -0.2246 0.0004
-16 7 1 0.1661 0.0003
-16 7 2 0.0183 0.0001
-16 7 3 0.2443 0.0001
-16 7 4 0.1157 0.0003
-16 7 5 0.2985 0.0003
-16 7 6 0.1794 -0.0006
-15 0 2 -0.3091 -0.0022
-15 0 4 -0.0454 -0.0007
-15 0 6 0.2609 0.0005
-15 0 8 0.3217 0.0003
-15 0 10 0.4161 -0.0002
-15 1 1 0.0547 0.0015
-15 1 2 -0.0438 -0.0002
-15 1 3 0.0811 0.0002
-15 1 4 -0.1975 0.0005
-15 1 5 -0.2026 0.0001
-15 1 6 -0.3931 -0.0000
-15 1 7 -0.1741 -0.0002
-15 1 8 0.2284 0.0003
-15 1 9 -0.0851 -0.0001
-15 1 10 0.4073 -0.0001
-15 1 11 -0.1362 0.0001
-15 1 12 0.0254 0.0000
-15 2 1 -0.1242 -0.0002
-15 2 2 0.0327 0.0002
-15 2 3 -0.1110 0.0001
-15 2 4 0.2485 -0.0001
-15 2 5 0.1871 -0.0002
-15 2 6 0.0640 -0.0003
-15 2 7 0.0911 -0.0001
-15 2 8 -0.2126 0.0001
-15 2 9 -0.2444 -0.0002
-15 2 10 -0.4309 -0.0001
-15 2 11 0.1820 -0.0002
-15 2 12 0.2469 -0.0001
-15 2 13 0.1133 -0.0002
-15 2 14 0.4373 -0.0000
-15 3 1 -0.0386 0.0003
-15 3 2 0.0154 -0.0002
-15 3 3 -0.4292 0.0002
-15 3 4 0.0569 -0.0000
-15 3 5 -0.0187 0.0003
-15 3 6 0.1790 0.0005
-15 3 7 0.2380 -0.0002
-15 3 8 0.1984 -0.0000
-15 3 9 0.5491 -0.0002
-15 3 10 -0.2506 -0.0001
-15 3 11 0.3719 0.0001
-15 3 12 -0.1593 0.0004
-15 3 13 -0.2543 -0.0001
-15 3 14 0.3206 0.0006
-15 4 1 -0.2153 -0.0001
-15 4 2 0.3366 -0.0003
-15 4 3 -0.0319 -0.0002
-15 4 4 0.1309 0.0001
-15 4 5 0.2250 -0.0003
-15 4 6 -0.3005 0.0001
-15 4 7 -0.1467 -0.0001
-15 4 8 0.1034 -0.0001
-15 4 9 0.2044 0.0005
-15 4 10 -0.0687 0.0002
-15 4 11 0.3291 0.0001
-15 4 12 -0.1089 0.0004
-15 4 13 -0.2568 -0.0007
-15 5 1 -0.1702 0.0002
-15 5 2 0.3979 0.0002
-15 5 3 -0.1802 -0.0000
-15 5 4 -0.3604 -0.0001
-15 5 5 0.3112 -0.0002
-15 5 6 -0.2528 -0.0002
-15 5 7 -0.1909 0.0003
-15 5 8 -0.0068 0.0005
-15 5 9 -0.8403 0.0003
-15 5 10 -0.2689 -0.0000
-15 5 11 -0.2097 -0.0004
-15 5 12 -0.1686 0.0005
-15 6 1 -0.4399 0.0002
-15 6 2 0.3242 0.0001
-15 6 3 -0.1264 -0.0001
-15 6 4 -0.0176 0.0000
-15 6 5 0.2901 0.0005
-15 6 6 -0.1136 0.0002
-15 6 7 0.1268 -0.0007
-15 6 8 0.2661 0.0002
-15 6 9 0.1253 -0.0006
-15 6 10 0.4246 -0.0000
-15 6 11 -0.0099 0.0003
-15 7 1 -0.2423 -0.0000
-15 7 2 0.4954 0.0001
-15 7 3 -0.1644 -0.0001
-15 7 4 0.1276 -0.0003
-15 7 5 -0.0520 0.0003
-15 7 6 -0.0541 0.0004
-15 7 7 0.4572 -0.0008
-15 7 8 -0.1725 0.0006
-15 7 9 0.4768 -0.0006
-15 8 1 -0.3904 -0.0001
-15 8 2 0.0585 0.0004
-15 8 3 -0.0868 0.0001
-15 8 4 0.0911 -0.0002
-15 8 5 -0.1333 0.0000
-15 8 6 0.0087 0.0003
-14 0 2 0.4089 0.0019
-14 0 4 0.1697 0.0007
-14 0 6 -0.1688 -0.0011
-14 0 8 -0.0487 0.0001
-14 0 10 -0.3105 0.0003
-14 1 1 -0.1008 -0.0010
-14 1 2 0.0011 0.0009
-14 1 3 -0.2612 0.0006
-14 1 4 -0.0089 -0.0005
-14 1 5 0.1303 0.0002
-14 1 6 0.2290 0.0002
-14 1 7 0.0836 0.0001
-14 1 8 -0.2443 -0.0002
-14 1 9 -0.0142 0.0000
-14 1 10 -0.5372 0.0001
-14 1 11 0.1531 0.0001
-14 1 12 -0.2116 0.0003
-14 1 13 0.3645 -0.0002
-14 1 14 -0.1911 0.0001
-14 1 15 0.3004 0.0002
-14 1 16 -0.0739 -0.0002
-14 2 1 0.1177 0.0001
-14 2 2 0.1365 -0.0011
-14 2 3 0.2260 -0.0003
-14 2 4 -0.1598 -0.0007
-14 2 5 -0.0186 0.0003
-14 2 6 -0.1488 0.0007
-14 2 7 -0.0620 0.0001
-14 2 8 0.0186 -0.0001
-14 2 9 0.3330 0.0004
-14 2 10 0.3638 -0.0003
-14 2 11 0.0786 0.0000
-14 2 12 -0.1576 0.0000
-14 2 13 0.0495 -0.0002
-14 2 14 -0.3941 0.0003
-14 2 15 -0.0327 -0.0000
-14 2 16 -0.0752 -0.0002
-14 3 1 -0.1534 -0.0000
-14 3 2 -0.1255 0.0003
-14 3 3 0.3075 0.0003
-14 3 4 -0.1566 0.0001
-14 3 5 0.1955 -0.0006
-14 3 6 -0.1956 -0.0007
-14 3 7 -0.0044 0.0002
-14 3 8 -0.1499 -0.0002
-14 3 9 -0.3267 0.0005
-14 3 10 0.1569 0.0000
-14 3 11 -0.4446 0.0001
-14 3 12 0.0141 0.0001
-14 3 13 0.0569 0.0001
-14 3 14 -0.3075 -0.0000
-14 3 15 -0.2136 0.0007
-14 4 1 0.2211 -0.0001
-14 4 2 -0.0398 0.0004
-14 4 3 0.1416 0.0002
-14 4 4 -0.2548 0.0004
-14 4 5 -0.1087 0.0006
-14 4 6 0.2335 -0.0003
-14 4 7 0.1220 0.0003
-14 4 8 0.0388 -0.0002
-14 4 9 -0.2878 -0.0003
-14 4 10 0.0525 0.0001
-14 4 11 -0.2015 -0.0003
-14 4 12 0.0852 -0.0003
-14 4 13 0.4417 0.0004
-14 4 14 0.0618 -0.0011
-14 4 15 0.6202 0.0007
-14 5 1 -0.0346 -0.0001
-14 5 2 -0.4400 -0.0004
-14 5 3 0.1204 -0.0005
-14 5 4 0.1503 -0.0005
-14 5 5 -0.2808 0.0002
-14 5 6 0.0513 0.0002
-14 5 7 -0.2098 -0.0001
-14 5 8 -0.0882 -0.0002
-14 5 9 0.5282 -0.0005
-14 5 10 0.1426 -0.0001
-14 5 11 0.3430 0.0002
-14 5 12 -0.1760 -0.0003
-14 5 13 -0.0549 0.0010
-14 5 14 -0.3388 -0.0011
-14 6 1 0.4963 0.0001
-14 6 2 -0.1931 0.0001
-14 6 3 0.3693 0.0004
-14 6 4 0.1353 0.0001
-14 6 5 -0.0283 -0.0004
-14 6 6 0.3203 0.0003
-14 6 7 0.2016 0.0001
-14 6 8 0.0272 0.0001
-14 6 9 0.1449 0.0004
-14 6 10 -0.3938 0.0000
-14 6 11 0.2375 -0.0006
-14 6 12 -0.0713 -0.0004
-14 6 13 0.2222 0.0000
-14 7 1 0.2203 -0.0003
-14 7 2 -0.9022 -0.0004
-14 7 3 0.0013 0.0003
-14 7 4 -0.4448 0.0001
-14 7 5 -0.2259 -0.0006
-14 7 6 -0.1566 0.0000
-14 7 7 -0.5390 0.0002
-14 7 8 -0.0542 -0.0002
-14 7 9 -0.5369 0.0006
-14 7 10 -0.0423 0.0008
-14 7 11 -0.0745 0.0004
-14 8 1 0.7622 0.0002
-14 8 2 -0.2061 -0.0002
-14 8 3 0.5177 0.0001
-14 8 4 0.0555 0.0001
-14 8 5 0.1599 -0.0001
-14 8 6 0.0682 0.0000
-14 8 7 0.0532 0.0000
-14 8 8 0.3940 -0.0005
-14 8 9 -0.0324 -0.0006
-14 9 1 0.0294 -0.0001
-14 9 2 -0.3963 -0.0004
-14 9 3 -0.0714 -0.0000
-14 9 4 0.0808 -0.0003
-14 9 5 -0.0154 0.0005
-14 9 6 0.0928 -0.0004
-13 0 2 -0.3438 -0.0013
-13 0 4 -0.2223 -0.0012
-13 0 6 0.0252 0.0020
-13 0 8 -0.2566 0.0002
-13 0 10 0.0841 -0.0007
-13 0 12 0.1244 -0.0005
-13 0 14 -0.0317 0.0007
-13 0 16 -0.1984 0.0006
-13 1 1 0.1208 0.0004
-13 1 2 0.0150 -0.0013
-13 1 3 0.2837 -0.0006
-13 1 4 0.1931 0.0003
-13 1 5 -0.0391 -0.0006
-13 1 6 -0.0324 -0.0005
-13 1 7 0.0328 -0.0003
-13 1 8 0.1677 -0.0003
-13 1 9 0.1145 0.0004
-13 1 10 0.4537 0.0001
-13 1 11 -0.0785 -0.0001
-13 1 12 0.2603 -0.0004
-13 1 13 -0.2633 0.0001
-13 1 14 0.2756 0.0003
-13 1 15 -0.2140 -0.0000
-13 1 16 0.0680 0.0002
-13 1 17 -0.0309 0.0000
-13 2 1 -0.0673 -0.0005
-13 2 2 -0.2490 0.0013
-13 2 3 -0.2795 0.0003
-13 2 4 0.0214 0.0016
-13 2 5 -0.1388 -0.0001
-13 2 6 0.1582 -0.0009
-13 2 7 0.0899 0.0005
-13 2 8 0.2315 -0.0003
-13 2 9 -0.1986 -0.0002
-13 2 10 -0.1274 0.0001
-13 2 11 -0.1234 -0.0000
-13 2 12 0.0918 0.0001
-13 2 13 -0.1703 0.0002
-13 2 14 0.3259 -0.0006
-13 2 15 0.0321 0.0002
-13 2 16 -0.0124 -0.0000
-13 3 1 0.3113 -0.0002
-13 3 2 0.1598 0.0001
-13 3 3 -0.0381 -0.0011
-13 3 4 0.2464 -0.0005
-13 3 5 -0.2127 0.0005
-13 3 6 0.2221 0.0002
-13 3 7 -0.2542 0.0002
-13 3 8 0.0661 -0.0001
-13 3 9 -0.0742 -0.0004
-13 3 10 -0.1943 0.0000
-13 3 11 0.3217 0.0000
-13 3 12 0.0072 -0.0003
-13 3 13 0.0939 0.0003
-13 3 14 0.1818 -0.0004
-13 3 15 0.4169 -0.0001
-13 3 16 -0.2084 -0.0000
-13 4 1 0.0030 0.0005
-13 4 2 -0.2839 0.0000
-13 4 3 -0.1434 0.0002
-13 4 4 0.2081 -0.0004
-13 4 5 -0.0154 -0.0002
-13 4 6 -0.0543 0.0003
-13 4 7 -0.1736 -0.0001
-13 4 8 -0.0762 0.0005
-13 4 9 0.3379 0.0003
-13 4 10 -0.0399 -0.0003
-13 4 11 0.2115 0.0002
-13 4 12 -0.0239 -0.0003
-13 4 13 -0.4343 0.0001
-13 4 14 -0.1109 0.0003
-13 4 15 -0.3383 -0.0005
-13 4 16 -0.1434 0.0005
-13 5 1 0.2170 -0.0004
-13 5 2 0.1429 -0.0001
-13 5 3 0.0277 0.0003
-13 5 4 -0.0888 0.0003
-13 5 5 0.0758 -0.0002
-13 5 6 0.1370 -0.0002
-13 5 7 0.3132 -0.0003
-13 5 8 0.1953 -0.0001
-13 5 9 -0.1276 0.0004
-13 5 10 -0.1401 0.0001
-13 5 11 -0.3537 0.0002
-13 5 12 0.3008 0.0001
-13 5 13 -0.1860 -0.0004
-13 5 14 0.4318 0.0009
-13 5 15 -0.1709 -0.0001
-13 6 1 -0.1370 0.0000
-13 6 2 0.0118 0.0001
-13 6 3 -0.2352 -0.0002
-13 6 4 -0.1454 0.0002
-13 6 5 -0.1171 0.0002
-13 6 6 -0.1672 -0.0002
-13 6 7 -0.4902 0.0003
-13 6 8 -0.0391 -0.0002
-13 6 9 -0.3202 -0.0002
-13 6 10 0.3588 -0.0000
-13 6 11 -0.2027 0.0006
-13 6 12 0.2845 0.0003
-13 6 13 -0.2999 0.0001
-13 6 14 0.2525 -0.0001
-13 7 1 -0.1282 0.0003
-13 7 2 0.6858 0.0003
-13 7 3 0.1138 -0.0007
-13 7 4 0.4535 0.0000
-13 7 5 0.3501 0.0003
-13 7 6 0.3068 -0.0002
-13 7 7 0.2724 0.0002
-13 7 8 0.2690 0.0000
-13 7 9 0.2310 -0.0004
-13 7 10 -0.0161 -0.0007
-13 7 11 -0.0640 -0.0001
-13 7 12 0.0701 -0.0008
-13 7 13 -0.1344 0.0001
-13 8 1 -0.5034 -0.0002
-13 8 2 0.3483 0.0001
-13 8 3 -0.4967 -0.0000
-13 8 4 -0.1134 0.0001
-13 8 5 -0.0688 0.0003
-13 8 6 -0.1164 -0.0002
-13 8 7 0.1198 -0.0000
-13 8 8 -0.1382 0.0001
-13 8 9 0.1801 0.0004
-13 8 10 0.1325 -0.0002
-13 8 11 0.1448 0.0002
-13 9 1 -0.1100 -0.0000
-13 9 2 0.4013 0.0002
-13 9 3 -0.1152 0.0001
-13 9 4 -0.0999 0.0001
-13 9 5 0.0948 -0.0002
-13 9 6 -0.3914 0.0005
-13 9 7 0.1706 0.0000
-13 9 8 -0.1678 -0.0001
-13 9 9 -0.0397 0.0005
-13 10 1 -0.3077 0.0002
-13 10 2 0.0193 0.0000
-13 10 3 0.0300 -0.0001
-13 10 4 0.0838 -0.0000
-13 10 5 0.2801 -0.0008
-12 0 2 0.0834 0.0016
-12 0 4 0.0393 0.0033
-12 0 6 -0.0778 -0.0017
-12 0 8 0.2559 -0.0011
-12 0 10 -0.1128 0.0009
-12 0 12 -0.1245 0.0005
-12 0 14 0.1411 -0.0007
-12 0 16 0.2195 -0.0005
-12 0 18 0.0917 0.0009
-12 1 1 0.0068 -0.0010
-12 1 2 -0.0215 0.0011
-12 1 3 0.0140 -0.0014
-12 1 4 -0.2496 -0.0007
-12 1 5 0.1482 -0.0002
-12 1 6 -0.0783 0.0002
-12 1 7 0.0069 0.0007
-12 1 8 -0.0627 0.0004
-12 1 9 -0.0501 -0.0005
-12 1 10 -0.3135 -0.0006
-12 1 11 0.1511 -0.0001
-12 1 12 -0.1988 0.0004
-12 1 13 0.2097 0.0003
-12 1 14 -0.3104 -0.0006
-12 1 15 0.2479 0.0001
-12 1 16 -0.0964 -0.0001
-12 1 17 0.0480 -0.0002
-12 1 18 -0.1433 -0.0003
-12 2 1 0.0308 0.0011
-12 2 2 0.0396 0.0005
-12 2 3 0.2510 0.0003
-12 2 4 -0.1082 -0.0013
-12 2 5 0.1777 0.0002
-12 2 6 -0.1324 0.0007
-12 2 7 -0.1785 -0.0007
-12 2 8 -0.3265 0.0006
-12 2 9 0.0074 0.0001
-12 2 10 -0.1093 0.0002
-12 2 11 0.0611 0.0002
-12 2 12 -0.1453 -0.0005
-12 2 13 0.2077 0.0001
-12 2 14 -0.4416 0.0004
-12 2 15 0.0673 -0.0000
-12 2 16 -0.1713 0.0001
-12 2 17 -0.2640 -0.0003
-12 3 1 -0.1425 -0.0004
-12 3 2 -0.1570 -0.0009
-12 3 3 0.0110 0.0009
-12 3 4 -0.2944 0.0004
-12 3 5 0.1341 -0.0002
-12 3 6 -0.2172 0.0002
-12 3 7 0.2392 -0.0006
-12 3 8 0.0105 0.0004
-12 3 9 0.2556 0.0001
-12 3 10 0.2503 -0.0000
-12 3 11 -0.1758 -0.0000
-12 3 12 0.0965 0.0000
-12 3 13 -0.0531 -0.0003
-12 3 14 -0.0806 0.0003
-12 3 15 -0.3156 -0.0003
-12 3 16 0.4238 0.0003
-12 3 17 -0.3054 0.0003
-12 4 1 -0.1887 -0.0002
-12 4 2 0.2547 -0.0002
-12 4 3 0.1009 -0.0002
-12 4 4 -0.1495 0.0002
-12 4 5 0.0859 -0.0003
-12 4 6 -0.0219 0.0000
-12 4 7 0.1984 -0.0000
-12 4 8 0.1822 -0.0005
-12 4 9 -0.3526 -0.0005
-12 4 10 0.1582 0.0003
-12 4 11 -0.3499 -0.0001
-12 4 12 0.0025 0.0005
-12 4 13 0.2241 -0.0002
-12 4 14 0.0725 0.0003
-12 4 15 0.0778 0.0002
-12 4 16 0.2390 -0.0001
-12 5 1 -0.1996 0.0005
-12 5 2 0.1807 0.0004
-12 5 3 -0.0725 -0.0001
-12 5 4 0.1646 0.0002
-12 5 5 0.1040 0.0000
-12 5 6 -0.1335 0.0001
-12 5 7 -0.2698 0.0003
-12 5 8 -0.1325 0.0002
-12 5 9 -0.2491 -0.0002
-12 5 10 0.2900 -0.0003
-12 5 11 0.1871 -0.0003
-12 5 12 -0.1385 -0.0000
-12 5 13 0.3103 0.0000
-12 5 14 -0.4045 -0.0004
-12 5 15 0.1836 -0.0004
-12 5 16 0.0223 -0.0006
-12 6 1 -0.2100 -0.0002
-12 6 2 0.0422 -0.0002
-12 6 3 -0.1046 -0.0002
-12 6 4 0.0824 -0.0003
-12 6 5 0.0384 -0.0000
-12 6 6 -0.0575 0.0001
-12 6 7 0.4967 -0.0002
-12 6 8 -0.0870 0.0002
-12 6 9 0.2731 0.0003
-12 6 10 -0.2916 -0.0000
-12 6 11 -0.0233 -0.0002
-12 6 12 -0.3112 -0.0003
-12 6 13 0.2046 -0.0004
-12 6 14 -0.3567 0.0003
-12 6 15 0.1475 0.0003
-12 7 1 0.1147 -0.0003
-12 7 2 -0.1291 -0.0001
-12 7 3 -0.0878 0.0005
-12 7 4 -0.1698 -0.0001
-12 7 5 -0.3698 0.0002
-12 7 6 -0.3564 -0.0000
-12 7 7 0.0137 -0.0002
-12 7 8 -0.4493 -0.0001
-12 7 9 0.1505 0.0002
-12 7 10 0.0065 0.0002
-12 7 11 0.0288 0.0000
-12 7 12 0.0954 0.0006
-12 7 13 0.0316 -0.0002
-12 7 14 0.0655 -0.0001
-12 8 1 -0.0819 0.0000
-12 8 2 -0.4557 0.0000
-12 8 3 0.0747 -0.0001
-12 8 4 0.0580 -0.0003
-12 8 5 -0.0260 -0.0003
-12 8 6 0.1656 0.0001
-12 8 7 -0.0679 0.0002
-12 8 8 -0.0423 0.0000
-12 8 9 -0.0917 -0.0001
-12 8 10 -0.0623 0.0003
-12 8 11 -0.1136 -0.0001
-12 8 12 -0.1461 0.0006
-12 9 1 0.1373 0.0003
-12 9 2 -0.1288 0.0001
-12 9 3 0.2726 -0.0002
-12 9 4 0.0728 0.0004
-12 9 5 -0.0759 -0.0000
-12 9 6 0.3329 -0.0003
-12 9 7 -0.3604 -0.0002
-12 9 8 0.1718 -0.0002
-12 9 9 -0.3377 -0.0004
-12 9 10 -0.1479 0.0003
-12 10 1 0.1129 -0.0002
-12 10 2 0.0208 -0.0003
-12 10 3 -0.0128 -0.0003
-12 10 4 -0.0571 0.0003
-12 10 5 -0.1825 0.0003
-12 10 6 0.4242 0.0001
-12 10 7 -0.2197 0.0004
-12 10 8 0.8832 0.0004
-11 0 2 0.0210 -0.0010
-11 0 4 0.0319 -0.0050
-11 0 6 0.0755 0.0001
-11 0 8 -0.1736 0.0019
-11 0 10 0.1374 -0.0006
-11 0 12 0.1454 -0.0008
-11 0 14 -0.2827 0.0004
-11 0 16 -0.2553 0.0006
-11 0 18 -0.1417 -0.0013
-11 1 1 -0.0803 0.0009
-11 1 2 0.0560 -0.0009
-11 1 3 -0.2805 0.0027
-11 1 4 0.1982 0.0010
-11 1 5 -0.2499 0.0014
-11 1 6 0.0882 0.0002
-11 1 7 -0.0653 -0.0009
-11 1 8 0.0237 -0.0005
-11 1 9 0.0412 -0.0000
-11 1 10 0.3099 0.0011
-11 1 11 -0.1519 0.0002
-11 1 12 0.1593 -0.0006
-11 1 13 -0.1014 -0.0004
-11 1 14 0.2438 0.0002
-11 1 15 -0.2234 -0.0001
-11 1 16 0.1370 -0.0001
-11 1 17 -0.0974 0.0003
-11 1 18 0.1719 -0.0002
-11 2 1 -0.0001 -0.0005
-11 2 2 0.2194 -0.0020
-11 2 3 -0.1877 -0.0003
-11 2 4 0.3092 0.0004
-11 2 5 -0.1242 -0.0005
-11 2 6 0.1111 -0.0003
-11 2 7 0.2291 0.0003
-11 2 8 0.2090 -0.0003
-11 2 9 0.0317 -0.0002
-11 2 10 0.1090 -0.0003
-11 2 11 -0.1312 -0.0003
-11 2 12 0.1064 0.0009
-11 2 13 -0.1783 -0.0001
-11 2 14 0.5289 0.0000
-11 2 15 -0.1964 -0.0003
-11 2 16 0.4845 -0.0001
-11 2 17 0.1768 0.0005
-11 2 18 0.1951 0.0002
-11 3 1 -0.1178 0.0011
-11 3 2 0.1088 0.0010
-11 3 3 -0.1645 -0.0001
-11 3 4 0.2985 -0.0002
-11 3 5 -0.0924 -0.0001
-11 3 6 0.2305 0.0002
-11 3 7 -0.0436 0.0005
-11 3 8 0.0159 -0.0000
-11 3 9 -0.1676 -0.0001
-11 3 10 -0.1313 -0.0000
-11 3 11 0.1593 -0.0002
-11 3 12 -0.1454 0.0002
-11 3 13 -0.0010 -0.0003
-11 3 14 0.0190 0.0001
-11 3 15 0.0056 0.0003
-11 3 16 -0.2802 -0.0002
-11 3 17 0.0915 -0.0004
-11 3 18 -0.4029 -0.0006
-11 4 1 0.2352 -0.0003
-11 4 2 0.0003 -0.0002
-11 4 3 -0.0825 -0.0001
-11 4 4 0.1682 -0.0002
-11 4 5 -0.1495 0.0003
-11 4 6 0.0191 -0.0003
-11 4 7 -0.2300 -0.0004
-11 4 8 -0.2792 0.0004
-11 4 9 0.2555 0.0004
-11 4 10 -0.2766 -0.0000
-11 4 11 0.3747 -0.0000
-11 4 12 -0.0478 -0.0002
-11 4 13 0.0299 0.0000
-11 4 14 0.0010 -0.0001
-11 4 15 -0.0293 -0.0002
-11 4 16 -0.2160 0.0002
-11 4 17 0.3920 -0.0001
-11 5 1 0.0804 -0.0002
-11 5 2 -0.2203 0.0000
-11 5 3 0.0202 0.0001
-11 5 4 -0.1645 -0.0002
-11 5 5 -0.1490 0.0004
-11 5 6 0.0456 0.0001
-11 5 7 0.2318 0.0000
-11 5 8 -0.0595 0.0000
-11 5 9 0.4401 -0.0000
-11 5 10 -0.4178 0.0003
-11 5 11 -0.0391 0.0001
-11 5 12 -0.0455 0.0002
-11 5 13 -0.3151 -0.0002
-11 5 14 0.3522 0.0000
-11 5 15 -0.1006 0.0002
-11 5 16 0.1159 0.0002
-11 5 17 0.0629 0.0005
-11 6 1 0.1101 -0.0001
-11 6 2 0.0018 -0.0001
-11 6 3 0.1864 0.0001
-11 6 4 -0.0296 -0.0001
-11 6 5 0.0584 -0.0001
-11 6 6 0.0803 -0.0003
-11 6 7 -0.2401 0.0001
-11 6 8 0.1003 -0.0003
-11 6 9 -0.0115 -0.0003
-11 6 10 0.2543 0.0001
-11 6 11 0.1910 -0.0003
-11 6 12 0.2460 0.0004
-11 6 13 -0.1330 0.0004
-11 6 14 0.3021 -0.0000
-11 6 15 -0.2981 0.0001
-11 6 16 0.2012 -0.0007
-11 7 1 -0.1579 0.0004
-11 7 2 -0.0530 0.0001
-11 7 3 -0.0162 0.0001
-11 7 4 -0.0229 0.0002
-11 7 5 0.3526 -0.0002
-11 7 6 0.3306 0.0002
-11 7 7 -0.0486 0.0001
-11 7 8 0.4889 0.0001
-11 7 9 -0.3772 -0.0002
-11 7 10 0.1163 0.0001
-11 7 11 0.0748 -0.0001
-11 7 12 -0.0130 -0.0003
-11 7 13 0.2562 0.0002
-11 7 14 0.0525 -0.0001
-11 7 15 -0.0312 0.0002
-11 8 1 0.2409 0.0001
-11 8 2 0.4127 -0.0003
-11 8 3 0.2296 -0.0000
-11 8 4 0.0177 0.0001
-11 8 5 0.0657 0.0003
-11 8 6 -0.1843 0.0002
-11 8 7 -0.1377 -0.0003
-11 8 8 0.1489 0.0001
-11 8 9 -0.1771 -0.0001
-11 8 10 -0.0203 -0.0000
-11 8 11 -0.1339 0.0001
-11 8 12 -0.2903 -0.0005
-11 8 13 -0.2303 0.0001
-11 9 1 0.0072 -0.0003
-11 9 2 0.0383 0.0000
-11 9 3 -0.2394 0.0001
-11 9 4 0.0294 -0.0005
-11 9 5 -0.0226 0.0001
-11 9 6 0.0054 0.0001
-11 9 7 0.2687 0.0001
-11 9 8 0.0890 0.0004
-11 9 9 0.4956 -0.0000
-11 9 10 0.3092 -0.0004
-11 9 11 0.1651 -0.0003
-11 9 12 0.3447 -0.0005
-11 10 1 -0.1461 -0.0000
-11 10 2 -0.1286 0.0005
-11 10 3 -0.0893 0.0003
-11 10 4 -0.0331 -0.0004
-11 10 5 -0.0874 0.0000
-11 10 6 -0.2077 -0.0003
-11 10 7 0.0335 -0.0003
-11 10 8 -0.8814 -0.0002
-11 10 9 -0.1994 0.0005
-11 11 1 0.0772 -0.0002
-11 11 2 0.0384 -0.0003
-11 11 3 0.0963 0.0000
-11 11 4 0.0344 -0.0002
-11 11 5 -0.1711 0.0006
-11 11 6 0.0528 -0.0000
-10 0 2 0.1811 -0.0025
-10 0 4 0.2497 0.0027
-10 0 6 0.2587 0.0005
-10 0 8 0.2780 -0.0018
-10 0 10 0.1321 -0.0002
-10 0 12 -0.0378 0.0011
-10 0 14 0.3507 0.0001
-10 0 16 0.2937 -0.0008
-10 0 18 0.2603 0.0010
-10 1 1 -0.0234 0.0016
-10 1 2 -0.1294 0.0011
-10 1 3 0.2311 -0.0003
-10 1 4 -0.1351 -0.0004
-10 1 5 0.0807 -0.0008
-10 1 6 -0.0265 0.0000
-10 1 7 -0.0259 0.0008
-10 1 8 0.0034 0.0010
-10 1 9 -0.2055 0.0006
-10 1 10 -0.3384 -0.0009
-10 1 11 -0.0821 -0.0003
-10 1 12 -0.1365 0.0009
-10 1 13 -0.0718 0.0000
-10 1 14 -0.0548 0.0004
-10 1 15 0.1162 -0.0002
-10 1 16 -0.0857 -0.0001
-10 1 17 0.1005 -0.0001
-10 1 18 -0.2033 0.0000
-10 1 19 0.0324 -0.0004
-10 2 1 -0.0677 -0.0007
-10 2 2 -0.2090 0.0010
-10 2 3 0.1433 -0.0007
-10 2 4 -0.3179 -0.0008
-10 2 5 0.0403 0.0001
-10 2 6 -0.0589 -0.0002
-10 2 7 -0.2499 -0.0002
-10 2 8 -0.0527 -0.0002
-10 2 9 -0.0547 0.0002
-10 2 10 0.0348 0.0003
-10 2 11 0.2237 0.0000
-10 2 12 0.0634 -0.0007
-10 2 13 0.0569 -0.0003
-10 2 14 -0.4052 0.0000
-10 2 15 0.1382 0.0003
-10 2 16 -0.6753 0.0004
-10 2 17 -0.0531 -0.0002
-10 2 18 -0.3347 -0.0005
-10 2 19 -0.0113 -0.0002
-10 3 1 0.1275 -0.0007
-10 3 2 0.0560 -0.0000
-10 3 3 0.1562 -0.0002
-10 3 4 -0.2071 0.0003
-10 3 5 0.0650 0.0005
-10 3 6 -0.2171 -0.0004
-10 3 7 -0.0727 -0.0001
-10 3 8 -0.0300 -0.0004
-10 3 9 0.1049 0.0003
-10 3 10 0.0104 0.0002
-10 3 11 -0.1379 0.0001
-10 3 12 0.1314 -0.0001
-10 3 13 -0.0713 0.0006
-10 3 14 0.1249 -0.0002
-10 3 15 0.1974 -0.0004
-10 3 16 0.0563 0.0000
-10 3 17 0.2024 0.0004
-10 3 18 0.1465 0.0004
-10 4 1 -0.3149 -0.0001
-10 4 2 -0.1058 0.0005
-10 4 3 -0.0224 0.0003
-10 4 4 -0.1834 0.0000
-10 4 5 0.1495 -0.0002
-10 4 6 -0.0801 0.0001
-10 4 7 0.2401 0.0007
-10 4 8 0.1691 -0.0006
-10 4 9 -0.1619 -0.0002
-10 4 10 0.1620 -0.0002
-10 4 11 -0.2807 -0.0000
-10 4 12 0.0780 0.0001
-10 4 13 -0.2414 0.0001
-10 4 14 0.0262 -0.0001
-10 4 15 -0.0156 0.0002
-10 4 16 0.1232 -0.0003
-10 4 17 -0.0553 0.0001
-10 4 18 -0.0065 -0.0003
-10 5 1 -0.0917 -0.0001
-10 5 2 0.1433 -0.0003
-10 5 3 -0.0042 0.0001
-10 5 4 0.0837 0.0000
-10 5 5 0.1505 -0.0002
-10 5 6 -0.0084 -0.0002
-10 5 7 -0.1299 -0.0000
-10 5 8 0.2568 -0.0002
-10 5 9 -0.3439 0.0002
-10 5 10 0.4983 -0.0002
-10 5 11 0.0906 -0.0001
-10 5 12 0.1353 -0.0003
-10 5 13 0.2864 0.0003
-10 5 14 -0.2087 0.0000
-10 5 15 -0.0122 0.0002
-10 5 16 -0.3068 -0.0002
-10 5 17 -0.2213 -0.0001
-10 6 1 0.1615 0.0002
-10 6 2 0.0143 -0.0000
-10 6 3 -0.0016 -0.0000
-10 6 4 -0.0171 0.0002
-10 6 5 -0.0258 0.0001
-10 6 6 -0.0357 0.0004
-10 6 7 -0.0820 -0.0001
-10 6 8 -0.0070 0.0001
-10 6 9 -0.4232 -0.0000
-10 6 10 -0.2765 -0.0002
-10 6 11 -0.3353 0.0004
-10 6 12 -0.2676 -0.0004
-10 6 13 0.0608 -0.0002
-10 6 14 -0.2312 -0.0002
-10 6 15 0.3239 -0.0001
-10 6 16 -0.0688 0.0007
-10 7 1 0.1368 -0.0002
-10 7 2 -0.1865 0.0000
-10 7 3 0.0843 -0.0004
-10 7 4 -0.0457 -0.0001
-10 7 5 -0.2085 -0.0001
-10 7 6 -0.2636 -0.0001
-10 7 7 -0.0291 0.0001
-10 7 8 -0.2681 0.0002
-10 7 9 0.4094 0.0002
-10 7 10 -0.0765 0.0000
-10 7 11 -0.0587 0.0000
-10 7 12 -0.1263 0.0000
-10 7 13 -0.4627 -0.0001
-10 7 14 -0.1449 0.0000
-10 7 15 -0.0084 -0.0004
-10 7 16 -0.0150 -0.0004
-10 8 1 0.0324 -0.0001
-10 8 2 -0.1983 0.0004
-10 8 3 -0.2305 0.0001
-10 8 4 -0.0565 0.0001
-10 8 5 -0.1274 -0.0003
-10 8 6 0.0859 -0.0003
-10 8 7 0.1858 0.0001
-10 8 8 -0.2761 -0.0001
-10 8 9 0.2631 0.0000
-10 8 10 -0.1598 0.0000
-10 8 11 0.2644 -0.0001
-10 8 12 0.4341 0.0004
-10 8 13 0.3339 -0.0003
-10 8 14 0.2380 0.0005
-10 9 1 -0.2437 0.0000
-10 9 2 -0.1351 -0.0002
-10 9 3 0.0417 0.0000
-10 9 4 -0.0281 0.0002
-10 9 5 0.0711 0.0000
-10 9 6 -0.1879 0.0001
-10 9 7 0.0647 -0.0001
-10 9 8 -0.2950 -0.0005
-10 9 9 -0.1500 0.0001
-10 9 10 -0.3128 0.0002
-10 9 11 -0.0261 0.0004
-10 9 12 -0.2764 0.0007
-10 9 13 0.2294 -0.0001
-10 10 1 0.2412 0.0001
-10 10 2 0.1953 -0.0004
-10 10 3 0.0909 0.0000
-10 10 4 0.1990 0.0000
-10 10 5 0.1626 0.0001
-10 10 6 -0.0987 0.0003
-10 10 7 0.1276 0.0003
-10 10 8 0.3432 0.0001
-10 10 9 0.1433 -0.0002
-10 10 10 0.5126 -0.0006
-10 10 11 0.1124 -0.0005
-10 11 1 -0.0116 -0.0000
-10 11 2 -0.0698 0.0002
-10 11 3 -0.2824 0.0002
-10 11 4 0.1048 0.0000
-10 11 5 0.0359 -0.0004
-10 11 6 0.0104 -0.0002
-10 11 7 0.2139 -0.0000
-10 11 8 0.1573 0.0004
-9 0 2 -0.2945 0.0044
-9 0 4 -0.4812 0.0012
-9 0 6 -0.6607 0.0003
-9 0 8 -0.3407 0.0006
-9 0 10 -0.3659 0.0009
-9 0 12 0.0058 -0.0007
-9 0 14 -0.0595 -0.0008
-9 0 16 -0.0525 0.0010
-9 0 18 -0.2626 -0.0004
-9 1 1 0.0251 -0.0025
-9 1 2 0.1920 -0.0004
-9 1 3 -0.1811 -0.0025
-9 1 4 0.1177 0.0001
-9 1 5 0.1548 -0.0010
-9 1 6 -0.0433 -0.0002
-9 1 7 0.1272 -0.0002
-9 1 8 -0.0377 -0.0012
-9 1 9 0.2280 -0.0004
-9 1 10 0.2502 0.0008
-9 1 11 0.2381 0.0001
-9 1 12 0.0773 -0.0004
-9 1 13 0.0410 0.0004
-9 1 14 -0.0998 -0.0003
-9 1 15 -0.1827 0.0004
-9 1 16 0.0143 0.0005
-9 1 17 -0.2094 -0.0003
-9 1 18 0.2089 0.0004
-9 1 19 0.0038 0.0002
-9 2 1 0.1374 0.0003
-9 2 2 0.1634 0.0007
-9 2 3 -0.1407 0.0009
-9 2 4 0.1841 0.0016
-9 2 5 0.0214 0.0001
-9 2 6 -0.0209 0.0002
-9 2 7 0.2360 0.0002
-9 2 8 0.0614 0.0001
-9 2 9 0.1743 -0.0001
-9 2 10 0.0201 -0.0005
-9 2 11 -0.1468 0.0000
-9 2 12 -0.0578 0.0000
-9 2 13 0.0472 0.0003
-9 2 14 0.2445 -0.0001
-9 2 15 -0.0145 -0.0003
-9 2 16 0.7005 -0.0005
-9 2 17 0.0141 -0.0002
-9 2 18 0.4753 0.0008
-9 2 19 -0.0796 -0.0002
-9 3 1 -0.0540 -0.0002
-9 3 2 -0.2589 -0.0003
-9 3 3 0.0042 0.0000
-9 3 4 0.0238 -0.0003
-9 3 5 0.0219 -0.0003
-9 3 6 0.1089 0.0002
-9 3 7 0.0582 0.0001
-9 3 8 -0.0565 0.0004
-9 3 9 -0.2229 -0.0002
-9 3 10 -0.0827 -0.0004
-9 3 11 -0.0933 0.0004
-9 3 12 -0.0760 0.0000
-9 3 13 0.1238 -0.0003
-9 3 14 -0.1893 -0.0000
-9 3 15 -0.1519 0.0005
-9 3 16 0.0578 -0.0001
-9 3 17 -0.4071 -0.0001
-9 3 18 0.1467 -0.0002
-9 3 19 -0.1270 -0.0005
-9 4 1 0.4235 0.0004
-9 4 2 0.0722 -0.0003
-9 4 3 0.2349 -0.0002
-9 4 4 0.1409 0.0000
-9 4 5 -0.0035 0.0004
-9 4 6 0.1943 0.0001
-9 4 7 -0.1576 -0.0004
-9 4 8 0.0784 0.0005
-9 4 9 0.1717 0.0003
-9 4 10 0.1159 0.0001
-9 4 11 0.1700 0.0002
-9 4 12 -0.0339 -0.0004
-9 4 13 0.2577 0.0000
-9 4 14 -0.1772 -0.0000
-9 4 15 0.0912 0.0001
-9 4 16 -0.0844 0.0002
-9 4 17 -0.2264 0.0000
-9 4 18 0.1172 0.0004
-9 5 1 0.1551 -0.0001
-9 5 2 -0.1869 -0.0001
-9 5 3 0.0046 -0.0004
-9 5 4 -0.0511 0.0000
-9 5 5 -0.2039 -0.0004
-9 5 6 0.0362 -0.0000
-9 5 7 -0.0807 -0.0001
-9 5 8 -0.3045 0.0001
-9 5 9 0.1148 -0.0002
-9 5 10 -0.5047 -0.0001
-9 5 11 -0.2078 0.0002
-9 5 12 -0.1081 0.0001
-9 5 13 -0.2379 0.0001
-9 5 14 0.0420 -0.0001
-9 5 15 0.1056 -0.0002
-9 5 16 0.3304 0.0002
-9 5 17 0.3255 0.0000
-9 5 18 0.1555 -0.0002
-9 6 1 -0.0777 0.0002
-9 6 2 -0.0635 0.0005
-9 6 3 -0.0970 0.0001
-9 6 4 0.0922 0.0003
-9 6 5 -0.0896 -0.0002
-9 6 6 0.1327 -0.0001
-9 6 7 0.1966 -0.0000
-9 6 8 -0.0576 -0.0000
-9 6 9 0.7484 0.0003
-9 6 10 0.2065 0.0002
-9 6 11 0.4823 -0.0001
-9 6 12 0.2833 0.0000
-9 6 13 0.0554 0.0001
-9 6 14 0.2049 0.0001
-9 6 15 -0.1497 0.0001
-9 6 16 -0.0525 -0.0007
-9 6 17 -0.2606 0.0002
-9 7 1 -0.0855 -0.0002
-9 7 2 0.2839 -0.0002
-9 7 3 -0.0774 0.0001
-9 7 4 0.2129 0.0001
-9 7 5 -0.0667 0.0001
-9 7 6 0.2894 0.0001
-9 7 7 -0.0029 -0.0002
-9 7 8 0.0328 -0.0003
-9 7 9 -0.2311 -0.0002
-9 7 10 -0.1466 -0.0002
-9 7 11 0.0754 0.0001
-9 7 12 0.1191 0.0002
-9 7 13 0.5724 0.0001
-9 7 14 0.1230 0.0000
-9 7 15 0.0946 0.0004
-9 7 16 -0.0311 0.0004
-9 8 1 -0.1036 0.0001
-9 8 2 -0.0369 -0.0001
-9 8 3 0.1777 -0.0001
-9 8 4 0.0494 -0.0002
-9 8 5 0.1766 0.0002
-9 8 6 0.0775 0.0002
-9 8 7 -0.1112 0.0001
-9 8 8 0.3038 0.0000
-9 8 9 -0.1229 0.0001
-9 8 10 0.3566 -0.0002
-9 8 11 -0.1377 -0.0000
-9 8 12 -0.3395 -0.0003
-9 8 13 -0.2863 0.0002
-9 8 14 -0.3289 -0.0003
-9 8 15 0.0853 0.0000
-9 9 1 0.3502 0.0000
-9 9 2 0.0794 0.0001
-9 9 3 0.1166 -0.0000
-9 9 4 -0.1334 0.0000
-9 9 5 0.0237 -0.0000
-9 9 6 0.1075 -0.0002
-9 9 7 -0.2062 0.0002
-9 9 8 0.3202 0.0003
-9 9 9 -0.2200 0.0002
-9 9 10 0.2136 0.0000
-9 9 11 -0.3254 -0.0002
-9 9 12 0.1272 -0.0004
-9 9 13 -0.3965 0.0001
-9 9 14 -0.0431 -0.0008
-9 10 1 -0.1007 0.0001
-9 10 2 -0.0799 0.0003
-9 10 3 0.0802 -0.0002
-9 10 4 -0.3031 0.0002
-9 10 5 -0.0070 -0.0002
-9 10 6 0.1170 -0.0001
-9 10 7 -0.1478 -0.0002
-9 10 8 0.1257 -0.0001
-9 10 9 -0.1308 0.0000
-9 10 10 -0.2352 0.0004
-9 10 11 -0.0520 0.0003
-9 10 12 0.2653 0.0002
-9 11 1 -0.0369 0.0002
-9 11 2 -0.0646 -0.0002
-9 11 3 0.3337 -0.0003
-9 11 4 -0.3250 0.0002
-9 11 5 0.2825 -0.0001
-9 11 6 -0.1147 0.0004
-9 11 7 -0.3834 -0.0001
-9 11 8 -0.2208 0.0000
-9 11 9 0.0043 -0.0004
-9 12 1 -0.5336 -0.0000
-9 12 2 0.0600 -0.0002
-9 12 3 -0.0747 0.0003
-9 12 4 -0.2311 0.0003
-9 12 5 -0.0602 -0.0002
-8 0 2 0.1068 -0.0003
-8 0 4 0.2582 -0.0009
-8 0 6 0.7385 -0.0008
-8 0 8 0.1678 0.0014
-8 0 10 0.2529 -0.0006
-8 0 12 -0.0891 -0.0002
-8 0 14 -0.3395 0.0011
-8 0 16 -0.2652 -0.0006
-8 0 18 0.1750 -0.0003
-8 0 20 0.1940 0.0015
-8 1 1 0.1923 -0.0007
-8 1 2 -0.1906 -0.0012
-8 1 3 0.4343 0.0012
-8 1 4 -0.1113 -0.0008
-8 1 5 -0.1181 0.0010
-8 1 6 0.0876 -0.0006
-8 1 7 -0.1155 -0.0007
-8 1 8 -0.0221 0.0006
-8 1 9 0.0195 -0.0004
-8 1 10 -0.1533 -0.0010
-8 1 11 -0.1480 0.0003
-8 1 12 -0.0120 -0.0002
-8 1 13 0.1368 -0.0003
-8 1 14 0.0684 -0.0002
-8 1 15 0.2969 -0.0002
-8 1 16 -0.0952 -0.0003
-8 1 17 0.3186 0.0006
-8 1 18 -0.2001 -0.0001
-8 1 19 -0.0368 -0.0001
-8 1 20 -0.3629 0.0007
-8 2 1 -0.1081 0.0013
-8 2 2 -0.3606 -0.0003
-8 2 3 0.1821 0.0001
-8 2 4 -0.1585 -0.0009
-8 2 5 -0.0415 0.0005
-8 2 6 0.1173 0.0005
-8 2 7 -0.1247 0.0001
-8 2 8 -0.1285 0.0002
-8 2 9 -0.1788 0.0002
-8 2 10 -0.2382 0.0004
-8 2 11 0.0004 0.0001
-8 2 12 -0.1576 0.0002
-8 2 13 -0.0142 0.0001
-8 2 14 -0.1394 -0.0002
-8 2 15 0.1109 0.0002
-8 2 16 -0.4936 0.0002
-8 2 17 0.0233 0.0001
-8 2 18 -0.4795 -0.0007
-8 2 19 0.1045 0.0000
-8 2 20 -0.1623 -0.0005
-8 3 1 0.1557 0.0003
-8 3 2 0.2668 -0.0003
-8 3 3 -0.0816 -0.0001
-8 3 4 0.1040 -0.0002
-8 3 5 -0.1938 -0.0005
-8 3 6 0.0454 -0.0002
-8 3 7 -0.1016 -0.0004
-8 3 8 0.1144 -0.0002
-8 3 9 0.2812 0.0002
-8 3 10 0.1916 0.0003
-8 3 11 0.3648 -0.0007
-8 3 12 -0.0471 -0.0001
-8 3 13 -0.0538 0.0003
-8 3 14 -0.0386 -0.0000
-8 3 15 -0.0890 -0.0002
-8 3 16 -0.1990 0.0002
-8 3 17 0.3321 -0.0001
-8 3 18 -0.2483 0.0001
-8 3 19 0.1635 0.0003
-8 4 1 -0.2794 -0.0002
-8 4 2 -0.1039 -0.0000
-8 4 3 -0.3106 0.0003
-8 4 4 -0.0229 0.0002
-8 4 5 -0.1838 -0.0005
-8 4 6 -0.1639 -0.0000
-8 4 7 -0.0036 -0.0003
-8 4 8 -0.1615 -0.0001
-8 4 9 -0.1947 -0.0003
-8 4 10 -0.2038 0.0001
-8 4 11 -0.0470 -0.0001
-8 4 12 0.0186 0.0003
-8 4 13 -0.0116 -0.0000
-8 4 14 0.3469 0.0001
-8 4 15 -0.0021 -0.0003
-8 4 16 0.1651 0.0001
-8 4 17 0.3065 0.0000
-8 4 18 -0.1701 -0.0001
-8 4 19 0.3159 -0.0001
-8 5 1 -0.0718 0.0003
-8 5 2 0.1886 0.0002
-8 5 3 0.0479 0.0003
-8 5 4 0.0234 -0.0000
-8 5 5 0.1967 0.0005
-8 5 6 -0.0780 0.0004
-8 5 7 0.2220 -0.0001
-8 5 8 0.1421 -0.0000
-8 5 9 -0.0021 -0.0003
-8 5 10 0.3214 0.0001
-8 5 11 0.1424 -0.0002
-8 5 12 -0.0585 0.0000
-8 5 13 0.1354 -0.0004
-8 5 14 -0.0235 0.0003
-8 5 15 -0.1095 0.0000
-8 5 16 -0.2572 -0.0003
-8 5 17 -0.3366 -0.0001
-8 5 18 -0.2630 0.0001
-8 6 1 -0.2621 -0.0003
-8 6 2 0.0154 -0.0005
-8 6 3 0.0177 -0.0001
-8 6 4 -0.1231 -0.0004
-8 6 5 0.1625 0.0002
-8 6 6 -0.2337 0.0000
-8 6 7 -0.0369 0.0002
-8 6 8 0.0600 0.0003
-8 6 9 -0.6262 -0.0002
-8 6 10 0.0214 -0.0001
-8 6 11 -0.4279 -0.0002
-8 6 12 -0.1395 0.0002
-8 6 13 -0.0954 -0.0001
-8 6 14 -0.2288 0.0000
-8 6 15 -0.0447 -0.0001
-8 6 16 0.0296 0.0006
-8 6 17 0.1755 -0.0002
-8 6 18 0.3499 0.0008
-8 7 1 0.0972 0.0002
-8 7 2 -0.0502 0.0001
-8 7 3 0.0134 0.0001
-8 7 4 -0.2899 -0.0001
-8 7 5 0.2223 -0.0001
-8 7 6 -0.4511 -0.0004
-8 7 7 0.0942 0.0001
-8 7 8 -0.1409 -0.0000
-8 7 9 -0.0683 0.0003
-8 7 10 0.1846 0.0003
-8 7 11 -0.2685 -0.0002
-8 7 12 -0.1032 -0.0002
-8 7 13 -0.6659 -0.0000
-8 7 14 -0.1197 -0.0000
-8 7 15 -0.1858 -0.0001
-8 7 16 0.0222 0.0000
-8 7 17 -0.0460 -0.0006
-8 8 1 -0.1576 0.0000
-8 8 2 0.1558 -0.0001
-8 8 3 -0.2183 0.0001
-8 8 4 0.0195 0.0001
-8 8 5 -0.1039 0.0000
-8 8 6 -0.1350 -0.0001
-8 8 7 0.1937 0.0000
-8 8 8 -0.1275 -0.0001
-8 8 9 0.0678 -0.0000
-8 8 10 -0.2930 0.0003
-8 8 11 -0.0304 0.0001
-8 8 12 0.2448 0.0001
-8 8 13 0.2486 0.0001
-8 8 14 0.4810 -0.0002
-8 8 15 0.0557 -0.0002
-8 8 16 0.0216 -0.0002
-8 9 1 -0.2983 0.0001
-8 9 2 0.1213 -0.0001
-8 9 3 -0.1101 0.0001
-8 9 4 0.2631 -0.0001
-8 9 5 -0.1878 0.0000
-8 9 6 -0.0214 0.0003
-8 9 7 -0.0533 -0.0001
-8 9 8 -0.2919 -0.0001
-8 9 9 0.1500 -0.0003
-8 9 10 -0.1396 -0.0001
-8 9 11 0.4455 0.0001
-8 9 12 -0.1158 -0.0000
-8 9 13 0.3819 0.0000
-8 9 14 -0.1338 0.0004
-8 10 1 -0.1002 -0.0003
-8 10 2 -0.1724 -0.0001
-8 10 3 -0.1779 0.0002
-8 10 4 0.1609 -0.0002
-8 10 5 -0.0806 0.0001
-8 10 6 0.1217 0.0000
-8 10 7 0.1063 -0.0001
-8 10 8 -0.1185 0.0003
-8 10 9 0.1094 0.0000
-8 10 10 0.2451 -0.0003
-8 10 11 0.1553 -0.0002
-8 10 12 -0.0724 -0.0001
-8 10 13 0.0619 -0.0001
-8 11 1 0.0539 -0.0002
-8 11 2 0.1757 0.0001
-8 11 3 -0.1656 0.0000
-8 11 4 0.3098 -0.0001
-8 11 5 -0.4969 0.0002
-8 11 6 0.0476 -0.0002
-8 11 7 0.2445 0.0000
-8 11 8 0.2413 -0.0002
-8 11 9 0.0356 0.0003
-8 11 10 -0.0053 0.0002
-8 12 1 0.3626 0.0003
-8 12 2 -0.0682 0.0004
-8 12 3 0.0489 -0.0001
-8 12 4 0.3700 -0.0003
-8 12 5 0.1740 0.0001
-8 12 6 0.1673 -0.0003
-8 12 7 0.1532 0.0006
-7 0 2 -0.0962 -0.0045
-7 0 4 0.0755 -0.0021
-7 0 6 -0.5111 0.0010
-7 0 8 0.0132 -0.0026
-7 0 10 -0.0199 -0.0005
-7 0 12 0.0359 0.0014
-7 0 14 0.3208 -0.0010
-7 0 16 0.1413 -0.0001
-7 0 18 -0.2236 0.0004
-7 0 20 -0.4046 -0.0007
-7 1 1 -0.2285 0.0028
-7 1 2 0.1646 0.0012
-7 1 3 -0.6160 0.0015
-7 1 4 0.0651 0.0007
-7 1 5 -0.1230 0.0001
-7 1 6 -0.1720 0.0008
-7 1 7 0.0825 0.0007
-7 1 8 0.1403 -0.0004
-7 1 9 -0.2119 0.0010
-7 1 10 0.1811 0.0006
-7 1 11 0.0790 -0.0007
-7 1 12 -0.0376 -0.0003
-7 1 13 -0.1073 -0.0002
-7 1 14 0.0131 0.0001
-7 1 15 -0.0992 0.0001
-7 1 16 0.2508 -0.0004
-7 1 17 -0.1391 -0.0003
-7 1 18 0.1331 -0.0004
-7 1 19 0.1193 0.0002
-7 1 20 0.2694 -0.0011
-7 2 1 -0.0419 -0.0011
-7 2 2 0.5073 -0.0002
-7 2 3 -0.2574 0.0002
-7 2 4 0.2359 -0.0001
-7 2 5 0.0488 -0.0007
-7 2 6 -0.1898 -0.0009
-7 2 7 0.0057 -0.0001
-7 2 8 0.0535 0.0001
-7 2 9 -0.0339 -0.0002
-7 2 10 0.2553 0.0002
-7 2 11 0.0599 0.0001
-7 2 12 0.2366 -0.0003
-7 2 13 0.0157 0.0000
-7 2 14 -0.0006 0.0005
-7 2 15 -0.2578 -0.0001
-7 2 16 0.0459 0.0001
-7 2 17 -0.0451 0.0003
-7 2 18 0.2459 0.0002
-7 2 19 0.0964 0.0001
-7 2 20 0.0305 -0.0003
-7 3 1 -0.2090 -0.0002
-7 3 2 -0.0447 0.0002
-7 3 3 0.0674 0.0001
-7 3 4 -0.0521 0.0004
-7 3 5 0.3521 0.0008
-7 3 6 -0.1463 0.0003
-7 3 7 0.2167 0.0003
-7 3 8 -0.0831 0.0000
-7 3 9 -0.1249 -0.0007
-7 3 10 -0.1678 -0.0001
-7 3 11 -0.3626 0.0005
-7 3 12 0.1021 0.0001
-7 3 13 -0.0448 -0.0004
-7 3 14 0.2483 0.0002
-7 3 15 0.3313 -0.0002
-7 3 16 0.3143 -0.0003
-7 3 17 0.0024 0.0003
-7 3 18 0.0799 0.0001
-7 3 19 0.0005 0.0004
-7 3 20 0.2449 0.0001
-7 4 1 -0.0973 -0.0001
-7 4 2 0.1370 0.0001
-7 4 3 0.1392 -0.0005
-7 4 4 -0.1494 -0.0005
-7 4 5 0.2277 0.0003
-7 4 6 -0.0385 0.0000
-7 4 7 0.1774 0.0006
-7 4 8 0.0546 0.0001
-7 4 9 0.1970 0.0001
-7 4 10 0.0220 -0.0001
-7 4 11 -0.0130 -0.0002
-7 4 12 -0.1187 0.0001
-7 4 13 -0.1634 -0.0002
-7 4 14 -0.4081 0.0002
-7 4 15 -0.1031 0.0002
-7 4 16 -0.2663 -0.0001
-7 4 17 -0.1966 -0.0002
-7 4 18 0.0859 -0.0001
-7 4 19 -0.0915 0.0000
-7 5 1 -0.0613 -0.0001
-7 5 2 -0.0048 0.0001
-7 5 3 -0.1128 0.0002
-7 5 4 0.0726 0.0002
-7 5 5 -0.0479 -0.0002
-7 5 6 0.0641 -0.0005
-7 5 7 -0.1811 0.0002
-7 5 8 0.0329 0.0000
-7 5 9 -0.0243 0.0007
-7 5 10 -0.0480 0.0002
-7 5 11 0.0448 -0.0001
-7 5 12 0.1921 0.0001
-7 5 13 -0.0018 0.0000
-7 5 14 0.0187 -0.0002
-7 5 15 -0.0090 -0.0000
-7 5 16 0.1416 0.0004
-7 5 17 0.2147 -0.0002
-7 5 18 0.1423 0.0002
-7 5 19 0.1715 -0.0001
-7 6 1 0.4177 -0.0002
-7 6 2 0.1060 0.0000
-7 6 3 0.0887 0.0000
-7 6 4 0.0732 0.0000
-7 6 5 -0.0539 -0.0002
-7 6 6 0.1243 -0.0002
-7 6 7 -0.0738 -0.0002
-7 6 8 -0.0252 -0.0006
-7 6 9 0.2083 -0.0000
-7 6 10 -0.1650 0.0001
-7 6 11 0.1515 0.0002
-7 6 12 -0.0565 0.0001
-7 6 13 0.0604 0.0001
-7 6 14 0.2842 -0.0000
-7 6 15 0.1836 0.0000
-7 6 16 0.2035 -0.0001
-7 6 17 -0.0568 -0.0000
-7 6 18 -0.3600 -0.0004
-7 7 1 -0.1240 0.0001
-7 7 2 -0.1959 0.0001
-7 7 3 0.0510 0.0000
-7 7 4 0.1870 0.0000
-7 7 5 -0.0866 0.0003
-7 7 6 0.4671 0.0003
-7 7 7 -0.0689 0.0001
-7 7 8 0.4283 0.0001
-7 7 9 0.2423 -0.0003
-7 7 10 0.0619 -0.0002
-7 7 11 0.4046 0.0000
-7 7 12 0.1780 0.0001
-7 7 13 0.6669 0.0001
-7 7 14 0.1635 0.0001
-7 7 15 0.1773 -0.0002
-7 7 16 0.0674 -0.0003
-7 7 17 0.0393 0.0003
-7 8 1 0.3025 -0.0002
-7 8 2 -0.1546 0.0001
-7 8 3 0.2707 -0.0001
-7 8 4 -0.1207 -0.0001
-7 8 5 0.0142 0.0000
-7 8 6 0.0359 0.0001
-7 8 7 -0.3693 -0.0000
-7 8 8 -0.0815 0.0004
-7 8 9 -0.1709 0.0000
-7 8 10 0.1729 -0.0002
-7 8 11 0.1347 0.0000
-7 8 12 -0.0678 -0.0002
-7 8 13 -0.2178 -0.0004
-7 8 14 -0.5045 0.0004
-7 8 15 -0.2983 0.0002
-7 8 16 -0.1343 0.0003
-7 9 1 0.2375 -0.0002
-7 9 2 -0.1769 0.0000
-7 9 3 0.0147 -0.0001
-7 9 4 -0.2588 0.0001
-7 9 5 0.2641 -0.0000
-7 9 6 0.0080 -0.0003
-7 9 7 0.4002 -0.0001
-7 9 8 0.2437 -0.0001
-7 9 9 0.1336 0.0002
-7 9 10 0.0480 -0.0000
-7 9 11 -0.4319 -0.0001
-7 9 12 0.1285 0.0002
-7 9 13 -0.3791 -0.0002
-7 9 14 0.4514 0.0001
-7 9 15 -0.1038 0.0001
-7 10 1 0.0476 0.0001
-7 10 2 0.3548 0.0001
-7 10 3 0.0406 -0.0001
-7 10 4 0.1871 -0.0000
-7 10 5 0.0209 0.0000
-7 10 6 -0.2480 0.0000
-7 10 7 -0.0054 0.0003
-7 10 8 -0.0861 -0.0003
-7 10 9 0.0502 0.0000
-7 10 10 -0.3409 0.0002
-7 10 11 -0.1502 0.0001
-7 10 12 -0.1568 0.0003
-7 10 13 -0.3941 0.0000
-7 11 1 -0.0365 0.0001
-7 11 2 -0.1268 0.0000
-7 11 3 -0.1121 0.0002
-7 11 4 -0.0560 -0.0000
-7 11 5 0.3649 0.0000
-7 11 6 0.1281 -0.0001
-7 11 7 -0.0565 0.0003
-7 11 8 -0.2990 0.0001
-7 11 9 -0.0205 0.0000
-7 11 10 -0.2319 0.0002
-7 11 11 0.6690 -0.0004
-7 12 1 -0.1150 -0.0004
-7 12 2 0.0542 -0.0005
-7 12 3 -0.0294 -0.0001
-7 12 4 -0.2194 0.0001
-7 12 5 -0.3896 0.0001
-7 12 6 -0.2042 0.0001
-7 12 7 -0.3439 -0.0002
-7 12 8 0.2607 -0.0001
-7 13 1 -0.1806 0.0005
-7 13 2 -0.0078 0.0002
-6 0 2 0.5361 0.0034
-6 0 4 0.0788 0.0023
-6 0 6 0.2094 -0.0023
-6 0 8 -0.0626 0.0014
-6 0 10 -0.1141 0.0015
-6 0 12 0.0830 -0.0024
-6 0 14 -0.0542 0.0003
-6 0 16 0.2634 0.0006
-6 0 18 0.3429 -0.0001
-6 0 20 0.3345 -0.0005
-6 1 1 -0.0167 -0.0002
-6 1 2 -0.2149 0.0007
-6 1 3 0.2842 -0.0008
-6 1 4 0.0059 0.0007
-6 1 5 0.2583 0.0002
-6 1 6 0.3328 0.0001
-6 1 7 -0.0259 0.0005
-6 1 8 -0.1153 0.0012
-6 1 9 0.1901 -0.0009
-6 1 10 -0.2362 -0.0001
-6 1 11 -0.1283 0.0007
-6 1 12 0.0742 0.0011
-6 1 13 -0.0614 0.0005
-6 1 14 0.0376 -0.0000
-6 1 15 -0.1881 -0.0003
-6 1 16 -0.2706 0.0004
-6 1 17 -0.1600 -0.0002
-6 1 18 -0.0042 0.0003
-6 1 19 -0.0802 -0.0001
-6 1 20 -0.0108 0.0002
-6 2 1 0.1939 -0.0003
-6 2 2 -0.2998 -0.0012
-6 2 3 0.3051 -0.0017
-6 2 4 -0.2461 -0.0002
-6 2 5 -0.0536 -0.0003
-6 2 6 0.1135 0.0006
-6 2 7 -0.0341 -0.0004
-6 2 8 0.0335 -0.0005
-6 2 9 0.2024 -0.0002
-6 2 10 -0.0510 -0.0005
-6 2 11 -0.0576 -0.0005
-6 2 12 -0.0792 0.0004
-6 2 13 -0.2090 -0.0005
-6 2 14 0.0639 -0.0001
-6 2 15 0.1103 0.0004
-6 2 16 0.2674 -0.0001
-6 2 17 -0.0209 -0.0004
-6 2 18 -0.0219 0.0002
-6 2 19 -0.4209 0.0002
-6 2 20 0.0491 0.0007
-6 3 1 -0.0166 0.0007
-6 3 2 -0.0895 0.0004
-6 3 3 -0.0570 0.0004
-6 3 4 -0.1010 0.0002
-6 3 5 -0.3007 -0.0005
-6 3 6 0.0928 -0.0003
-6 3 7 -0.1255 -0.0001
-6 3 8 0.0400 0.0001
-6 3 9 0.0393 0.0009
-6 3 10 0.0771 0.0001
-6 3 11 0.1670 -0.0005
-6 3 12 0.0067 0.0002
-6 3 13 0.1281 0.0000
-6 3 14 -0.0624 -0.0002
-6 3 15 -0.2958 0.0002
-6 3 16 -0.2051 0.0002
-6 3 17 -0.2325 -0.0001
-6 3 18 0.1553 -0.0001
-6 3 19 -0.1790 -0.0007
-6 3 20 0.0939 -0.0000
-6 4 1 0.2091 0.0001
-6 4 2 -0.0543 0.0001
-6 4 3 -0.0103 0.0005
-6 4 4 0.2231 0.0004
-6 4 5 -0.0626 0.0000
-6 4 6 0.1341 -0.0002
-6 4 7 -0.2080 -0.0004
-6 4 8 -0.0779 -0.0004
-6 4 9 -0.2062 0.0001
-6 4 10 0.0726 0.0001
-6 4 11 -0.0437 0.0004
-6 4 12 0.2046 -0.0003
-6 4 13 0.0036 0.0002
-6 4 14 0.3045 -0.0003
-6 4 15 -0.0628 -0.0002
-6 4 16 0.2145 0.0001
-6 4 17 0.0169 0.0002
-6 4 18 -0.0049 0.0001
-6 4 19 -0.2706 -0.0000
-6 5 1 0.0812 -0.0002
-6 5 2 -0.1029 -0.0003
-6 5 3 0.1740 -0.0005
-6 5 4 -0.1585 -0.0002
-6 5 5 -0.0244 0.0001
-6 5 6 -0.0617 0.0002
-6 5 7 0.1311 0.0002
-6 5 8 -0.0749 -0.0001
-6 5 9 0.1844 -0.0005
-6 5 10 -0.1022 -0.0005
-6 5 11 -0.0508 0.0003
-6 5 12 -0.1361 -0.0002
-6 5 13 -0.0863 0.0004
-6 5 14 0.1706 0.0001
-6 5 15 0.1404 -0.0000
-6 5 16 0.0384 -0.0004
-6 5 17 -0.0080 0.0004
-6 5 18 -0.0040 -0.0004
-6 5 19 -0.1795 0.0003
-6 6 1 -0.3596 0.0003
-6 6 2 -0.1999 0.0001
-6 6 3 -0.1486 -0.0002
-6 6 4 -0.1082 0.0001
-6 6 5 -0.1782 0.0000
-6 6 6 0.0383 0.0001
-6 6 7 -0.0877 0.0000
-6 6 8 -0.0505 0.0005
-6 6 9 0.0699 0.0000
-6 6 10 0.0091 -0.0001
-6 6 11 0.0985 -0.0001
-6 6 12 0.0902 -0.0004
-6 6 13 -0.0668 0.0000
-6 6 14 -0.2797 0.0000
-6 6 15 -0.3321 0.0003
-6 6 16 -0.4583 -0.0001
-6 6 17 -0.0241 0.0002
-6 6 18 0.1697 -0.0002
-6 7 1 0.0896 -0.0000
-6 7 2 0.2541 -0.0000
-6 7 3 -0.0269 -0.0001
-6 7 4 0.0060 0.0003
-6 7 5 -0.1266 -0.0003
-6 7 6 -0.1667 0.0001
-6 7 7 -0.0618 -0.0002
-6 7 8 -0.4682 0.0001
-6 7 9 -0.1758 0.0003
-6 7 10 -0.2808 0.0001
-6 7 11 -0.2587 0.0001
-6 7 12 -0.2047 -0.0001
-6 7 13 -0.5151 -0.0002
-6 7 14 -0.1075 -0.0003
-6 7 15 -0.1199 0.0002
-6 7 16 -0.0899 0.0002
-6 7 17 0.0735 0.0001
-6 8 1 -0.1911 0.0002
-6 8 2 0.0905 0.0000
-6 8 3 -0.2522 -0.0001
-6 8 4 0.1506 0.0001
-6 8 5 -0.0315 -0.0002
-6 8 6 0.0692 0.0001
-6 8 7 0.3765 -0.0002
-6 8 8 0.1043 -0.0004
-6 8 9 0.2325 0.0000
-6 8 10 -0.2482 0.0000
-6 8 11 -0.2754 -0.0002
-6 8 12 -0.2733 0.0004
-6 8 13 -0.0101 0.0003
-6 8 14 0.3141 -0.0002
-6 8 15 0.2945 0.0001
-6 8 16 0.1493 -0.0003
-6 9 1 -0.2367 0.0000
-6 9 2 0.0485 0.0000
-6 9 3 0.0190 0.0001
-6 9 4 0.1935 -0.0000
-6 9 5 -0.2048 -0.0001
-6 9 6 0.0450 0.0002
-6 9 7 -0.4530 0.0002
-6 9 8 -0.1461 -0.0000
-6 9 9 -0.2028 -0.0001
-6 9 10 0.0722 0.0001
-6 9 11 0.5126 -0.0001
-6 9 12 0.0434 -0.0000
-6 9 13 0.5371 0.0002
-6 9 14 -0.4690 -0.0003
-6 9 15 0.1777 -0.0002
-6 10 1 0.1625 -0.0000
-6 10 2 -0.3298 -0.0001
-6 10 3 0.1803 0.0000
-6 10 4 -0.4481 0.0001
-6 10 5 0.0016 -0.0000
-6 10 6 0.0980 -0.0001
-6 10 7 -0.1788 -0.0001
-6 10 8 0.0773 0.0001
-6 10 9 -0.2282 0.0001
-6 10 10 0.2025 -0.0000
-6 10 11 -0.0075 0.0000
-6 10 12 0.1282 -0.0004
-6 10 13 0.4197 -0.0001
-6 10 14 -0.2042 0.0005
-6 11 1 0.0195 0.0001
-6 11 2 0.0322 -0.0000
-6 11 3 0.2519 -0.0002
-6 11 4 -0.1315 0.0001
-6 11 5 -0.0659 -0.0001
-6 11 6 -0.1781 0.0002
-6 11 7 -0.0161 -0.0003
-6 11 8 0.3231 0.0000
-6 11 9 0.0756 -0.0002
-6 11 10 0.4433 -0.0005
-6 11 11 -0.6201 0.0004
-6 11 12 -0.0087 0.0001
-6 12 1 -0.1556 0.0003
-6 12 2 0.0191 0.0003
-6 12 3 -0.1188 -0.0001
-6 12 4 0.0058 0.0000
-6 12 5 0.4352 -0.0003
-6 12 6 0.1279 0.0001
-6 12 7 0.4575 -0.0001
-6 12 8 -0.1029 0.0003
-6 12 9 -0.1733 0.0007
-6 13 1 0.0509 -0.0003
-6 13 2 0.2559 0.0001
-6 13 3 0.0132 -0.0001
-6 13 4 -0.0022 0.0002
-6 13 5 0.2628 0.0001
-5 0 2 -0.7148 -0.0017
-5 0 4 -0.6418 -0.0006
-5 0 6 0.0045 0.0034
-5 0 8 0.1171 0.0007
-5 0 10 0.2203 -0.0022
-5 0 12 0.0344 0.0025
-5 0 14 0.0659 0.0004
-5 0 16 -0.3588 -0.0008
-5 0 18 -0.3621 -0.0004
-5 0 20 -0.0344 0.0012
-5 1 1 -0.1187 -0.0004
-5 1 2 0.3885 -0.0010
-5 1 3 0.1994 -0.0004
-5 1 4 -0.0641 -0.0010
-5 1 5 -0.1330 -0.0008
-5 1 6 -0.4283 -0.0002
-5 1 7 -0.1158 -0.0014
-5 1 8 -0.0580 -0.0013
-5 1 9 -0.1225 0.0007
-5 1 10 0.1836 0.0006
-5 1 11 0.0996 -0.0003
-5 1 12 -0.0487 -0.0006
-5 1 13 0.0375 -0.0007
-5 1 14 -0.1012 0.0005
-5 1 15 0.1057 0.0005
-5 1 16 0.1880 0.0004
-5 1 17 0.1912 0.0003
-5 1 18 -0.0456 -0.0001
-5 1 19 -0.0987 -0.0002
-5 1 20 -0.1907 0.0007
-5 2 1 -0.2754 -0.0000
-5 2 2 0.0743 0.0014
-5 2 3 -0.2070 0.0018
-5 2 4 0.1166 0.0004
-5 2 5 0.0302 0.0008
-5 2 6 0.0404 -0.0007
-5 2 7 0.0977 0.0003
-5 2 8 0.0217 0.0001
-5 2 9 -0.1468 0.0000
-5 2 10 -0.1069 0.0004
-5 2 11 0.0494 -0.0001
-5 2 12 -0.0988 -0.0005
-5 2 13 0.3596 0.0004
-5 2 14 0.0689 -0.0003
-5 2 15 0.1765 -0.0010
-5 2 16 -0.1302 0.0001
-5 2 17 0.0414 0.0003
-5 2 18 0.0532 0.0002
-5 2 19 0.4778 -0.0004
-5 2 20 0.0683 -0.0001
-5 3 1 0.2630 -0.0004
-5 3 2 -0.1444 -0.0001
-5 3 3 0.0776 -0.0001
-5 3 4 0.1299 -0.0005
-5 3 5 0.1154 0.0004
-5 3 6 0.1790 0.0004
-5 3 7 -0.1614 0.0005
-5 3 8 0.0599 0.0000
-5 3 9 -0.2002 -0.0006
-5 3 10 0.0047 -0.0000
-5 3 11 -0.0519 0.0005
-5 3 12 -0.0679 -0.0003
-5 3 13 -0.1968 0.0004
-5 3 14 -0.2434 0.0002
-5 3 15 -0.0355 -0.0001
-5 3 16 0.0130 -0.0001
-5 3 17 0.0904 -0.0002
-5 3 18 -0.0841 -0.0000
-5 3 19 0.1172 0.0001
-5 3 20 -0.2124 0.0001
-5 4 1 0.1887 -0.0003
-5 4 2 -0.0916 -0.0004
-5 4 3 0.2161 -0.0003
-5 4 4 -0.1841 -0.0002
-5 4 5 -0.1959 -0.0000
-5 4 6 -0.0515 0.0001
-5 4 7 -0.0811 0.0002
-5 4 8 0.2642 0.0004
-5 4 9 0.1214 0.0001
-5 4 10 0.0852 -0.0002
-5 4 11 0.0557 -0.0002
-5 4 12 -0.1480 -0.0000
-5 4 13 0.1768 -0.0000
-5 4 14 -0.1220 0.0002
-5 4 15 0.3034 0.0003
-5 4 16 -0.0025 -0.0002
-5 4 17 0.0028 0.0001
-5 4 18 0.1017 0.0001
-5 4 19 0.2656 0.0001
-5 4 20 -0.0951 -0.0002
-5 5 1 -0.0506 0.0003
-5 5 2 -0.0575 -0.0000
-5 5 3 -0.2011 0.0003
-5 5 4 0.1474 -0.0001
-5 5 5 -0.1130 -0.0001
-5 5 6 0.2386 -0.0001
-5 5 7 -0.1864 -0.0006
-5 5 8 0.1496 0.0001
-5 5 9 -0.4003 0.0002
-5 5 10 0.1473 0.0003
-5 5 11 -0.1660 -0.0001
-5 5 12 0.0513 0.0001
-5 5 13 0.0857 -0.0004
-5 5 14 -0.3322 -0.0002
-5 5 15 -0.1418 0.0003
-5 5 16 -0.1589 0.0002
-5 5 17 -0.1500 -0.0001
-5 5 18 0.0997 0.0001
-5 5 19 0.1128 -0.0003
-5 6 1 0.2703 0.0001
-5 6 2 0.2385 0.0003
-5 6 3 0.1185 0.0006
-5 6 4 0.3050 0.0001
-5 6 5 0.2271 0.0001
-5 6 6 0.0276 0.0003
-5 6 7 0.2527 -0.0001
-5 6 8 0.1240 0.0000
-5 6 9 -0.1141 0.0001
-5 6 10 0.2512 0.0001
-5 6 11 -0.1961 -0.0000
-5 6 12 0.0426 0.0004
-5 6 13 0.0582 0.0000
-5 6 14 0.1747 -0.0001
-5 6 15 0.4039 -0.0003
-5 6 16 0.4912 -0.0001
-5 6 17 0.0228 -0.0002
-5 6 18 0.0459 0.0003
-5 7 1 -0.0574 -0.0002
-5 7 2 -0.1769 -0.0002
-5 7 3 -0.0943 0.0000
-5 7 4 -0.0143 -0.0003
-5 7 5 0.1301 0.0001
-5 7 6 -0.1103 -0.0000
-5 7 7 0.1291 0.0002
-5 7 8 0.2597 -0.0002
-5 7 9 0.0384 -0.0002
-5 7 10 0.2919 0.0001
-5 7 11 0.0113 -0.0002
-5 7 12 0.1284 0.0001
-5 7 13 0.3145 0.0002
-5 7 14 -0.0212 0.0003
-5 7 15 0.1319 0.0000
-5 7 16 -0.0122 -0.0001
-5 7 17 -0.1396 -0.0001
-5 7 18 0.2217 0.0001
-5 8 1 0.0918 -0.0001
-5 8 2 -0.0026 -0.0002
-5 8 3 0.1281 0.0000
-5 8 4 -0.0592 -0.0001
-5 8 5 -0.0194 0.0001
-5 8 6 -0.0348 -0.0003
-5 8 7 -0.2746 0.0002
-5 8 8 0.0575 0.0001
-5 8 9 -0.2114 -0.0002
-5 8 10 0.3785 0.0001
-5 8 11 0.4070 0.0000
-5 8 12 0.5095 -0.0004
-5 8 13 0.3753 -0.0000
-5 8 14 -0.1114 0.0000
-5 8 15 0.0497 -0.0001
-5 8 16 -0.1333 0.0002
-5 8 17 -0.1785 -0.0001
-5 9 1 0.2568 0.0002
-5 9 2 0.0711 -0.0000
-5 9 3 0.0637 0.0000
-5 9 4 -0.0626 -0.0000
-5 9 5 0.1008 0.0001
-5 9 6 -0.0695 -0.0001
-5 9 7 0.2039 -0.0001
-5 9 8 0.0909 0.0002
-5 9 9 0.0460 0.0000
-5 9 10 -0.0451 -0.0000
-5 9 11 -0.5212 0.0002
-5 9 12 -0.2510 -0.0002
-5 9 13 -0.5848 -0.0002
-5 9 14 0.0904 0.0002
-5 9 15 -0.2472 0.0000
-5 10 1 -0.2500 0.0001
-5 10 2 0.1447 0.0001
-5 10 3 -0.3290 0.0001
-5 10 4 0.4134 0.0000
-5 10 5 0.0224 -0.0001
-5 10 6 0.1391 0.0001
-5 10 7 0.3219 -0.0002
-5 10 8 0.1296 0.0001
-5 10 9 0.1634 -0.0001
-5 10 10 0.0607 -0.0001
-5 10 11 0.0034 -0.0000
-5 10 12 -0.0097 0.0004
-5 10 13 -0.1698 0.0001
-5 10 14 0.2971 -0.0001
-5 11 1 -0.0473 -0.0002
-5 11 2 0.0419 -0.0002
-5 11 3 -0.1710 -0.0000
-5 11 4 0.1629 -0.0002
-5 11 5 -0.0656 -0.0000
-5 11 6 0.1100 0.0000
-5 11 7 0.0754 -0.0000
-5 11 8 -0.1391 -0.0001
-5 11 9 -0.1170 0.0001
-5 11 10 -0.2243 0.0004
-5 11 11 0.3753 -0.0003
-5 11 12 -0.1493 0.0002
-5 12 1 0.2714 -0.0000
-5 12 2 -0.0807 0.0001
-5 12 3 0.2945 0.0002
-5 12 4 0.0183 0.0001
-5 12 5 -0.3167 0.0001
-5 12 6 -0.1516 -0.0000
-5 12 7 -0.5585 0.0001
-5 12 8 -0.1750 -0.0002
-5 12 9 -0.1165 -0.0005
-5 12 10 -0.1819 0.0003
-5 13 1 0.1045 0.0001
-5 13 2 -0.4205 -0.0002
-5 13 3 0.2176 0.0000
-5 13 4 -0.0663 -0.0002
-5 13 5 -0.2172 0.0000
-5 13 6 0.3503 -0.0001
-4 0 2 -0.0022 0.0059
-4 0 4 0.8977 0.0014
-4 0 6 -0.0195 -0.0024
-4 0 8 -0.1667 -0.0014
-4 0 10 -0.2714 0.0028
-4 0 12 -0.3122 -0.0013
-4 0 14 -0.2771 -0.0005
-4 0 16 0.1335 0.0009
-4 0 18 0.3743 0.0007
-4 0 20 0.0419 -0.0009
-4 1 1 0.8365 -0.0045
-4 1 2 -0.6655 -0.0008
-4 1 3 -0.0694 -0.0015
-4 1 4 0.1263 -0.0004
-4 1 5 -0.1491 0.0002
-4 1 6 0.2969 -0.0009
-4 1 7 0.1720 0.0010
-4 1 8 0.1147 0.0001
-4 1 9 0.0427 -0.0007
-4 1 10 -0.0711 -0.0014
-4 1 11 0.0142 -0.0002
-4 1 12 -0.0405 -0.0004
-4 1 13 0.1270 0.0008
-4 1 14 0.0126 -0.0003
-4 1 15 0.1756 -0.0005
-4 1 16 -0.1561 -0.0007
-4 1 17 -0.0217 -0.0001
-4 1 18 -0.0400 0.0006
-4 1 19 0.1014 0.0002
-4 1 20 0.1958 -0.0005
-4 1 21 0.3081 0.0006
-4 2 1 0.4518 0.0010
-4 2 2 -0.2929 0.0008
-4 2 3 -0.0839 -0.0003
-4 2 4 0.1066 0.0004
-4 2 5 -0.0340 -0.0003
-4 2 6 0.0772 0.0008
-4 2 7 0.0418 0.0006
-4 2 8 -0.0054 0.0003
-4 2 9 0.0246 0.0004
-4 2 10 0.1907 -0.0005
-4 2 11 -0.0665 0.0009
-4 2 12 0.1988 -0.0000
-4 2 13 -0.2654 -0.0002
-4 2 14 -0.1658 0.0002
-4 2 15 -0.2618 0.0010
-4 2 16 -0.1461 -0.0001
-4 2 17 0.0561 -0.0004
-4 2 18 -0.1557 -0.0005
-4 2 19 -0.1869 0.0001
-4 2 20 -0.1495 -0.0002
-4 3 1 -0.2376 -0.0008
-4 3 2 0.5844 -0.0004
-4 3 3 -0.2153 -0.0007
-4 3 4 0.1396 0.0003
-4 3 5 -0.2236 -0.0002
-4 3 6 -0.4968 -0.0006
-4 3 7 0.1833 -0.0007
-4 3 8 -0.2758 -0.0002
-4 3 9 0.2965 0.0004
-4 3 10 -0.0447 -0.0001
-4 3 11 0.0173 -0.0001
-4 3 12 -0.0360 0.0000
-4 3 13 0.1632 -0.0001
-4 3 14 0.2497 -0.0003
-4 3 15 0.2760 0.0001
-4 3 16 0.0414 -0.0001
-4 3 17 0.1769 0.0004
-4 3 18 -0.2469 0.0002
-4 3 19 0.1140 0.0002
-4 3 20 -0.0709 -0.0004
-4 4 1 -0.6687 0.0002
-4 4 2 0.3105 0.0007
-4 4 3 -0.6650 0.0002
-4 4 4 0.3600 -0.0002
-4 4 5 0.2517 -0.0001
-4 4 6 0.1424 -0.0001
-4 4 7 0.5070 -0.0002
-4 4 8 -0.2325 -0.0001
-4 4 9 0.0581 -0.0003
-4 4 10 -0.1768 0.0002
-4 4 11 0.0309 0.0001
-4 4 12 0.0559 0.0001
-4 4 13 -0.0601 0.0000
-4 4 14 0.0307 -0.0002
-4 4 15 -0.2695 -0.0003
-4 4 16 -0.1526 0.0002
-4 4 17 0.1369 -0.0002
-4 4 18 -0.3208 -0.0001
-4 4 19 0.1187 -0.0000
-4 4 20 -0.0782 0.0002
-4 5 1 0.0077 -0.0003
-4 5 2 0.2710 0.0003
-4 5 3 -0.0005 0.0000
-4 5 4 0.0177 0.0005
-4 5 5 0.1512 -0.0001
-4 5 6 -0.4420 0.0002
-4 5 7 0.1767 0.0004
-4 5 8 -0.3042 -0.0001
-4 5 9 0.3365 0.0001
-4 5 10 -0.1454 -0.0001
-4 5 11 0.2819 -0.0002
-4 5 12 -0.0616 0.0000
-4 5 13 -0.0347 0.0002
-4 5 14 0.2108 0.0005
-4 5 15 0.0216 -0.0004
-4 5 16 0.1066 0.0000
-4 5 17 0.1691 -0.0002
-4 5 18 -0.3106 0.0002
-4 5 19 0.0318 -0.0001
-4 6 1 -0.1169 -0.0003
-4 6 2 -0.2018 -0.0004
-4 6 3 -0.0093 -0.0007
-4 6 4 -0.3830 -0.0001
-4 6 5 -0.0432 0.0000
-4 6 6 -0.2232 -0.0002
-4 6 7 -0.2046 0.0006
-4 6 8 -0.1037 -0.0003
-4 6 9 0.0589 -0.0001
-4 6 10 -0.2492 0.0002
-4 6 11 0.1557 -0.0001
-4 6 12 -0.1502 -0.0000
-4 6 13 0.0368 -0.0003
-4 6 14 -0.0900 0.0002
-4 6 15 -0.2515 0.0001
-4 6 16 -0.3288 0.0003
-4 6 17 0.0135 -0.0001
-4 6 18 -0.1495 0.0001
-4 6 19 0.1845 -0.0003
-4 7 1 0.1211 0.0001
-4 7 2 0.0601 0.0001
-4 7 3 0.1771 -0.0001
-4 7 4 -0.2019 -0.0000
-4 7 5 -0.0288 0.0000
-4 7 6 0.0777 -0.0005
-4 7 7 -0.1016 -0.0000
-4 7 8 -0.0438 0.0001
-4 7 9 -0.0219 0.0000
-4 7 10 -0.1610 -0.0002
-4 7 11 0.0363 0.0001
-4 7 12 -0.0388 -0.0002
-4 7 13 -0.1757 -0.0001
-4 7 14 0.0022 0.0000
-4 7 15 -0.1577 -0.0002
-4 7 16 0.0706 0.0003
-4 7 17 0.1075 -0.0002
-4 7 18 -0.2499 0.0003
-4 8 1 -0.0939 0.0001
-4 8 2 -0.0890 0.0003
-4 8 3 0.0417 0.0002
-4 8 4 -0.0335 -0.0000
-4 8 5 0.2500 0.0003
-4 8 6 -0.0311 0.0000
-4 8 7 0.2254 0.0000
-4 8 8 -0.2199 0.0000
-4 8 9 0.1572 0.0003
-4 8 10 -0.3399 -0.0002
-4 8 11 -0.3974 0.0002
-4 8 12 -0.3832 0.0002
-4 8 13 -0.5290 -0.0002
-4 8 14 0.0786 0.0001
-4 8 15 -0.3366 -0.0002
-4 8 16 0.1413 0.0001
-4 8 17 -0.0401 -0.0001
-4 9 1 -0.2634 -0.0003
-4 9 2 -0.0962 -0.0000
-4 9 3 -0.2041 -0.0001
-4 9 4 -0.1410 -0.0001
-4 9 5 -0.0927 0.0000
-4 9 6 -0.0300 -0.0000
-4 9 7 0.0289 -0.0000
-4 9 8 -0.0779 -0.0003
-4 9 9 0.0674 0.0001
-4 9 10 -0.1340 -0.0001
-4 9 11 0.2439 -0.0001
-4 9 12 0.2094 0.0002
-4 9 13 0.2683 0.0002
-4 9 14 0.2405 -0.0001
-4 9 15 0.0998 0.0001
-4 9 16 0.2401 -0.0004
-4 10 1 0.1778 -0.0001
-4 10 2 0.0595 -0.0000
-4 10 3 0.3913 -0.0002
-4 10 4 -0.1696 -0.0001
-4 10 5 0.0443 0.0001
-4 10 6 -0.2172 -0.0001
-4 10 7 -0.3385 0.0003
-4 10 8 -0.2172 -0.0003
-4 10 9 0.0452 -0.0001
-4 10 10 -0.1299 0.0001
-4 10 11 0.2476 -0.0001
-4 10 12 0.0637 -0.0002
-4 10 13 -0.0174 0.0001
-4 10 14 -0.0959 -0.0001
-4 11 1 0.1205 0.0002
-4 11 2 -0.1471 0.0003
-4 11 3 0.0393 0.0001
-4 11 4 -0.1950 0.0001
-4 11 5 -0.0246 -0.0000
-4 11 6 -0.1022 -0.0003
-4 11 7 -0.2589 0.0002
-4 11 8 -0.1660 0.0001
-4 11 9 -0.0421 -0.0000
-4 11 10 -0.3076 0.0000
-4 11 11 -0.1900 0.0001
-4 11 12 0.0631 -0.0004
-4 12 1 -0.0792 0.0000
-4 12 2 -0.0398 -0.0001
-4 12 3 -0.2722 -0.0000
-4 12 4 0.0548 -0.0000
-4 12 5 0.2464 0.0002
-4 12 6 0.2922 -0.0001
-4 12 7 0.7059 0.0000
-4 12 8 0.4531 0.0000
-4 12 9 0.6227 0.0001
-4 12 10 0.1848 -0.0003
-4 13 1 -0.0490 -0.0002
-4 13 2 0.2971 -0.0000
-4 13 3 -0.3441 -0.0001
-4 13 4 -0.0107 -0.0001
-4 13 5 0.0143 0.0000
-4 13 6 -0.5103 -0.0000
-4 13 7 -0.1503 -0.0002
-3 0 2 0.6956 -0.0090
-3 0 4 -0.3757 -0.0020
-3 0 6 -0.1211 0.0013
-3 0 8 0.0851 0.0007
-3 0 10 0.1601 -0.0029
-3 0 12 0.4763 0.0000
-3 0 14 0.3319 0.0004
-3 0 16 0.0306 -0.0007
-3 0 18 -0.3717 -0.0004
-3 0 20 -0.3921 0.0001
-3 1 1 -0.8434 0.0059
-3 1 2 0.9675 0.0015
-3 1 3 -0.7467 0.0019
-3 1 4 -0.2272 0.0008
-3 1 5 0.2759 -0.0004
-3 1 6 -0.0173 0.0008
-3 1 7 -0.0073 -0.0005
-3 1 8 0.0697 0.0003
-3 1 9 0.1066 0.0005
-3 1 10 0.0187 0.0005
-3 1 11 -0.0730 0.0005
-3 1 12 0.0901 0.0000
-3 1 13 -0.2361 -0.0005
-3 1 14 0.1076 -0.0008
-3 1 15 -0.2417 0.0006
-3 1 16 0.1459 0.0003
-3 1 17 -0.0845 0.0000
-3 1 18 0.1172 -0.0011
-3 1 19 0.0789 0.0001
-3 1 20 -0.1267 -0.0000
-3 1 21 -0.0373 0.0001
-3 2 1 -0.8867 0.0000
-3 2 2 0.8193 -0.0004
-3 2 3 0.4256 0.0001
-3 2 4 -0.2209 0.0000
-3 2 5 0.1821 0.0004
-3 2 6 -0.5109 -0.0002
-3 2 7 -0.3118 -0.0009
-3 2 8 -0.2080 -0.0000
-3 2 9 0.0029 -0.0002
-3 2 10 -0.2794 0.0009
-3 2 11 0.1472 -0.0005
-3 2 12 -0.2057 0.0003
-3 2 13 0.1338 0.0006
-3 2 14 0.0641 -0.0002
-3 2 15 0.2187 -0.0003
-3 2 16 0.1076 -0.0002
-3 2 17 -0.0669 0.0005
-3 2 18 0.0756 0.0003
-3 2 19 -0.0507 0.0003
-3 2 20 0.0367 -0.0003
-3 3 1 -0.0356 0.0006
-3 3 2 -0.7948 -0.0006
-3 3 3 0.4381 0.0004
-3 3 4 -0.6131 -0.0002
-3 3 5 0.7109 -0.0006
-3 3 6 0.5234 0.0008
-3 3 7 0.1697 -0.0001
-3 3 8 0.4305 0.0004
-3 3 9 -0.1580 -0.0005
-3 3 10 -0.0259 -0.0001
-3 3 11 0.0266 -0.0003
-3 3 12 0.0841 0.0001
-3 3 13 -0.0458 -0.0001
-3 3 14 -0.0916 0.0001
-3 3 15 -0.1448 -0.0001
-3 3 16 -0.0742 0.0000
-3 3 17 -0.1475 0.0000
-3 3 18 0.3384 -0.0003
-3 3 19 -0.2261 -0.0000
-3 3 20 0.3075 0.0007
-3 4 1 0.7285 0.0005
-3 4 2 -0.5720 -0.0006
-3 4 4 -0.8459 0.0007
-3 4 5 0.0804 -0.0004
-3 4 6 -0.4976 0.0005
-3 4 7 -0.6052 0.0002
-3 4 8 -0.0475 -0.0000
-3 4 9 -0.1187 0.0003
-3 4 10 0.0246 0.0000
-3 4 11 -0.0256 -0.0002
-3 4 12 -0.0560 -0.0000
-3 4 13 -0.1423 -0.0003
-3 4 14 -0.0832 0.0004
-3 4 15 0.0442 0.0001
-3 4 16 0.0637 -0.0002
-3 4 17 -0.1625 0.0000
-3 4 18 0.4045 -0.0001
-3 4 19 -0.3292 -0.0002
-3 4 20 0.3380 -0.0002
-3 5 1 0.1128 0.0005
-3 5 2 -0.3017 0.0000
-3 5 3 0.4394 -0.0001
-3 5 4 -0.3502 -0.0001
-3 5 5 0.1308 0.0000
-3 5 6 0.2889 -0.0002
-3 5 7 -0.0568 0.0001
-3 5 8 0.2957 0.0003
-3 5 9 -0.0238 -0.0001
-3 5 10 0.0362 0.0001
-3 5 11 -0.1155 0.0002
-3 5 12 0.0124 0.0000
-3 5 13 0.0066 -0.0000
-3 5 14 0.0154 -0.0005
-3 5 15 0.1042 0.0001
-3 5 16 0.0255 0.0000
-3 5 17 -0.0439 0.0002
-3 5 18 0.3013 -0.0001
-3 5 19 -0.1560 0.0001
-3 6 1 -0.0990 -0.0001
-3 6 2 0.0967 0.0001
-3 6 3 -0.0041 0.0002
-3 6 4 0.1303 -0.0001
-3 6 5 -0.0158 0.0000
-3 6 6 0.2565 -0.0001
-3 6 7 0.1444 -0.0008
-3 6 8 0.0333 0.0002
-3 6 9 0.0515 0.0000
-3 6 10 -0.0140 -0.0002
-3 6 11 0.0011 0.0003
-3 6 12 0.1151 -0.0003
-3 6 13 -0.0743 0.0004
-3 6 14 0.1340 -0.0001
-3 6 15 -0.0402 0.0000
-3 6 16 0.1744 -0.0001
-3 6 17 -0.0278 -0.0000
-3 6 18 0.1257 -0.0002
-3 6 19 -0.2139 0.0004
-3 7 1 -0.2261 -0.0000
-3 7 2 -0.0254 0.0000
-3 7 3 -0.1259 0.0002
-3 7 4 0.2800 0.0002
-3 7 5 0.1202 0.0000
-3 7 6 0.0353 0.0007
-3 7 7 0.1245 -0.0001
-3 7 8 -0.1420 -0.0002
-3 7 9 0.0878 0.0001
-3 7 10 -0.0347 -0.0002
-3 7 11 0.0896 0.0000
-3 7 12 -0.0471 0.0001
-3 7 13 0.0848 0.0000
-3 7 14 0.1965 -0.0001
-3 7 15 0.0581 0.0001
-3 7 16 0.0953 -0.0002
-3 7 17 -0.0653 0.0004
-3 7 18 0.2100 -0.0005
-3 8 1 0.0550 0.0000
-3 8 2 0.1546 -0.0002
-3 8 3 -0.0830 -0.0003
-3 8 4 -0.0169 0.0001
-3 8 5 -0.3859 -0.0004
-3 8 6 -0.1102 0.0004
-3 8 7 -0.1349 0.0001
-3 8 8 0.2033 0.0000
-3 8 9 0.0021 0.0000
-3 8 10 0.2084 0.0002
-3 8 11 0.3181 -0.0002
-3 8 12 0.0723 -0.0000
-3 8 13 0.3639 0.0002
-3 8 14 -0.1299 -0.0001
-3 8 15 0.1974 0.0003
-3 8 16 -0.1091 -0.0003
-3 8 17 0.0810 0.0002
-3 9 1 0.2382 0.0002
-3 9 2 0.0765 0.0001
-3 9 3 0.3186 0.0000
-3 9 4 0.2296 0.0001
-3 9 5 0.2496 -0.0003
-3 9 6 0.0875 -0.0001
-3 9 7 0.0476 0.0000
-3 9 8 -0.0732 0.0001
-3 9 9 0.0073 -0.0001
-3 9 10 0.1616 0.0001
-3 9 11 0.1215 0.0001
-3 9 12 -0.0123 -0.0002
-3 9 13 0.1666 0.0001
-3 9 14 -0.1838 0.0000
-3 9 15 0.1364 -0.0000
-3 9 16 -0.2693 0.0003
-3 10 1 -0.0649 -0.0000
-3 10 2 -0.1753 -0.0000
-3 10 3 -0.3110 0.0001
-3 10 4 -0.0672 0.0001
-3 10 5 -0.1191 0.0000
-3 10 6 0.0838 -0.0000
-3 10 7 0.3507 -0.0003
-3 10 8 -0.0022 0.0002
-3 10 9 0.0057 0.0001
-3 10 10 -0.0714 -0.0001
-3 10 11 -0.3558 0.0003
-3 10 12 -0.1780 -0.0001
-3 10 13 0.0327 -0.0003
-3 10 14 -0.1729 0.0001
-3 11 1 -0.1881 -0.0000
-3 11 2 0.1908 -0.0001
-3 11 3 -0.0051 0.0000
-3 11 4 0.1998 -0.0000
-3 11 5 0.1504 0.0002
-3 11 6 0.1302 0.0003
-3 11 7 0.5280 -0.0000
-3 11 8 0.2376 -0.0001
-3 11 9 0.4571 0.0001
-3 11 10 0.5464 -0.0006
-3 11 11 0.1873 0.0001
-3 11 12 0.0511 0.0001
-3 11 13 0.2421 0.0001
-3 12 1 -0.2122 -0.0001
-3 12 2 0.3195 -0.0001
-3 12 3 0.1421 -0.0001
-3 12 4 -0.0271 -0.0002
-3 12 5 -0.1932 -0.0003
-3 12 6 -0.3812 0.0000
-3 12 7 -0.6905 0.0001
-3 12 8 -0.6342 -0.0001
-3 12 9 -0.8521 0.0004
-3 12 10 -0.2246 0.0001
-3 13 1 -0.1962 0.0003
-3 13 2 -0.0200 0.0002
-3 13 3 0.1770 0.0001
-3 13 4 0.1220 0.0002
-3 13 5 0.0762 -0.0002
-3 13 6 0.5764 -0.0002
-3 13 7 0.1479 0.0001
-2 0 2 0.4647 0.0045
-2 0 4 -0.5245 -0.0007
-2 0 6 0.2261 -0.0026
-2 0 8 0.0558 -0.0000
-2 0 10 0.0007 0.0021
-2 0 12 -0.4695 0.0001
-2 0 14 -0.2755 -0.0009
-2 0 16 -0.0581 0.0002
-2 0 18 0.1604 -0.0004
-2 0 20 0.4494 0.0002
-2 1 1 -1.3471 0.0007
-2 1 2 -1.0572 -0.0007
-2 1 3 1.3769 0.0022
-2 1 4 0.3569 0.0002
-2 1 5 -0.0145 0.0021
-2 1 6 -0.1735 0.0008
-2 1 7 -0.1996 0.0004
-2 1 8 -0.2705 -0.0001
-2 1 9 -0.1809 -0.0006
-2 1 10 -0.0330 0.0011
-2 1 11 0.0768 -0.0004
-2 1 12 -0.0743 0.0005
-2 1 13 0.3294 0.0002
-2 1 14 -0.1084 0.0011
-2 1 15 0.1602 -0.0004
-2 1 16 -0.0907 -0.0004
-2 1 17 0.1287 0.0003
-2 1 18 -0.1326 0.0004
-2 1 19 -0.0396 0.0000
-2 1 20 0.0507 -0.0001
-2 1 21 -0.1039 -0.0006
-2 2 1 1.2745 -0.0006
-2 2 2 -1.0914 -0.0042
-2 2 3 -0.6318 -0.0004
-2 2 4 -0.0040 -0.0016
-2 2 5 -0.4281 -0.0010
-2 2 6 0.8021 -0.0000
-2 2 7 0.4096 0.0004
-2 2 8 0.3246 -0.0000
-2 2 9 -0.0107 -0.0004
-2 2 10 0.2634 -0.0008
-2 2 11 -0.2271 -0.0006
-2 2 12 0.0734 0.0002
-2 2 13 -0.1242 -0.0008
-2 2 14 0.0009 0.0005
-2 2 15 -0.2308 -0.0002
-2 2 16 0.1652 0.0003
-2 2 17 -0.0655 -0.0001
-2 2 18 0.1042 -0.0002
-2 2 19 0.0554 -0.0002
-2 2 20 0.0521 0.0005
-2 3 1 0.4877 0.0013
-2 3 2 0.5792 0.0011
-2 3 3 -0.4400 0.0007
-2 3 4 0.9092 -0.0001
-2 3 5 -1.0486 0.0005
-2 3 6 -0.2388 -0.0009
-2 3 7 -0.3950 0.0006
-2 3 8 -0.3505 -0.0002
-2 3 9 0.1014 0.0004
-2 3 10 0.1594 0.0005
-2 3 11 -0.0077 -0.0000
-2 3 12 -0.0102 0.0001
-2 3 13 0.0189 -0.0004
-2 3 14 0.0194 0.0001
-2 3 15 -0.1500 -0.0000
-2 3 16 0.1783 0.0001
-2 3 17 -0.2016 -0.0003
-2 3 18 -0.0588 0.0002
-2 3 19 0.0951 -0.0001
-2 3 20 -0.1950 -0.0006
-2 4 1 -0.3746 -0.0007
-2 4 2 0.5601 0.0006
-2 4 3 -0.8744 0.0008
-2 4 4 1.1363 -0.0006
-2 4 5 -0.4791 0.0013
-2 4 6 0.6619 -0.0009
-2 4 7 0.3280 -0.0003
-2 4 8 0.1028 0.0002
-2 4 9 0.0439 -0.0004
-2 4 10 0.0820 0.0003
-2 4 11 -0.0535 0.0001
-2 4 12 0.0885 0.0002
-2 4 13 0.2108 0.0004
-2 4 14 0.1594 -0.0003
-2 4 15 0.1464 -0.0001
-2 4 16 0.1776 0.0002
-2 4 17 0.0493 0.0000
-2 4 18 -0.2201 0.0001
-2 4 19 0.1250 0.0002
-2 4 20 -0.4176 0.0001
-2 5 1 -0.2068 -0.0007
-2 5 2 0.1318 -0.0006
-2 5 3 -0.6719 0.0000
-2 5 4 0.5924 -0.0007
-2 5 5 -0.3806 0.0004
-2 5 6 0.1178 0.0004
-2 5 7 0.0820 -0.0005
-2 5 8 -0.1415 -0.0001
-2 5 9 -0.0929 -0.0001
-2 5 10 0.0448 -0.0002
-2 5 11 -0.1016 -0.0001
-2 5 12 0.1018 -0.0001
-2 5 13 -0.0232 -0.0000
-2 5 14 -0.0776 0.0003
-2 5 15 -0.1574 0.0000
-2 5 16 -0.1363 -0.0002
-2 5 17 -0.1472 0.0001
-2 5 18 -0.0843 -0.0002
-2 5 19 0.1209 0.0002
-2 6 1 0.2165 0.0004
-2 6 2 -0.0462 -0.0002
-2 6 3 -0.1019 0.0002
-2 6 4 0.1469 -0.0003
-2 6 5 -0.1332 -0.0003
-2 6 6 -0.1541 0.0002
-2 6 7 -0.1441 0.0005
-2 6 8 -0.0900 -0.0001
-2 6 9 -0.0829 0.0000
-2 6 10 0.1709 0.0001
-2 6 11 -0.0916 -0.0004
-2 6 12 -0.0334 0.0003
-2 6 13 -0.0421 -0.0003
-2 6 14 -0.2462 0.0001
-2 6 15 0.2159 0.0002
-2 6 16 -0.1195 -0.0003
-2 6 17 0.0565 0.0005
-2 6 18 -0.0125 -0.0002
-2 6 19 0.0531 -0.0001
-2 7 1 0.2239 0.0002
-2 7 2 0.0939 0.0001
-2 7 3 0.0559 0.0002
-2 7 4 -0.0755 0.0001
-2 7 5 -0.3241 -0.0001
-2 7 6 -0.0424 -0.0003
-2 7 7 -0.2067 0.0002
-2 7 8 0.2494 0.0004
-2 7 9 -0.0613 -0.0002
-2 7 10 0.1502 0.0007
-2 7 11 -0.1083 -0.0001
-2 7 12 0.1178 -0.0001
-2 7 13 0.0338 0.0000
-2 7 14 -0.3254 -0.0002
-2 7 15 0.1469 0.0002
-2 7 16 -0.3845 -0.0002
-2 7 17 0.0683 -0.0000
-2 7 18 -0.1924 -0.0000
-2 8 1 0.0666 -0.0003
-2 8 2 -0.1650 -0.0001
-2 8 3 -0.0163 -0.0000
-2 8 4 0.1080 -0.0001
-2 8 5 0.2655 0.0002
-2 8 6 0.3650 -0.0004
-2 8 7 -0.0152 -0.0004
-2 8 8 -0.0451 0.0000
-2 8 9 -0.1975 -0.0005
-2 8 10 -0.2055 0.0000
-2 8 11 -0.2649 0.0002
-2 8 12 0.0362 0.0001
-2 8 13 -0.1608 0.0000
-2 8 14 0.0845 0.0001
-2 8 15 0.1648 -0.0002
-2 8 16 -0.0175 0.0001
-2 8 17 0.1172 0.0000
-2 9 1 -0.1587 -0.0001
-2 9 2 -0.0805 -0.0001
-2 9 3 -0.3175 -0.0001
-2 9 4 -0.0936 -0.0001
-2 9 5 -0.3962 0.0003
-2 9 6 0.0166 0.0003
-2 9 7 -0.3193 -0.0001
-2 9 8 0.3110 0.0002
-2 9 9 -0.1496 -0.0002
-2 9 10 0.0347 -0.0001
-2 9 11 -0.2095 -0.0003
-2 9 12 -0.0336 0.0001
-2 9 13 -0.2801 -0.0002
-2 9 14 -0.0229 0.0000
-2 9 15 -0.1643 0.0001
-2 9 16 0.0031 -0.0001
-2 10 1 -0.0219 0.0002
-2 10 2 0.1455 0.0001
-2 10 3 0.0558 0.0001
-2 10 4 0.1249 -0.0001
-2 10 5 0.0351 -0.0001
-2 10 6 0.0479 0.0002
-2 10 7 -0.4022 0.0001
-2 10 8 0.3151 0.0001
-2 10 9 -0.3279 0.0000
-2 10 10 0.3153 0.0002
-2 10 11 0.0908 -0.0003
-2 10 12 0.0894 0.0001
-2 10 13 -0.0764 0.0001
-2 10 14 0.1003 -0.0001
-2 11 1 0.2013 -0.0000
-2 11 2 -0.0407 -0.0000
-2 11 3 0.0415 0.0001
-2 11 4 -0.0300 0.0000
-2 11 5 -0.1481 -0.0002
-2 11 6 -0.0741 -0.0001
-2 11 7 -0.6444 -0.0001
-2 11 8 0.0188 0.0001
-2 11 9 -0.8811 -0.0002
-2 11 10 -0.2427 0.0007
-2 11 11 -0.3040 -0.0000
-2 11 12 0.0299 0.0003
-2 11 13 -0.0375 0.0000
-2 12 1 0.2732 -0.0000
-2 12 2 -0.4757 -0.0001
-2 12 3 -0.1644 0.0000
-2 12 4 -0.0539 0.0001
-2 12 5 -0.0104 0.0001
-2 12 6 0.3103 -0.0001
-2 12 7 0.3324 -0.0002
-2 12 8 0.6219 0.0001
-2 12 9 0.5273 -0.0007
-2 12 10 0.3417 0.0000
-2 13 1 0.2831 -0.0001
-2 13 2 -0.1103 0.0001
-2 13 3 0.0355 -0.0001
-2 13 4 -0.0604 -0.0001
-2 13 5 -0.0157 0.0003
-2 13 6 -0.3314 0.0004
-2 13 7 0.0163 0.0000
-1 0 2 -3.8459 -0.0018
-1 0 4 0.9138 0.0014
-1 0 6 -0.2788 0.0041
-1 0 8 -0.1604 -0.0004
-1 0 10 -0.0304 -0.0014
-1 0 12 0.2935 0.0005
-1 0 14 0.2123 0.0015
-1 0 16 0.0209 -0.0000
-1 0 18 0.0490 0.0006
-1 0 20 -0.1360 -0.0003
-1 1 1 5.1871 -0.0035
-1 1 2 0.6012 0.0012
-1 1 3 -0.9568 -0.0037
-1 1 4 -0.4900 0.0002
-1 1 5 -0.4274 -0.0022
-1 1 6 0.1844 -0.0014
-1 1 7 0.3125 0.0002
-1 1 8 0.2374 0.0008
-1 1 9 0.0696 0.0011
-1 1 10 0.0101 -0.0009
-1 1 11 -0.0457 -0.0000
-1 1 12 0.0754 0.0002
-1 1 13 -0.3570 -0.0003
-1 1 14 0.0688 0.0001
-1 1 15 -0.1456 -0.0001
-1 1 16 0.0551 0.0008
-1 1 17 -0.1273 -0.0005
-1 1 18 0.1822 0.0005
-1 1 19 -0.1933 -0.0005
-1 1 20 0.1145 0.0002
-1 1 21 -0.1227 0.0004
-1 2 1 -0.9799 -0.0023
-1 2 2 0.7386 0.0061
-1 2 3 0.7210 -0.0007
-1 2 4 0.4255 0.0013
-1 2 5 0.5438 0.0009
-1 2 6 -0.6961 -0.0015
-1 2 7 -0.2657 -0.0001
-1 2 8 -0.1850 -0.0008
-1 2 9 0.1324 0.0001
-1 2 10 -0.1017 0.0004
-1 2 11 0.2081 0.0006
-1 2 12 0.0558 -0.0003
-1 2 13 0.0731 -0.0000
-1 2 14 0.1094 -0.0005
-1 2 15 0.2043 -0.0000
-1 2 16 -0.3235 0.0002
-1 2 17 0.1159 -0.0005
-1 2 18 -0.2190 0.0005
-1 2 19 -0.0816 -0.0001
-1 2 20 0.0285 -0.0000
-1 3 1 -0.9756 -0.0020
-1 3 2 -0.1978 0.0002
-1 3 3 0.1603 -0.0006
-1 3 4 -0.7613 0.0002
-1 3 5 0.9173 0.0015
-1 3 6 0.0152 0.0007
-1 3 7 0.2530 0.0001
-1 3 8 0.1449 -0.0001
-1 3 9 -0.2788 0.0000
-1 3 10 -0.2148 -0.0005
-1 3 11 -0.0705 0.0004
-1 3 12 0.0340 -0.0001
-1 3 13 -0.0875 0.0007
-1 3 14 0.0549 0.0000
-1 3 15 0.2734 -0.0002
-1 3 16 -0.1969 -0.0001
-1 3 17 0.5181 -0.0000
-1 3 18 -0.1856 -0.0001
-1 3 19 0.1266 -0.0002
-1 3 20 -0.0014 0.0001
-1 4 1 -0.0419 -0.0000
-1 4 2 -0.1767 -0.0006
-1 4 3 0.3434 -0.0007
-1 4 4 -0.9019 -0.0004
-1 4 5 0.4694 -0.0014
-1 4 6 -0.4212 0.0006
-1 4 7 -0.0990 0.0008
-1 4 8 0.1728 -0.0004
-1 4 9 -0.0465 0.0007
-1 4 10 0.0349 -0.0007
-1 4 11 -0.0169 0.0000
-1 4 12 -0.0805 -0.0004
-1 4 13 -0.2647 -0.0003
-1 4 14 -0.1517 0.0003
-1 4 15 -0.2781 0.0001
-1 4 16 -0.2916 -0.0000
-1 4 17 -0.0549 0.0000
-1 4 18 -0.0156 0.0000
-1 4 19 0.1260 0.0000
-1 4 20 0.2726 0.0001
-1 5 1 0.1528 0.0003
-1 5 2 0.1421 0.0005
-1 5 3 0.4239 0.0001
-1 5 4 -0.4359 0.0006
-1 5 5 0.2491 -0.0006
-1 5 6 -0.2817 -0.0009
-1 5 7 -0.2870 0.0005
-1 5 8 0.1215 -0.0005
-1 5 9 -0.1054 0.0005
-1 5 10 0.1012 0.0003
-1 5 11 0.1340 -0.0001
-1 5 12 -0.0740 0.0001
-1 5 13 0.0545 -0.0001
-1 5 14 -0.0157 -0.0002
-1 5 15 0.1241 0.0001
-1 5 16 0.2076 0.0000
-1 5 17 0.2282 -0.0002
-1 5 18 -0.0185 0.0002
-1 5 19 0.0164 -0.0004
-1 6 1 -0.2166 -0.0003
-1 6 2 0.1085 0.0005
-1 6 3 0.0812 -0.0002
-1 6 4 -0.0746 0.0007
-1 6 5 0.1518 0.0008
-1 6 6 0.1317 -0.0002
-1 6 7 0.0171 0.0001
-1 6 8 0.2600 -0.0001
-1 6 9 -0.0892 -0.0003
-1 6 10 -0.0669 0.0001
-1 6 11 -0.0696 0.0004
-1 6 12 0.0206 -0.0000
-1 6 13 0.1746 0.0001
-1 6 14 0.2922 -0.0001
-1 6 15 -0.1182 -0.0002
-1 6 16 0.1085 0.0003
-1 6 17 -0.1066 -0.0007
-1 6 18 -0.1184 0.0004
-1 6 19 0.0888 -0.0001
-1 7 1 -0.0685 -0.0005
-1 7 2 -0.1020 -0.0001
-1 7 3 -0.0968 -0.0006
-1 7 4 -0.0891 -0.0003
-1 7 5 0.2889 0.0002
-1 7 6 0.1041 0.0000
-1 7 7 0.1722 0.0001
-1 7 8 -0.1585 -0.0002
-1 7 9 -0.0693 0.0002
-1 7 10 -0.0549 -0.0006
-1 7 11 -0.0423 0.0000
-1 7 12 -0.0627 0.0003
-1 7 13 -0.1620 -0.0001
-1 7 14 0.2106 0.0004
-1 7 15 -0.2743 -0.0004
-1 7 16 0.4740 0.0004
-1 7 17 -0.0412 -0.0003
-1 7 18 0.1997 0.0004
-1 8 1 -0.1683 0.0002
-1 8 2 0.1186 0.0003
-1 8 3 0.0417 0.0001
-1 8 4 -0.0115 -0.0001
-1 8 5 -0.1386 -0.0003
-1 8 6 -0.3233 -0.0000
-1 8 7 0.0108 0.0003
-1 8 8 -0.0288 -0.0002
-1 8 9 0.1859 0.0005
-1 8 10 0.3092 -0.0001
-1 8 11 0.1213 -0.0003
-1 8 12 0.0958 0.0000
-1 8 13 0.1091 -0.0003
-1 8 14 0.0199 0.0002
-1 8 15 -0.2648 0.0001
-1 8 16 0.1061 0.0003
-1 8 17 -0.2611 -0.0001
-1 9 1 0.0293 0.0000
-1 9 2 0.1398 0.0001
-1 9 3 0.1437 0.0002
-1 9 4 -0.0716 0.0003
-1 9 5 0.2488 0.0000
-1 9 6 -0.1017 -0.0002
-1 9 7 0.3644 0.0002
-1 9 8 -0.3029 -0.0003
-1 9 9 0.1660 0.0002
-1 9 10 -0.0718 0.0002
-1 9 11 0.0230 0.0002
-1 9 12 -0.0313 0.0000
-1 9 13 0.0901 0.0000
-1 9 14 0.0029 -0.0000
-1 9 15 0.0183 -0.0003
-1 9 16 0.1553 0.0000
-1 10 1 0.0397 -0.0001
-1 10 2 0.0414 -0.0001
-1 10 3 0.1887 -0.0002
-1 10 4 0.0599 0.0001
-1 10 5 0.1013 0.0002
-1 10 6 0.0766 -0.0001
-1 10 7 0.2906 0.0001
-1 10 8 -0.3298 -0.0001
-1 10 9 0.4140 -0.0002
-1 10 10 -0.3581 -0.0001
-1 10 11 0.1664 0.0001
-1 10 12 0.1207 0.0001
-1 10 13 0.2186 -0.0001
-1 10 14 0.2267 0.0002
-1 11 1 -0.1662 -0.0001
-1 11 2 -0.1518 0.0000
-1 11 3 -0.0925 -0.0003
-1 11 4 -0.1621 -0.0001
-1 11 5 -0.0054 -0.0001
-1 11 6 0.0788 -0.0001
-1 11 7 0.4144 0.0000
-1 11 8 -0.2089 0.0001
-1 11 9 0.9259 0.0000
-1 11 10 -0.1448 -0.0003
-1 11 11 0.4138 -0.0003
-1 11 12 -0.1598 -0.0003
-1 11 13 -0.2563 -0.0003
-1 12 1 -0.1275 0.0002
-1 12 2 0.3359 0.0003
-1 12 3 0.2735 0.0001
-1 12 4 0.0328 0.0001
-1 12 5 0.2014 -0.0000
-1 12 6 -0.1513 0.0001
-1 12 7 0.0888 -0.0000
-1 12 8 -0.3499 -0.0000
-1 12 9 0.0287 0.0003
-1 12 10 -0.3825 0.0000
-1 13 1 -0.0385 -0.0002
-1 13 2 0.0801 -0.0003
-1 13 3 0.0217 0.0001
-1 13 4 -0.0671 0.0000
-1 13 5 0.0005 -0.0001
-1 13 6 -0.0061 -0.0000
-1 13 7 -0.2051 0.0000
0 0 2 7.2679 0.0091
0 0 4 -0.5149 0.0040
0 0 6 0.3814 -0.0033
0 0 8 0.2801 0.0006
0 0 10 -0.1195 0.0014
0 0 12 -0.0114 -0.0004
0 0 14 -0.0424 -0.0011
0 0 16 0.0795 0.0007
0 0 18 0.1362 0.0001
0 0 20 0.1325 0.0003
0 1 1 -8.0134 -0.0050
0 1 2 0.4004 -0.0017
0 1 3 -0.2515 -0.0017
0 1 4 0.6062 -0.0017
0 1 5 0.6861 -0.0001
0 1 6 -0.1375 0.0007
0 1 7 -0.4113 -0.0003
0 1 8 -0.0336 -0.0018
0 1 9 0.1037 -0.0012
0 1 10 0.1084 -0.0002
0 1 11 0.0061 0.0006
0 1 12 -0.0813 -0.0007
0 1 13 0.1602 0.0006
0 1 14 -0.0736 -0.0009
0 1 15 0.1527 0.0002
0 1 16 -0.0636 -0.0002
0 1 17 0.0268 -0.0000
0 1 18 -0.2033 -0.0002
0 1 19 0.1572 0.0003
0 1 20 -0.2559 0.0003
0 2 0 1.6744 0.0036
0 2 1 -0.0998 0.0043
0 2 2 0.0204 -0.0021
0 2 3 -0.8071 0.0012
0 2 4 -0.6581 0.0005
0 2 5 -0.3954 -0.0007
0 2 6 0.4202 0.0027
0 2 7 0.1282 -0.0002
0 2 8 0.0299 0.0010
0 2 9 -0.3232 0.0006
0 2 10 -0.0671 -0.0006
0 2 11 -0.1630 -0.0001
0 2 12 0.0018 -0.0004
0 2 13 0.0651 0.0007
0 2 14 -0.1953 0.0001
0 2 15 -0.0753 0.0002
0 2 16 0.2450 -0.0005
0 2 17 -0.0569 0.0003
0 2 18 0.2375 -0.0003
0 2 19 0.1702 -0.0001
0 2 20 -0.1194 -0.0002
0 3 1 1.1241 0.0007
0 3 2 -0.0018 -0.0006
0 3 3 -0.0064 -0.0001
0 3 4 0.3625 0.0010
0 3 5 -0.6173 -0.0029
0 3 6 -0.0837 -0.0001
0 3 7 -0.0786 -0.0005
0 3 8 -0.0270 0.0003
0 3 9 0.4023 0.0003
0 3 10 0.1981 0.0000
0 3 11 0.0852 0.0000
0 3 12 -0.1531 -0.0001
0 3 13 0.0851 -0.0004
0 3 14 -0.1723 -0.0002
0 3 15 -0.1918 0.0006
0 3 16 0.1375 0.0001
0 3 17 -0.5342 0.0002
0 3 18 0.2267 -0.0000
0 3 19 -0.2129 0.0001
0 3 20 0.0668 0.0002
0 4 0 -0.8510 -0.0013
0 4 1 0.2315 0.0001
0 4 2 -0.0998 0.0004
0 4 3 0.1056 -0.0008
0 4 4 0.5303 0.0012
0 4 5 -0.1640 0.0005
0 4 6 0.1377 -0.0002
0 4 7 0.0931 -0.0010
0 4 8 -0.3216 0.0000
0 4 9 0.1158 -0.0008
0 4 10 -0.1456 0.0005
0 4 11 0.1595 0.0001
0 4 12 0.0604 0.0000
0 4 13 0.3334 0.0002
0 4 14 0.0839 -0.0004
0 4 15 0.3071 -0.0000
0 4 16 0.1572 -0.0001
0 4 17 0.1670 -0.0001
0 4 18 0.0018 0.0001
0 4 19 -0.1461 -0.0001
0 4 20 -0.1527 0.0000
0 5 1 -0.1061 0.0003
0 5 2 -0.2639 0.0002
0 5 3 -0.0757 -0.0005
0 5 4 0.1094 0.0002
0 5 5 0.0433 0.0003
0 5 6 0.1690 0.0012
0 5 7 0.3440 -0.0004
0 5 8 -0.1647 0.0007
0 5 9 0.2220 -0.0004
0 5 10 -0.2579 -0.0005
0 5 11 -0.0792 0.0003
0 5 12 -0.0463 -0.0000
0 5 13 -0.0862 0.0005
0 5 14 0.1575 0.0001
0 5 15 -0.0517 -0.0001
0 5 16 -0.1728 0.0002
0 5 17 -0.0930 -0.0001
0 5 18 -0.0894 -0.0001
0 5 19 -0.0322 0.0001
0 6 0 0.1733 -0.0002
0 6 1 0.1557 0.0001
0 6 2 -0.1351 -0.0002
0 6 3 0.0729 0.0000
0 6 4 -0.1817 -0.0003
0 6 5 -0.0016 -0.0009
0 6 6 -0.1517 0.0004
0 6 7 0.1268 -0.0001
0 6 8 -0.2790 0.0002
0 6 9 0.1993 0.0008
0 6 10 -0.0202 -0.0003
0 6 11 0.2788 -0.0000
0 6 12 0.0015 -0.0003
0 6 13 -0.1884 -0.0001
0 6 14 -0.1970 0.0001
0 6 15 -0.1590 0.0000
0 6 16 -0.0608 0.0000
0 6 17 0.0969 0.0003
0 6 18 0.1976 -0.0001
0 7 1 -0.1155 0.0001
0 7 2 0.0174 -0.0002
0 7 3 0.1356 0.0004
0 7 4 0.0728 0.0002
0 7 5 -0.0468 -0.0005
0 7 6 -0.1995 -0.0001
0 7 7 -0.0292 -0.0004
0 7 8 0.0519 -0.0003
0 7 9 0.0882 -0.0000
0 7 10 -0.0548 0.0002
0 7 11 0.0666 0.0002
0 7 12 -0.1383 -0.0003
0 7 13 0.1559 0.0003
0 7 14 -0.0241 -0.0004
0 7 15 0.1993 0.0002
0 7 16 -0.2633 0.0000
0 7 17 -0.1055 0.0000
0 7 18 -0.1536 -0.0001
0 8 0 0.1428 0.0001
0 8 1 0.1399 0.0001
0 8 2 -0.0279 -0.0002
0 8 3 0.0406 -0.0000
0 8 4 -0.1780 0.0003
0 8 5 0.1409 0.0004
0 8 6 -0.0432 0.0004
0 8 7 0.1229 0.0001
0 8 8 -0.0293 0.0001
0 8 9 -0.0341 -0.0002
0 8 10 -0.2274 -0.0001
0 8 11 0.1549 0.0004
0 8 12 -0.1057 -0.0002
0 8 13 -0.0428 0.0003
0 8 14 0.0184 -0.0003
0 8 15 0.0508 -0.0003
0 8 16 0.0236 -0.0001
0 8 17 0.1458 -0.0003
0 9 1 0.0880 0.0001
0 9 2 -0.1858 -0.0001
0 9 3 0.0686 -0.0003
0 9 4 0.1069 -0.0002
0 9 5 0.0744 -0.0002
0 9 6 0.0634 0.0001
0 9 7 -0.1238 -0.0001
0 9 8 0.0420 0.0002
0 9 9 -0.0981 0.0002
0 9 10 -0.2238 -0.0004
0 9 11 0.0756 0.0000
0 9 12 -0.0907 -0.0001
0 9 13 -0.0208 0.0001
0 9 14 0.1653 0.0000
0 9 15 -0.0348 0.0002
0 9 16 -0.0246 0.0000
0 10 0 -0.3120 -0.0003
0 10 1 0.0351 -0.0001
0 10 2 -0.2611 0.0001
0 10 3 -0.2277 0.0001
0 10 4 -0.3073 -0.0000
0 10 5 -0.1105 -0.0002
0 10 6 -0.3073 -0.0001
0 10 7 0.0240 -0.0003
0 10 8 0.0665 -0.0001
0 10 9 -0.0557 0.0003
0 10 10 0.2097 -0.0001
0 10 11 -0.0180 0.0002
0 10 12 -0.1308 -0.0004
0 10 13 -0.2626 0.0002
0 10 14 -0.2924 -0.0003
0 11 1 0.1037 0.0000
0 11 2 0.1351 0.0000
0 11 3 0.1361 0.0002
0 11 4 0.1040 0.0001
0 11 5 0.1775 0.0001
0 11 6 -0.3334 0.0002
0 11 7 -0.0441 0.0000
0 11 8 0.0214 -0.0003
0 11 9 -0.5426 -0.0000
0 11 10 0.1764 -0.0002
0 11 11 -0.4360 0.0004
0 11 12 0.1162 -0.0002
0 11 13 0.2724 0.0005
0 12 0 -0.1581 -0.0000
0 12 1 -0.0090 -0.0000
0 12 2 -0.0619 -0.0002
0 12 3 -0.2354 -0.0001
0 12 4 0.0526 -0.0000
0 12 5 -0.0959 0.0001
0 12 6 0.0688 0.0001
0 12 7 -0.1446 0.0004
0 12 8 -0.0067 0.0002
0 12 9 -0.3383 0.0004
0 12 10 0.2109 0.0000
0 13 1 -0.2380 0.0002
0 13 2 -0.0431 0.0001
0 13 3 -0.2319 -0.0001
0 13 4 0.0486 -0.0001
0 13 5 -0.0934 -0.0002
0 13 6 0.0575 -0.0005
0 13 7 0.2353 -0.0002
1 0 2 -7.9604 -0.0153
1 0 4 0.0305 -0.0085
1 0 6 -0.3853 0.0025
1 0 8 -0.4006 0.0008
1 0 10 0.3844 -0.0014
1 0 12 -0.0645 -0.0003
1 0 14 -0.1328 0.0004
1 0 16 -0.0938 -0.0009
1 0 18 -0.4501 -0.0006
1 0 20 -0.5647 0.0001
1 1 0 -1.7974 -0.0001
1 1 1 7.5746 0.0122
1 1 2 -1.3607 -0.0008
1 1 3 1.0273 0.0058
1 1 4 -0.6397 0.0015
1 1 5 -0.7963 0.0007
1 1 6 0.1428 -0.0010
1 1 7 0.4547 -0.0013
1 1 8 -0.0816 0.0009
1 1 9 -0.1969 0.0006
1 1 10 -0.2154 0.0001
1 1 11 -0.0960 -0.0006
1 1 12 0.0163 -0.0005
1 1 13 0.0845 -0.0003
1 1 14 0.0692 0.0003
1 1 15 -0.1520 0.0002
1 1 16 0.0693 -0.0008
1 1 17 -0.0048 0.0007
1 1 18 0.0541 -0.0004
1 1 19 0.1116 0.0003
1 1 20 0.1261 -0.0006
1 2 0 -1.1897 -0.0061
1 2 1 1.1276 -0.0011
1 2 2 -0.4896 -0.0015
1 2 3 0.7461 0.0009
1 2 4 0.6840 0.0002
1 2 5 0.0736 0.0012
1 2 6 -0.1336 -0.0013
1 2 7 -0.2038 0.0007
1 2 8 -0.0051 -0.0001
1 2 9 0.3705 -0.0005
1 2 10 0.1801 0.0008
1 2 11 0.1857 0.0001
1 2 12 -0.1117 0.0008
1 2 13 -0.0986 -0.0003
1 2 14 0.1514 -0.0003
1 2 15 -0.0396 0.0002
1 2 16 -0.0093 0.0002
1 2 17 0.0513 0.0003
1 2 18 -0.1219 -0.0005
1 2 19 -0.0896 0.0001
1 2 20 0.1276 -0.0003
1 3 0 -0.1179 0.0004
1 3 1 -0.8135 0.0003
1 3 2 0.1139 -0.0010
1 3 3 0.1275 -0.0004
1 3 4 -0.0290 -0.0026
1 3 5 0.3868 0.0017
1 3 6 0.3057 0.0001
1 3 7 0.0413 -0.0002
1 3 8 0.0929 -0.0001
1 3 9 -0.3172 -0.0008
1 3 10 -0.1650 0.0003
1 3 11 -0.0611 -0.0006
1 3 12 0.1562 0.0000
1 3 13 -0.0080 0.0002
1 3 14 0.1762 0.0001
1 3 15 0.0791 -0.0003
1 3 16 -0.1799 -0.0002
1 3 17 0.3364 -0.0000
1 3 18 -0.2762 0.0001
1 3 19 0.1309 0.0004
1 3 20 -0.1150 -0.0001
1 4 0 0.6256 0.0014
1 4 1 -0.2092 0.0004
1 4 2 -0.0207 -0.0002
1 4 3 -0.0877 0.0018
1 4 4 -0.3900 -0.0008
1 4 5 0.0377 -0.0002
1 4 6 -0.0217 0.0005
1 4 7 -0.1241 -0.0000
1 4 8 0.1735 0.0007
1 4 9 -0.0921 0.0003
1 4 10 0.0953 -0.0000
1 4 11 -0.1417 -0.0004
1 4 12 -0.0172 0.0002
1 4 13 -0.2840 -0.0001
1 4 14 -0.0140 0.0004
1 4 15 -0.1637 -0.0001
1 4 16 0.0286 0.0001
1 4 17 -0.1327 -0.0000
1 4 18 0.1880 -0.0004
1 4 19 0.0673 -0.0001
1 5 0 -0.2209 -0.0003
1 5 1 0.1714 -0.0002
1 5 2 0.0103 -0.0003
1 5 3 0.0209 0.0010
1 5 4 -0.0881 -0.0002
1 5 5 -0.1828 0.0001
1 5 6 -0.1131 -0.0002
1 5 7 -0.1823 -0.0000
1 5 8 0.0375 -0.0001
1 5 9 -0.0707 -0.0000
1 5 10 0.1217 0.0009
1 5 11 0.0796 -0.0004
1 5 12 0.0376 0.0001
1 5 13 0.0972 -0.0006
1 5 14 -0.2583 -0.0001
1 5 15 0.0230 0.0001
1 5 16 0.0267 -0.0002
1 5 17 -0.0957 0.0002
1 5 18 0.2155 0.0001
1 5 19 -0.1036 0.0001
1 6 0 -0.1015 -0.0004
1 6 1 0.0081 -0.0003
1 6 2 0.0491 -0.0006
1 6 3 -0.0899 -0.0003
1 6 4 0.2567 -0.0004
1 6 5 -0.0489 0.0004
1 6 6 0.0724 -0.0003
1 6 7 -0.0749 -0.0002
1 6 8 0.0917 0.0003
1 6 9 -0.0019 -0.0011
1 6 10 -0.0707 0.0004
1 6 11 -0.2234 -0.0001
1 6 12 -0.1057 0.0003
1 6 13 0.0986 0.0002
1 6 14 0.0244 -0.0002
1 6 15 0.3314 0.0001
1 6 16 -0.0293 -0.0002
1 6 17 -0.0288 -0.0001
1 6 18 -0.2187 -0.0001
1 7 0 -0.0557 0.0004
1 7 1 0.1591 0.0006
1 7 2 0.0015 0.0003
1 7 3 -0.0312 0.0001
1 7 4 -0.0884 -0.0002
1 7 5 -0.0211 0.0004
1 7 6 0.1171 0.0001
1 7 7 -0.0105 0.0001
1 7 8 -0.1589 0.0005
1 7 9 0.0583 -0.0002
1 7 10 -0.0870 0.0000
1 7 11 0.1539 -0.0001
1 7 12 0.3121 0.0001
1 7 13 -0.0068 -0.0001
1 7 14 0.0457 0.0002
1 7 15 -0.0667 0.0002
1 7 16 0.0414 -0.0003
1 7 17 0.2556 0.0004
1 8 0 -0.0709 -0.0001
1 8 1 0.0045 -0.0001
1 8 2 -0.0630 0.0000
1 8 3 -0.0505 0.0003
1 8 4 0.1378 -0.0000
1 8 5 -0.1090 -0.0001
1 8 6 0.2471 -0.0001
1 8 7 -0.1241 -0.0002
1 8 8 0.0399 0.0002
1 8 9 0.0771 0.0001
1 8 10 -0.1051 0.0003
1 8 11 -0.3051 -0.0003
1 8 12 -0.1491 0.0001
1 8 13 -0.1747 -0.0001
1 8 14 -0.1514 -0.0001
1 8 15 0.0850 0.0005
1 8 16 -0.2176 -0.0005
1 8 17 0.0423 0.0006
1 9 0 -0.1061 -0.0000
1 9 1 -0.1215 -0.0003
1 9 2 0.1462 -0.0002
1 9 3 -0.0881 0.0001
1 9 4 -0.0850 -0.0001
1 9 5 -0.1168 0.0000
1 9 6 -0.0488 0.0000
1 9 7 0.0260 -0.0002
1 9 8 0.0567 -0.0001
1 9 9 0.1343 -0.0005
1 9 10 0.4267 0.0003
1 9 11 0.0423 -0.0001
1 9 12 0.3646 0.0000
1 9 13 0.1655 0.0001
1 9 14 -0.1601 -0.0002
1 9 15 0.2236 0.0002
1 10 0 0.2339 0.0003
1 10 1 -0.1566 0.0002
1 10 2 0.2941 -0.0002
1 10 3 0.1177 0.0001
1 10 4 0.3140 -0.0002
1 10 5 0.0719 0.0001
1 10 6 0.2258 0.0001
1 10 7 -0.2093 0.0002
1 10 8 0.0145 0.0003
1 10 9 -0.2563 -0.0003
1 10 10 -0.0374 0.0001
1 10 11 -0.2840 -0.0002
1 10 12 -0.0299 0.0002
1 10 13 0.1223 -0.0001
1 10 14 -0.0112 0.0003
1 11 0 0.0648 0.0000
1 11 1 0.0095 0.0003
1 11 2 0.0501 0.0001
1 11 3 -0.1043 0.0002
1 11 4 0.0997 -0.0000
1 11 5 -0.2346 0.0001
1 11 6 0.6199 -0.0002
1 11 7 -0.0440 0.0001
1 11 8 0.2847 0.0002
1 11 9 0.1375 0.0002
1 11 10 -0.0482 0.0004
1 11 11 0.3139 -0.0003
1 11 12 -0.0144 0.0003
1 12 0 0.2296 -0.0003
1 12 1 0.1349 -0.0002
1 12 2 -0.1226 -0.0001
1 12 3 0.1440 0.0000
1 12 4 -0.0215 -0.0002
1 12 5 -0.1290 0.0001
1 12 6 -0.0923 -0.0003
1 12 7 -0.0948 -0.0003
1 12 8 0.1031 -0.0004
1 12 9 0.3592 -0.0004
1 12 10 0.0501 -0.0001
1 13 0 -0.1466 0.0005
1 13 1 0.2068 -0.0001
1 13 2 -0.0534 0.0002
1 13 3 0.2466 0.0001
1 13 4 -0.0198 -0.0001
1 13 5 0.1020 0.0002
1 13 6 0.0910 0.0003
1 13 7 -0.0598 0.0002
2 0 0 6.5925 0.0021
2 0 2 5.5394 0.0085
2 0 4 -0.0725 0.0053
2 0 6 0.1194 -0.0027
2 0 8 0.4292 -0.0026
2 0 10 -0.5133 0.0006
2 0 12 -0.1858 0.0007
2 0 14 0.0935 -0.0003
2 0 16 -0.0576 0.0001
2 0 18 0.3729 -0.0000
2 0 20 0.7539 -0.0011
2 1 0 2.5506 0.0041
2 1 1 -4.3996 -0.0071
2 1 2 1.6059 0.0037
2 1 3 -0.7102 -0.0022
2 1 4 0.5142 -0.0002
2 1 5 0.9274 0.0014
2 1 6 -0.1406 0.0016
2 1 7 -0.3186 0.0025
2 1 8 0.0207 0.0006
2 1 9 0.1351 -0.0001
2 1 10 0.1580 0.0002
2 1 11 0.2566 -0.0001
2 1 12 0.0571 0.0013
2 1 13 -0.1057 -0.0002
2 1 14 -0.0428 0.0001
2 1 15 0.1816 -0.0004
2 1 16 -0.1246 0.0006
2 1 17 0.1917 -0.0005
2 1 18 0.1241 -0.0001
2 1 19 -0.1455 -0.0002
2 1 20 0.1791 -0.0001
2 2 0 0.2017 0.0025
2 2 1 -1.1892 -0.0022
2 2 2 0.2764 0.0005
2 2 3 -0.2488 -0.0019
2 2 4 -0.7408 -0.0028
2 2 5 0.2393 -0.0010
2 2 6 -0.1691 -0.0007
2 2 7 0.3843 -0.0005
2 2 8 0.0179 -0.0003
2 2 9 -0.1788 0.0002
2 2 10 -0.2062 0.0001
2 2 11 -0.1846 -0.0003
2 2 12 0.1115 -0.0005
2 2 13 -0.0046 -0.0002
2 2 14 -0.0722 0.0008
2 2 15 0.1266 -0.0001
2 2 16 -0.2314 0.0001
2 2 17 -0.0017 -0.0003
2 2 18 -0.1059 0.0007
2 2 19 -0.0443 0.0003
2 2 20 -0.1324 0.0005
2 3 0 -0.2185 0.0014
2 3 1 0.4343 -0.0004
2 3 2 -0.5569 0.0009
2 3 4 -0.2577 0.0020
2 3 5 -0.1210 0.0003
2 3 6 -0.4724 -0.0011
2 3 7 0.0387 0.0007
2 3 8 -0.2860 -0.0004
2 3 9 0.1781 0.0005
2 3 10 0.0648 -0.0003
2 3 11 0.0622 0.0003
2 3 12 -0.0584 0.0001
2 3 13 -0.0418 -0.0004
2 3 14 -0.0713 0.0000
2 3 15 -0.0499 -0.0003
2 3 16 0.2548 0.0002
2 3 17 -0.1933 -0.0001
2 3 18 0.3237 -0.0003
2 3 19 -0.0763 -0.0006
2 3 20 0.1232 -0.0004
2 4 0 -0.2654 -0.0004
2 4 1 0.2760 -0.0000
2 4 2 0.1381 0.0004
2 4 3 -0.1117 -0.0008
2 4 4 0.2973 0.0001
2 4 5 -0.1431 0.0011
2 4 6 -0.1204 -0.0009
2 4 7 0.1293 0.0015
2 4 8 -0.0626 -0.0008
2 4 9 0.0240 -0.0001
2 4 10 -0.0161 0.0001
2 4 11 0.0191 0.0003
2 4 12 -0.0860 0.0001
2 4 13 0.1614 -0.0001
2 4 14 -0.0595 -0.0000
2 4 15 -0.0089 0.0002
2 4 16 -0.0390 0.0000
2 4 17 -0.0409 0.0001
2 4 18 -0.2040 0.0002
2 4 19 -0.0201 0.0005
2 5 0 0.3237 -0.0002
2 5 1 -0.1470 -0.0002
2 5 2 0.3583 -0.0004
2 5 3 -0.0971 -0.0007
2 5 4 0.2902 -0.0007
2 5 5 0.2338 0.0001
2 5 6 0.0830 -0.0008
2 5 7 0.1269 0.0004
2 5 8 0.0853 -0.0002
2 5 9 -0.0515 0.0004
2 5 10 0.1452 -0.0006
2 5 11 -0.0571 0.0000
2 5 12 0.0801 0.0001
2 5 13 -0.0153 0.0002
2 5 14 0.2151 0.0001
2 5 15 -0.0288 -0.0001
2 5 16 0.0596 0.0001
2 5 17 0.1085 0.0000
2 5 18 -0.2314 -0.0002
2 5 19 0.1697 0.0002
2 6 0 -0.0581 0.0005
2 6 1 -0.1561 0.0002
2 6 2 -0.0085 0.0006
2 6 3 0.0167 0.0006
2 6 4 -0.1984 0.0002
2 6 5 0.0635 0.0000
2 6 6 -0.0068 -0.0002
2 6 7 0.0686 0.0002
2 6 8 -0.0023 -0.0008
2 6 9 -0.1834 0.0007
2 6 10 0.0655 -0.0003
2 6 11 -0.0058 -0.0001
2 6 12 0.1193 0.0002
2 6 13 -0.0006 -0.0004
2 6 14 0.0321 0.0003
2 6 15 -0.2340 0.0001
2 6 16 0.0541 0.0002
2 6 17 -0.0028 0.0002
2 6 18 0.1985 -0.0002
2 7 0 0.0484 0.0001
2 7 1 -0.0277 -0.0004
2 7 2 0.0073 0.0001
2 7 3 -0.0479 0.0001
2 7 4 0.1484 0.0003
2 7 5 -0.1088 0.0004
2 7 6 0.0315 0.0000
2 7 7 -0.0601 0.0005
2 7 8 0.2417 -0.0002
2 7 9 -0.0621 0.0002
2 7 10 0.3018 0.0003
2 7 11 -0.2366 -0.0003
2 7 12 -0.2979 0.0003
2 7 13 -0.0290 -0.0002
2 7 14 -0.2220 -0.0001
2 7 15 0.1639 -0.0003
2 7 16 -0.0387 0.0000
2 7 17 -0.1472 -0.0002
2 8 0 -0.0694 0.0000
2 8 1 -0.0868 -0.0003
2 8 2 0.0294 -0.0000
2 8 3 0.0199 -0.0006
2 8 4 0.0618 -0.0004
2 8 5 0.0445 -0.0002
2 8 6 -0.0998 -0.0003
2 8 7 0.0318 0.0002
2 8 8 -0.0014 -0.0001
2 8 9 -0.2908 -0.0002
2 8 10 0.2871 -0.0000
2 8 11 0.1418 -0.0001
2 8 12 0.3113 0.0002
2 8 13 0.3190 -0.0003
2 8 14 0.0816 0.0004
2 8 15 0.0041 -0.0005
2 8 16 0.0969 0.0006
2 9 0 0.0936 0.0002
2 9 1 0.1001 0.0002
2 9 2 -0.1223 0.0002
2 9 3 -0.0227 -0.0000
2 9 4 -0.0030 0.0002
2 9 5 -0.1299 0.0001
2 9 6 0.0440 -0.0003
2 9 7 -0.1967 0.0001
2 9 8 0.1214 -0.0000
2 9 9 -0.2179 0.0004
2 9 10 -0.1975 -0.0001
2 9 11 -0.0630 -0.0001
2 9 12 -0.4267 0.0003
2 9 13 -0.1456 -0.0004
2 9 14 -0.0023 0.0006
2 9 15 -0.1963 -0.0003
2 10 0 -0.0827 -0.0001
2 10 1 0.2820 -0.0001
2 10 2 -0.1105 0.0002
2 10 3 0.0273 0.0001
2 10 4 -0.1027 0.0003
2 10 5 -0.0810 0.0002
2 10 6 0.0990 0.0000
2 10 7 0.0947 0.0001
2 10 8 0.2404 -0.0002
2 10 9 0.1276 0.0001
2 10 10 -0.0967 0.0001
2 10 11 0.2802 -0.0001
2 10 12 -0.0328 0.0002
2 10 13 0.0258 -0.0003
2 10 14 0.1977 -0.0003
2 11 0 -0.0752 -0.0000
2 11 1 -0.1761 -0.0004
2 11 2 -0.2194 -0.0001
2 11 3 -0.0513 -0.0003
2 11 4 -0.1668 -0.0002
2 11 5 0.2818 -0.0000
2 11 6 -0.6014 0.0001
2 11 7 -0.1294 0.0001
2 11 8 -0.3427 0.0001
2 11 9 -0.0483 -0.0002
2 11 10 0.0993 0.0001
2 11 11 -0.0302 -0.0001
2 11 12 0.0673 -0.0000
2 12 0 -0.3358 0.0004
2 12 1 -0.3054 0.0000
2 12 2 0.2145 0.0002
2 12 3 -0.2187 -0.0001
2 12 4 -0.1698 0.0000
2 12 5 0.0827 -0.0003
2 12 6 0.0131 -0.0001
2 12 7 0.2199 -0.0001
2 12 8 0.1202 0.0001
2 12 9 -0.3075 -0.0001
2 12 10 -0.1650 0.0002
2 13 0 0.3304 -0.0002
2 13 1 0.0412 0.0000
2 13 2 0.2868 -0.0001
2 13 3 -0.0324 0.0001
2 13 4 0.1948 0.0004
2 13 5 0.1089 -0.0000
2 13 6 -0.0712 0.0001
2 13 7 -0.1394 0.0001
3 0 0 -1.4609 0.0078
3 0 2 -2.3114 0.0024
3 0 4 0.3163 0.0004
3 0 6 0.1948 0.0012
3 0 8 -0.3586 0.0021
3 0 10 0.2672 0.0000
3 0 12 0.3863 -0.0008
3 0 14 0.0677 0.0002
3 0 16 0.1055 0.0008
3 0 18 -0.1095 0.0008
3 0 20 -0.4394 0.0018
3 1 0 -2.1612 -0.0033
3 1 1 1.1913 -0.0014
3 1 2 -1.1029 -0.0025
3 1 3 0.0009 -0.0029
3 1 4 -0.2746 0.0009
3 1 5 -0.8886 -0.0021
3 1 6 0.0246 -0.0006
3 1 7 0.1150 -0.0010
3 1 8 0.0479 -0.0004
3 1 9 0.0768 0.0005
3 1 10 0.0214 0.0007
3 1 11 -0.1879 0.0006
3 1 12 -0.0221 -0.0004
3 1 13 0.0202 0.0003
3 1 14 0.0497 0.0006
3 1 15 -0.1466 0.0001
3 1 16 0.2594 0.0003
3 1 17 -0.2984 -0.0004
3 1 18 -0.1011 0.0006
3 1 19 -0.0384 -0.0004
3 1 20 -0.3081 0.0007
3 2 0 0.3478 0.0011
3 2 1 0.3920 0.0006
3 2 2 0.1394 0.0012
3 2 3 -0.5563 -0.0007
3 2 4 0.7394 0.0032
3 2 5 -0.3875 -0.0007
3 2 6 0.2983 0.0003
3 2 7 -0.3923 -0.0004
3 2 8 -0.0402 -0.0005
3 2 9 -0.0335 -0.0002
3 2 10 0.0782 -0.0010
3 2 11 0.1072 -0.0001
3 2 12 -0.1357 0.0003
3 2 13 0.1041 -0.0000
3 2 14 -0.0197 -0.0006
3 2 15 -0.2225 -0.0004
3 2 16 0.3341 0.0002
3 2 17 -0.2346 0.0001
3 2 18 0.2612 -0.0001
3 2 19 -0.0864 -0.0006
3 2 20 0.1217 -0.0002
3 3 0 0.7879 0.0001
3 3 1 -0.2382 0.0005
3 3 2 1.3104 0.0014
3 3 3 -0.1222 -0.0006
3 3 4 0.5947 0.0000
3 3 5 -0.1350 -0.0004
3 3 6 0.4741 0.0017
3 3 7 -0.1472 -0.0001
3 3 8 0.4098 0.0004
3 3 9 -0.0847 0.0003
3 3 10 0.0497 -0.0001
3 3 11 -0.0013 0.0001
3 3 12 -0.0203 -0.0001
3 3 13 0.1061 0.0002
3 3 14 -0.0278 0.0000
3 3 15 0.0836 0.0003
3 3 16 -0.2065 0.0000
3 3 17 0.1745 -0.0003
3 3 18 -0.1938 0.0002
3 3 19 0.1673 0.0001
3 4 0 0.1412 -0.0007
3 4 1 -0.5619 -0.0007
3 4 2 0.0688 -0.0007
3 4 3 0.0382 -0.0004
3 4 4 -0.0841 0.0003
3 4 5 0.2318 -0.0012
3 4 6 0.2945 0.0006
3 4 7 -0.1411 -0.0014
3 4 8 0.1370 0.0001
3 4 9 0.0159 0.0007
3 4 10 -0.0126 -0.0004
3 4 11 0.0828 0.0001
3 4 12 0.1612 -0.0004
3 4 13 -0.0618 0.0002
3 4 14 0.1368 -0.0002
3 4 15 0.0611 -0.0002
3 4 16 -0.0638 -0.0000
3 4 17 0.1549 0.0000
3 4 18 -0.0192 0.0001
3 4 19 -0.0175 -0.0004
3 5 0 -0.2033 0.0000
3 5 1 -0.0276 -0.0000
3 5 2 -0.4028 0.0002
3 5 3 0.0826 -0.0002
3 5 4 -0.3391 0.0007
3 5 5 -0.2725 -0.0005
3 5 6 0.0781 0.0005
3 5 7 -0.2509 0.0000
3 5 8 0.0122 -0.0005
3 5 9 -0.0047 -0.0001
3 5 10 -0.2725 -0.0002
3 5 11 -0.0190 0.0004
3 5 12 -0.1869 -0.0002
3 5 13 -0.1409 0.0002
3 5 14 -0.0609 -0.0001
3 5 15 -0.0189 0.0001
3 5 16 0.0320 -0.0001
3 5 17 0.0171 -0.0001
3 5 18 0.1780 0.0000
3 6 0 0.1450 0.0002
3 6 1 0.0610 0.0004
3 6 2 0.0728 0.0004
3 6 3 -0.0975 -0.0003
3 6 4 0.2414 0.0004
3 6 5 -0.2065 0.0001
3 6 6 0.0949 0.0003
3 6 7 -0.3165 0.0004
3 6 8 0.1121 0.0004
3 6 9 0.0309 0.0001
3 6 10 0.1621 -0.0002
3 6 11 0.1403 0.0004
3 6 12 0.0498 -0.0006
3 6 13 0.0033 0.0004
3 6 14 0.0864 -0.0003
3 6 15 0.0133 -0.0001
3 6 16 0.0554 -0.0000
3 6 17 -0.0320 -0.0002
3 6 18 -0.1383 0.0005
3 7 0 0.0737 -0.0005
3 7 1 -0.1297 -0.0001
3 7 2 0.0934 -0.0002
3 7 3 -0.1196 -0.0003
3 7 4 -0.1152 -0.0002
3 7 5 0.0893 -0.0006
3 7 6 -0.0695 -0.0001
3 7 7 0.0882 -0.0004
3 7 8 -0.0559 -0.0000
3 7 9 -0.1904 0.0004
3 7 10 -0.2408 -0.0005
3 7 11 -0.0497 0.0006
3 7 12 0.1463 -0.0005
3 7 13 -0.1306 0.0001
3 7 14 0.2469 0.0001
3 7 15 -0.4517 -0.0001
3 7 16 0.1258 0.0003
3 7 17 -0.2160 -0.0003
3 8 0 0.1459 -0.0001
3 8 1 0.0386 0.0001
3 8 2 0.1845 -0.0002
3 8 3 -0.0866 0.0002
3 8 4 -0.0436 0.0003
3 8 5 -0.0839 -0.0000
3 8 6 -0.0602 0.0002
3 8 7 -0.0463 -0.0003
3 8 8 0.0432 -0.0005
3 8 9 0.3391 0.0004
3 8 10 -0.0936 -0.0005
3 8 11 0.1128 0.0002
3 8 12 -0.1952 -0.0001
3 8 13 -0.1582 0.0002
3 8 14 0.1328 -0.0000
3 8 15 -0.0284 0.0002
3 8 16 0.2825 0.0001
3 9 0 -0.0286 0.0000
3 9 1 -0.1178 0.0000
3 9 2 0.1930 0.0001
3 9 3 -0.0113 0.0001
3 9 4 0.2575 0.0000
3 9 5 0.1984 0.0000
3 9 6 0.1597 0.0004
3 9 7 0.2446 0.0002
3 9 8 -0.2104 0.0001
3 9 9 0.1595 -0.0000
3 9 10 -0.1536 -0.0001
3 9 11 -0.1444 0.0002
3 9 12 0.2001 -0.0002
3 9 13 -0.1027 0.0004
3 9 14 0.0248 -0.0004
3 9 15 -0.0733 -0.0001
3 10 0 -0.0031 -0.0000
3 10 1 -0.3775 -0.0001
3 10 2 -0.0744 0.0000
3 10 3 -0.1995 -0.0002
3 10 4 -0.0229 -0.0001
3 10 5 0.0044 -0.0003
3 10 6 -0.1336 -0.0000
3 10 7 0.0173 -0.0002
3 10 8 -0.4331 0.0002
3 10 9 0.1250 0.0001
3 10 10 0.1821 -0.0002
3 10 11 -0.0680 0.0003
3 10 12 0.3667 -0.0006
3 10 13 -0.0570 0.0002
3 11 0 0.1305 -0.0001
3 11 1 0.3031 0.0001
3 11 2 0.3599 0.0000
3 11 3 0.2740 -0.0001
3 11 4 0.1398 0.0002
3 11 5 -0.4773 -0.0003
3 11 6 0.3859 -0.0000
3 11 7 0.0957 -0.0005
3 11 8 0.2589 -0.0002
3 11 9 0.1771 0.0000
3 11 10 -0.1806 -0.0004
3 11 11 -0.2585 0.0005
3 11 12 -0.1731 -0.0001
3 12 0 0.3326 -0.0001
3 12 1 0.3620 0.0002
3 12 2 -0.3032 0.0001
3 12 3 0.3243 0.0001
3 12 4 0.3272 0.0004
3 12 5 0.1376 0.0002
3 12 6 0.3187 0.0005
3 12 7 -0.1532 0.0001
3 12 8 -0.3229 0.0003
3 12 9 0.1990 0.0003
3 13 0 -0.3709 -0.0002
3 13 1 -0.2057 -0.0000
3 13 2 -0.4627 0.0000
3 13 3 -0.1196 -0.0002
3 13 4 -0.3769 -0.0001
3 13 5 -0.3631 -0.0002
3 13 6 -0.1106 0.0001
4 0 0 -0.3817 -0.0069
4 0 2 0.5006 -0.0035
4 0 4 -0.2683 -0.0015
4 0 6 -0.2853 0.0018
4 0 8 0.2014 0.0006
4 0 10 0.1192 -0.0004
4 0 12 -0.3117 0.0008
4 0 14 -0.1888 0.0003
4 0 16 0.0515 -0.0006
4 0 18 0.1512 -0.0006
4 1 0 1.2995 -0.0004
4 1 1 0.1157 0.0019
4 1 2 0.4298 -0.0004
4 1 3 0.2049 0.0025
4 1 4 0.0729 -0.0021
4 1 5 0.5376 0.0002
4 1 7 -0.0123 -0.0015
4 1 8 0.0066 -0.0005
4 1 9 -0.2133 -0.0005
4 1 10 -0.1242 -0.0012
4 1 11 -0.0541 -0.0002
4 1 12 -0.0985 -0.0003
4 1 13 0.0006 -0.0000
4 1 14 -0.0876 -0.0006
4 1 15 0.0467 0.0000
4 1 16 -0.3145 -0.0002
4 1 17 0.1296 0.0007
4 1 18 -0.0060 -0.0001
4 1 19 0.0372 0.0004
4 2 0 -0.0878 -0.0001
4 2 1 0.3209 0.0020
4 2 2 -0.1144 -0.0004
4 2 3 1.0603 0.0029
4 2 4 -0.4971 -0.0011
4 2 5 0.3092 0.0013
4 2 6 -0.1201 0.0011
4 2 7 0.1669 0.0005
4 2 8 0.0666 0.0006
4 2 9 0.0211 0.0001
4 2 10 0.0370 0.0006
4 2 11 -0.0834 0.0003
4 2 12 0.2183 -0.0007
4 2 13 -0.1523 0.0002
4 2 14 0.1128 -0.0000
4 2 15 0.2216 0.0003
4 2 16 -0.3402 -0.0004
4 2 17 0.4161 -0.0003
4 2 18 -0.2785 -0.0003
4 2 19 0.3326 -0.0000
4 3 0 -0.9325 -0.0011
4 3 1 0.0675 -0.0003
4 3 2 -1.6980 -0.0023
4 3 3 0.3787 -0.0003
4 3 4 -0.7677 -0.0003
4 3 5 0.2028 -0.0005
4 3 6 -0.2802 -0.0004
4 3 7 0.1141 -0.0002
4 3 8 -0.3382 0.0002
4 3 9 0.0540 -0.0002
4 3 10 -0.0350 0.0005
4 3 11 -0.1057 0.0001
4 3 12 0.1028 -0.0001
4 3 13 -0.2296 0.0004
4 3 14 0.1309 0.0000
4 3 15 -0.1127 -0.0000
4 3 16 0.1347 -0.0001
4 3 17 -0.0994 0.0005
4 3 18 0.0220 0.0003
4 3 19 -0.2320 0.0000
4 4 0 -0.1449 0.0004
4 4 1 0.6845 -0.0001
4 4 2 -0.3332 0.0002
4 4 3 0.1689 -0.0002
4 4 4 -0.0640 -0.0003
4 4 5 -0.3205 -0.0003
4 4 6 -0.2587 -0.0002
4 4 7 0.0608 0.0000
4 4 8 -0.1998 0.0004
4 4 9 -0.0816 -0.0011
4 4 10 0.0399 0.0003
4 4 11 -0.1909 -0.0000
4 4 12 -0.1023 0.0002
4 4 13 -0.0542 -0.0001
4 4 14 -0.1365 0.0001
4 4 15 -0.0585 0.0003
4 4 16 0.1130 0.0000
4 4 17 -0.1689 -0.0002
4 4 18 0.1839 -0.0000
4 5 0 0.0554 0.0008
4 5 1 0.0936 0.0005
4 5 2 0.2299 0.0008
4 5 3 -0.1221 0.0008
4 5 4 0.2994 0.0001
4 5 5 0.1278 0.0005
4 5 6 -0.1438 0.0005
4 5 7 0.2361 -0.0008
4 5 8 -0.1368 0.0011
4 5 9 -0.0098 -0.0004
4 5 10 0.2972 0.0003
4 5 11 -0.0346 -0.0002
4 5 12 0.2678 -0.0001
4 5 13 0.1652 -0.0001
4 5 14 -0.0629 0.0000
4 5 15 0.0590 -0.0000
4 5 16 -0.2332 0.0002
4 5 17 -0.1055 -0.0001
4 5 18 -0.1516 0.0004
4 6 0 -0.0538 -0.0005
4 6 1 0.1520 -0.0007
4 6 2 -0.0597 -0.0006
4 6 3 0.2035 0.0001
4 6 4 -0.3116 -0.0003
4 6 5 0.2592 -0.0002
4 6 6 -0.1931 0.0004
4 6 7 0.4849 -0.0006
4 6 8 -0.1053 0.0003
4 6 9 0.2002 -0.0002
4 6 10 -0.2356 0.0003
4 6 11 -0.1473 -0.0002
4 6 12 -0.1094 0.0003
4 6 13 -0.0898 -0.0002
4 6 14 -0.1196 -0.0001
4 6 15 0.1420 -0.0000
4 6 16 -0.1485 0.0000
4 6 17 0.1207 -0.0002
4 7 0 -0.1978 0.0001
4 7 1 0.1544 0.0000
4 7 2 -0.1567 -0.0002
4 7 3 0.3724 -0.0002
4 7 4 0.1016 -0.0002
4 7 5 0.1270 -0.0001
4 7 6 0.1655 -0.0001
4 7 7 -0.1166 -0.0001
4 7 8 -0.0959 -0.0001
4 7 9 0.2958 -0.0006
4 7 10 -0.0216 0.0003
4 7 11 0.2892 -0.0004
4 7 12 -0.0780 0.0001
4 7 13 0.1469 0.0005
4 7 14 -0.0958 -0.0002
4 7 15 0.5119 0.0005
4 7 16 -0.1465 -0.0002
4 8 0 -0.1117 0.0003
4 8 1 -0.0657 0.0003
4 8 2 -0.3760 0.0004
4 8 3 0.1093 0.0003
4 8 4 -0.1355 0.0002
4 8 5 0.1144 0.0002
4 8 6 0.1022 0.0000
4 8 7 0.0264 0.0003
4 8 8 -0.0343 0.0006
4 8 9 -0.2391 -0.0004
4 8 10 -0.0785 0.0004
4 8 11 -0.1457 0.0000
4 8 12 0.1696 -0.0004
4 8 13 -0.0963 0.0005
4 8 14 -0.0306 -0.0005
4 8 15 -0.1583 0.0003
4 8 16 -0.4007 -0.0005
4 9 0 0.0940 -0.0001
4 9 1 0.1548 -0.0001
4 9 2 -0.1648 -0.0003
4 9 3 0.1520 0.0001
4 9 4 -0.4968 -0.0000
4 9 5 -0.0444 0.0000
4 9 6 -0.4673 -0.0001
4 9 7 -0.0450 -0.0003
4 9 8 0.0920 0.0002
4 9 9 -0.0474 0.0000
4 9 10 0.2461 0.0001
4 9 11 0.2261 0.0002
4 9 12 -0.0167 -0.0005
4 9 13 0.1250 -0.0001
4 9 14 0.1484 -0.0005
4 10 0 0.0085 -0.0001
4 10 1 0.3315 -0.0000
4 10 2 0.1211 -0.0004
4 10 3 0.2737 0.0001
4 10 4 0.0379 -0.0002
4 10 5 0.1594 0.0000
4 10 6 -0.1829 0.0000
4 10 7 0.0660 -0.0001
4 10 8 0.2993 -0.0001
4 10 9 -0.1387 -0.0001
4 10 10 -0.1308 0.0001
4 10 11 0.0283 0.0000
4 10 12 -0.5318 0.0006
4 10 13 0.0567 0.0005
4 11 0 -0.2597 0.0001
4 11 1 -0.3024 0.0002
4 11 2 -0.4641 0.0001
4 11 3 -0.4794 0.0004
4 11 4 -0.1678 -0.0002
4 11 5 0.6247 0.0004
4 11 6 -0.2633 0.0000
4 11 7 0.2716 0.0004
4 11 8 -0.2533 -0.0000
4 11 9 -0.2640 0.0000
4 11 10 0.0476 0.0002
4 11 11 0.3179 -0.0007
4 12 0 -0.2613 -0.0001
4 12 1 -0.2177 -0.0001
4 12 2 0.3415 -0.0001
4 12 3 -0.2363 0.0002
4 12 4 -0.2385 -0.0003
4 12 5 -0.1395 0.0002
4 12 6 -0.6699 -0.0003
4 12 7 0.1188 0.0004
4 12 8 0.2424 -0.0003
4 12 9 0.0058 0.0002
4 13 0 0.1955 0.0000
4 13 1 0.2404 -0.0000
4 13 2 0.4145 -0.0002
4 13 3 0.0700 0.0001
4 13 4 0.2701 -0.0004
4 13 5 0.3863 -0.0000
5 0 0 0.0677 0.0007
5 0 2 -0.1660 -0.0017
5 0 4 0.1226 0.0001
5 0 6 0.2422 -0.0022
5 0 8 -0.0267 -0.0020
5 0 10 -0.2325 0.0010
5 0 12 0.2040 -0.0002
5 0 14 0.3019 -0.0006
5 0 16 -0.0887 0.0002
5 0 18 -0.3481 0.0001
5 1 0 -0.5673 0.0012
5 1 1 0.0270 0.0017
5 1 2 -0.0682 0.0003
5 1 3 -0.0224 0.0004
5 1 4 0.0148 0.0011
5 1 5 -0.2175 0.0006
5 1 6 -0.1874 0.0002
5 1 7 -0.0082 0.0018
5 1 8 -0.0942 0.0001
5 1 9 0.0989 -0.0003
5 1 10 0.0593 0.0002
5 1 11 0.0756 -0.0004
5 1 12 0.2021 -0.0003
5 1 13 -0.0560 -0.0000
5 1 14 0.1510 -0.0002
5 1 15 -0.0495 0.0001
5 1 16 0.1951 -0.0005
5 1 17 0.0272 -0.0003
5 1 18 -0.0515 -0.0006
5 1 19 0.1579 0.0002
5 2 0 -0.3415 -0.0014
5 2 1 -0.3551 -0.0009
5 2 2 -0.2097 -0.0004
5 2 3 -0.8766 -0.0016
5 2 4 0.2358 -0.0004
5 2 5 -0.1064 0.0003
5 2 6 -0.0999 -0.0012
5 2 7 0.0467 0.0005
5 2 8 -0.0375 0.0004
5 2 9 0.1325 0.0004
5 2 10 0.1003 0.0002
5 2 11 0.1663 0.0002
5 2 12 -0.1244 0.0006
5 2 13 0.1396 0.0001
5 2 14 -0.1149 0.0002
5 2 15 -0.1166 0.0003
5 2 16 0.3655 0.0001
5 2 17 -0.3023 0.0006
5 2 18 0.3078 -0.0002
5 2 19 -0.3029 0.0007
5 3 0 0.4460 -0.0002
5 3 1 0.0927 -0.0008
5 3 3 -0.4499 0.0001
5 3 4 0.5634 -0.0009
5 3 5 -0.1725 0.0009
5 3 6 0.0029 -0.0011
5 3 7 -0.0031 -0.0002
5 3 8 0.2192 -0.0004
5 3 9 -0.1109 -0.0004
5 3 10 -0.0205 -0.0003
5 3 11 0.0828 -0.0002
5 3 12 -0.1519 0.0003
5 3 13 0.2963 -0.0004
5 3 14 -0.1909 -0.0002
5 3 15 0.1555 0.0001
5 3 16 -0.1144 0.0000
5 3 17 -0.0725 -0.0000
5 3 18 -0.0164 -0.0005
5 4 0 0.1390 0.0004
5 4 1 -0.2990 0.0011
5 4 2 0.3873 0.0004
5 4 3 -0.1268 0.0010
5 4 4 0.0273 0.0001
5 4 5 0.5020 0.0011
5 4 6 0.0161 0.0000
5 4 7 0.1197 0.0003
5 4 8 0.1622 -0.0004
5 4 9 0.1036 0.0005
5 4 10 -0.0446 -0.0000
5 4 11 0.2240 -0.0004
5 4 12 -0.0197 -0.0000
5 4 13 0.1302 -0.0000
5 4 14 -0.0107 -0.0000
5 4 15 0.0447 -0.0002
5 4 16 -0.1737 -0.0001
5 4 17 0.1200 0.0000
5 4 18 -0.1437 -0.0003
5 5 0 -0.1505 -0.0007
5 5 1 0.0220 -0.0002
5 5 2 -0.2274 -0.0007
5 5 3 0.3282 -0.0004
5 5 4 -0.3827 -0.0000
5 5 5 0.2599 -0.0002
5 5 6 -0.0411 -0.0004
5 5 7 0.0380 0.0010
5 5 8 0.1238 -0.0005
5 5 9 0.1905 0.0003
5 5 10 -0.2734 0.0003
5 5 11 0.2538 -0.0003
5 5 12 -0.2493 0.0004
5 5 13 0.0518 -0.0001
5 5 14 0.1508 0.0000
5 5 15 0.0823 -0.0002
5 5 16 0.4344 -0.0002
5 5 17 0.1516 0.0001
5 5 18 0.2070 -0.0006
5 6 0 -0.0784 -0.0001
5 6 1 -0.2110 -0.0000
5 6 2 -0.0863 -0.0001
5 6 3 -0.1301 -0.0005
5 6 4 0.2137 -0.0003
5 6 5 -0.1060 -0.0001
5 6 6 0.1516 -0.0008
5 6 7 -0.3552 0.0003
5 6 8 -0.1123 -0.0004
5 6 9 -0.1854 -0.0003
5 6 10 -0.0275 0.0002
5 6 11 0.1309 -0.0002
5 6 12 -0.1261 0.0001
5 6 13 0.1003 0.0000
5 6 14 -0.1192 0.0003
5 6 15 -0.2284 0.0002
5 6 16 0.0507 -0.0001
5 6 17 -0.2428 0.0005
5 7 0 0.2377 0.0004
5 7 1 -0.0950 0.0003
5 7 2 0.0753 0.0005
5 7 3 -0.4168 0.0005
5 7 4 -0.1463 0.0003
5 7 5 -0.2748 0.0005
5 7 6 -0.3384 0.0001
5 7 7 0.1689 0.0000
5 7 8 -0.0557 0.0003
5 7 9 -0.0814 0.0000
5 7 10 0.1373 0.0000
5 7 11 -0.1674 -0.0001
5 7 12 0.2097 0.0003
5 7 13 0.1245 -0.0007
5 7 14 0.0575 0.0004
5 7 15 -0.1993 -0.0003
5 7 16 0.1521 -0.0000
5 8 0 0.0336 -0.0002
5 8 1 0.2148 -0.0002
5 8 2 0.3394 -0.0002
5 8 3 0.0249 -0.0002
5 8 4 0.0916 -0.0001
5 8 5 -0.0286 0.0001
5 8 6 -0.2119 0.0002
5 8 7 0.1940 -0.0000
5 8 8 -0.1212 -0.0001
5 8 9 0.3222 0.0003
5 8 10 -0.0449 0.0001
5 8 11 0.0205 -0.0003
5 8 12 -0.3995 0.0007
5 8 13 0.0780 -0.0010
5 8 14 -0.4095 0.0003
5 8 15 0.3098 -0.0007
5 9 0 -0.2462 -0.0002
5 9 1 -0.1259 -0.0002
5 9 2 -0.0820 -0.0001
5 9 3 -0.1653 -0.0004
5 9 4 0.4201 -0.0002
5 9 5 0.0624 -0.0003
5 9 6 0.5340 -0.0003
5 9 7 -0.1022 0.0001
5 9 8 -0.0927 -0.0003
5 9 9 0.0174 -0.0002
5 9 10 -0.2629 0.0001
5 9 11 -0.0410 -0.0005
5 9 12 0.0491 0.0010
5 9 13 0.1748 -0.0001
5 9 14 -0.2597 0.0011
5 10 0 -0.0179 0.0002
5 10 1 -0.1230 0.0002
5 10 2 -0.0564 0.0003
5 10 3 -0.0480 0.0001
5 10 4 -0.1206 0.0002
5 10 5 -0.1097 0.0002
5 10 6 0.3456 -0.0002
5 10 7 -0.0734 0.0002
5 10 8 -0.0394 -0.0002
5 10 9 0.1486 -0.0002
5 10 10 -0.0167 0.0001
5 10 11 -0.1050 -0.0005
5 10 12 0.3650 -0.0003
5 11 0 0.3284 -0.0000
5 11 1 0.2024 -0.0000
5 11 2 0.3903 -0.0000
5 11 3 0.5748 -0.0000
5 11 4 0.1071 0.0001
5 11 5 -0.4098 0.0001
5 11 6 0.1705 -0.0002
5 11 7 -0.5276 0.0003
5 11 8 0.1676 0.0001
5 11 9 0.2359 0.0002
5 11 10 0.0809 0.0002
5 12 0 0.2406 -0.0000
5 12 1 0.0890 -0.0000
5 12 2 -0.2238 -0.0002
5 12 3 0.0954 -0.0002
5 12 4 -0.0410 -0.0002
5 12 5 -0.0696 -0.0000
5 12 6 0.6678 -0.0005
5 12 7 -0.1370 -0.0003
5 12 8 -0.0272 -0.0002
5 13 0 -0.0317 0.0001
5 13 1 -0.2918 0.0001
5 13 2 -0.2940 0.0002
5 13 3 0.0145 0.0002
5 13 4 -0.0068 0.0002
6 0 0 0.3767 -0.0005
6 0 2 0.2016 0.0035
6 0 4 -0.2049 -0.0002
6 0 6 -0.2084 -0.0007
6 0 8 0.0582 0.0014
6 0 10 0.1831 -0.0015
6 0 12 -0.1568 -0.0006
6 0 14 -0.3051 0.0003
6 0 16 -0.0615 -0.0002
6 0 18 0.3048 -0.0001
6 1 0 0.1173 0.0003
6 1 1 -0.2324 -0.0017
6 1 2 -0.0040 0.0015
6 1 3 -0.0051 -0.0013
6 1 4 -0.0600 0.0004
6 1 5 0.2126 0.0007
6 1 6 0.0225 0.0007
6 1 7 -0.0262 -0.0003
6 1 8 0.0984 0.0004
6 1 9 0.0184 0.0007
6 1 10 0.1031 0.0006
6 1 11 0.1043 0.0006
6 1 12 -0.2161 0.0007
6 1 13 0.1381 -0.0001
6 1 14 -0.2576 0.0002
6 1 15 0.0746 -0.0002
6 1 16 -0.0599 0.0004
6 1 17 0.0047 0.0001
6 1 18 0.2099 0.0000
6 2 0 0.2578 0.0002
6 2 1 0.0116 -0.0011
6 2 2 0.3143 -0.0002
6 2 3 0.3069 -0.0004
6 2 4 -0.2005 0.0002
6 2 5 -0.0257 -0.0012
6 2 6 0.1079 0.0004
6 2 7 -0.0594 -0.0008
6 2 8 0.0267 -0.0010
6 2 9 -0.2151 -0.0002
6 2 10 -0.2916 -0.0001
6 2 11 -0.2703 -0.0005
6 2 12 -0.1312 0.0002
6 2 13 -0.0573 0.0000
6 2 14 0.0555 0.0001
6 2 15 0.0891 -0.0003
6 2 16 -0.3007 0.0001
6 2 17 0.0893 -0.0002
6 2 18 -0.3502 0.0004
6 3 0 0.1196 0.0007
6 3 1 -0.0634 0.0015
6 3 2 -0.3912 0.0006
6 3 3 0.4023 0.0004
6 3 4 -0.1921 0.0010
6 3 5 0.1993 -0.0009
6 3 6 0.1719 0.0009
6 3 7 -0.0484 0.0003
6 3 8 -0.1988 -0.0004
6 3 9 0.1344 0.0004
6 3 10 -0.0404 -0.0000
6 3 11 0.0112 -0.0004
6 3 12 0.0773 -0.0003
6 3 13 -0.2261 -0.0001
6 3 14 0.0883 0.0002
6 3 15 -0.2713 -0.0001
6 3 16 0.0063 -0.0001
6 3 17 0.0963 -0.0002
6 3 18 0.0540 0.0002
6 4 0 -0.2011 -0.0004
6 4 1 -0.2517 -0.0002
6 4 2 -0.3185 -0.0003
6 4 3 -0.0679 -0.0002
6 4 4 0.0780 0.0003
6 4 5 -0.5904 -0.0002
6 4 6 0.2136 -0.0000
6 4 7 -0.2605 0.0004
6 4 8 -0.1036 0.0001
6 4 9 -0.0159 0.0003
6 4 10 -0.0020 0.0000
6 4 11 -0.0907 0.0004
6 4 12 0.0621 0.0002
6 4 13 -0.0563 -0.0001
6 4 14 0.1878 0.0001
6 4 15 0.0274 0.0000
6 4 16 0.3635 -0.0001
6 4 17 -0.0043 0.0003
6 4 18 0.0801 0.0003
6 5 0 0.3026 -0.0005
6 5 1 -0.1046 -0.0005
6 5 2 0.3434 -0.0004
6 5 3 -0.5106 -0.0003
6 5 4 0.4272 -0.0008
6 5 5 -0.6651 0.0001
6 5 6 0.2134 -0.0003
6 5 7 -0.3403 -0.0004
6 5 8 -0.0780 -0.0002
6 5 9 -0.2832 0.0001
6 5 10 0.1842 -0.0005
6 5 11 -0.3622 0.0006
6 5 12 0.0928 -0.0002
6 5 13 -0.2677 0.0000
6 5 14 -0.2426 0.0001
6 5 15 -0.3282 0.0004
6 5 16 -0.5233 -0.0001
6 5 17 -0.2204 0.0003
6 6 0 0.0799 0.0003
6 6 1 0.2040 0.0006
6 6 2 0.1753 0.0003
6 6 3 0.0407 0.0006
6 6 4 -0.0121 0.0002
6 6 5 0.0325 0.0003
6 6 6 -0.0718 0.0003
6 6 7 0.2136 -0.0001
6 6 8 0.1844 -0.0002
6 6 9 0.0160 0.0005
6 6 10 0.1994 -0.0007
6 6 11 -0.1819 0.0002
6 6 12 0.3154 -0.0001
6 6 13 -0.0320 -0.0000
6 6 14 0.3621 -0.0001
6 6 15 0.2312 -0.0000
6 6 16 0.1265 -0.0001
6 7 0 -0.3326 -0.0001
6 7 1 0.1239 0.0002
6 7 2 -0.0933 -0.0002
6 7 3 0.3038 0.0000
6 7 4 0.0121 0.0001
6 7 5 0.3072 -0.0001
6 7 6 0.2436 0.0003
6 7 7 -0.0081 0.0004
6 7 8 0.2016 -0.0002
6 7 9 0.0151 0.0005
6 7 10 -0.0185 -0.0001
6 7 11 0.0568 0.0002
6 7 12 -0.3529 -0.0001
6 7 13 -0.2764 0.0002
6 7 14 -0.1935 -0.0003
6 7 15 -0.0874 -0.0002
6 8 0 -0.0044 -0.0002
6 8 1 -0.1805 -0.0003
6 8 2 -0.2094 -0.0004
6 8 3 -0.0819 -0.0002
6 8 4 0.1280 -0.0003
6 8 5 0.0106 -0.0004
6 8 6 0.3062 -0.0003
6 8 7 -0.3334 -0.0001
6 8 8 0.1142 -0.0002
6 8 9 -0.5462 -0.0001
6 8 10 0.0931 -0.0001
6 8 11 -0.0236 0.0001
6 8 12 0.4533 -0.0003
6 8 13 0.1659 0.0005
6 8 14 0.6079 0.0002
6 9 0 0.1969 0.0003
6 9 1 0.0769 0.0003
6 9 2 0.2589 0.0002
6 9 3 0.1611 0.0003
6 9 4 -0.1146 0.0001
6 9 5 -0.2150 0.0003
6 9 6 -0.3585 0.0001
6 9 7 0.1368 -0.0000
6 9 8 0.2522 -0.0001
6 9 9 0.0921 0.0001
6 9 10 0.4752 -0.0002
6 9 11 -0.0292 0.0004
6 9 12 -0.0850 -0.0004
6 9 13 -0.3016 0.0000
6 10 0 0.0518 -0.0001
6 10 1 0.0105 -0.0000
6 10 2 -0.1222 0.0001
6 10 3 -0.3145 0.0001
6 10 4 0.1135 0.0002
6 10 5 -0.2090 0.0001
6 10 6 -0.2031 0.0004
6 10 7 -0.1050 0.0000
6 10 8 -0.1253 0.0004
6 10 9 -0.3754 0.0004
6 10 10 0.0451 -0.0002
6 10 11 -0.0008 0.0004
6 10 12 -0.2098 -0.0001
6 11 0 -0.3090 0.0000
6 11 1 -0.1023 -0.0002
6 11 2 -0.1964 -0.0001
6 11 3 -0.4528 -0.0004
6 11 4 0.1236 -0.0001
6 11 5 -0.0206 -0.0004
6 11 6 0.0153 0.0004
6 11 7 0.3546 -0.0006
6 11 8 0.1062 0.0002
6 11 9 -0.1936 -0.0001
6 11 10 0.0523 -0.0002
6 12 0 -0.2609 0.0001
6 12 1 -0.1215 -0.0001
6 12 2 0.0228 0.0003
6 12 3 -0.0850 0.0001
6 12 4 0.2496 0.0004
6 12 5 0.2099 -0.0004
6 12 6 -0.3068 0.0006
6 12 7 0.0980 -0.0005
6 13 0 0.0349 0.0001
6 13 1 0.3442 -0.0000
6 13 2 0.2392 0.0002
6 13 3 -0.0094 -0.0003
7 0 0 -0.3915 0.0031
7 0 2 -0.1257 -0.0017
7 0 4 0.3162 0.0004
7 0 6 0.1206 0.0027
7 0 8 -0.3179 -0.0009
7 0 10 -0.2847 0.0009
7 0 12 -0.0070 0.0008
7 0 14 0.0184 -0.0002
7 0 16 0.0435 0.0002
7 0 18 -0.1090 0.0001
7 1 0 0.1166 -0.0000
7 1 1 0.0882 -0.0001
7 1 2 0.0415 -0.0010
7 1 3 -0.1288 0.0010
7 1 4 0.1499 0.0002
7 1 5 -0.3007 -0.0014
7 1 6 0.2138 -0.0003
7 1 7 0.1114 -0.0004
7 1 8 -0.0493 0.0001
7 1 9 0.0874 -0.0001
7 1 10 -0.2605 -0.0000
7 1 11 -0.1328 -0.0003
7 1 12 0.0996 -0.0001
7 1 13 -0.0691 0.0002
7 1 14 0.3197 0.0006
7 1 15 0.1102 0.0001
7 1 16 0.0343 0.0001
7 1 17 0.0160 -0.0002
7 1 18 -0.2575 0.0008
7 2 0 0.1124 0.0006
7 2 1 0.1408 0.0006
7 2 2 -0.1672 0.0005
7 2 3 0.0747 0.0002
7 2 4 0.2338 0.0000
7 2 5 -0.0193 0.0003
7 2 6 -0.0001 -0.0002
7 2 7 -0.0464 0.0001
7 2 8 -0.0932 0.0004
7 2 9 0.1974 -0.0005
7 2 10 0.2102 -0.0003
7 2 11 0.3612 0.0002
7 2 12 0.2317 -0.0006
7 2 13 0.0477 -0.0005
7 2 14 -0.0410 -0.0001
7 2 15 -0.1284 -0.0002
7 2 16 0.0236 -0.0000
7 2 17 -0.0035 -0.0003
7 2 18 0.2275 -0.0002
7 3 0 -0.1910 0.0007
7 3 1 -0.0548 -0.0006
7 3 2 -0.1262 0.0002
7 3 3 -0.2682 -0.0003
7 3 4 0.0318 0.0001
7 3 5 -0.2275 0.0009
7 3 6 -0.1793 0.0001
7 3 7 0.0294 -0.0001
7 3 8 0.1661 0.0008
7 3 9 -0.0240 -0.0001
7 3 10 0.1102 0.0001
7 3 11 0.0662 0.0006
7 3 12 -0.0047 0.0002
7 3 13 0.1041 0.0001
7 3 14 0.0478 -0.0000
7 3 15 0.3539 -0.0001
7 3 16 0.1658 0.0001
7 3 17 0.1234 0.0001
7 4 0 0.2549 -0.0003
7 4 1 0.3995 -0.0010
7 4 2 0.2413 -0.0003
7 4 3 0.0710 -0.0005
7 4 4 -0.1066 -0.0005
7 4 5 0.3979 -0.0005
7 4 6 -0.2918 0.0001
7 4 7 0.3386 -0.0007
7 4 8 0.0756 0.0001
7 4 9 0.0268 -0.0002
7 4 10 0.0447 -0.0001
7 4 11 0.0001 0.0001
7 4 12 -0.0270 -0.0002
7 4 13 -0.0313 0.0003
7 4 14 -0.1713 -0.0001
7 4 15 -0.0642 0.0002
7 4 16 -0.5052 0.0004
7 4 17 -0.0862 -0.0003
7 5 0 -0.1912 0.0008
7 5 1 0.1001 0.0005
7 5 2 -0.3175 0.0005
7 5 3 0.4652 0.0003
7 5 4 -0.2573 0.0005
7 5 5 0.8096 -0.0002
7 5 6 -0.1909 0.0003
7 5 7 0.4850 -0.0003
7 5 8 0.0080 0.0000
7 5 9 0.1682 -0.0003
7 5 10 -0.1672 0.0001
7 5 11 0.2020 -0.0005
7 5 12 0.0150 -0.0002
7 5 13 0.2130 0.0001
7 5 14 0.2462 -0.0000
7 5 15 0.3620 -0.0006
7 5 16 0.4074 0.0002
7 6 0 -0.0445 0.0002
7 6 1 -0.2450 -0.0001
7 6 2 -0.1261 0.0003
7 6 3 -0.0359 0.0001
7 6 4 -0.0948 0.0002
7 6 5 -0.0916 0.0002
7 6 6 0.0518 0.0002
7 6 7 -0.1860 0.0003
7 6 8 -0.0053 0.0004
7 6 9 0.1292 -0.0002
7 6 10 -0.0229 0.0004
7 6 11 0.3468 0.0001
7 6 12 -0.1667 -0.0002
7 6 13 0.0763 0.0000
7 6 14 -0.2897 -0.0001
7 6 15 -0.0806 -0.0004
7 6 16 -0.1505 0.0005
7 7 0 0.4389 -0.0003
7 7 1 -0.2360 -0.0006
7 7 2 0.2563 -0.0003
7 7 3 -0.2345 -0.0004
7 7 4 0.2418 -0.0004
7 7 5 -0.3233 -0.0000
7 7 6 0.0913 -0.0005
7 7 7 -0.3513 -0.0002
7 7 8 -0.0332 0.0001
7 7 9 -0.2784 -0.0002
7 7 10 -0.0845 -0.0000
7 7 11 -0.2101 0.0003
7 7 12 0.2856 -0.0003
7 7 13 0.0754 0.0003
7 7 14 0.2633 0.0001
7 7 15 0.0610 0.0002
7 8 0 0.0153 0.0002
7 8 1 -0.0691 0.0002
7 8 2 0.1784 0.0001
7 8 3 -0.0403 0.0001
7 8 4 -0.2171 0.0000
7 8 5 -0.1063 0.0001
7 8 6 -0.2248 -0.0001
7 8 7 0.1345 -0.0001
7 8 8 0.1611 -0.0001
7 8 9 0.4707 -0.0001
7 8 10 0.1176 -0.0003
7 8 11 0.1506 0.0004
7 8 12 -0.1688 -0.0001
7 8 13 -0.3001 0.0005
7 8 14 -0.3483 -0.0003
7 9 0 0.0489 0.0002
7 9 1 -0.0480 0.0002
7 9 2 -0.1427 0.0002
7 9 3 -0.3115 0.0001
7 9 4 -0.1022 0.0003
7 9 5 0.1696 0.0001
7 9 6 0.2417 0.0003
7 9 7 -0.2066 0.0001
7 9 8 -0.1471 0.0003
7 9 9 -0.3216 0.0001
7 9 10 -0.6176 -0.0000
7 9 11 -0.1452 -0.0002
7 9 12 -0.0367 -0.0008
7 10 0 -0.0903 -0.0001
7 10 1 -0.1756 -0.0003
7 10 2 0.3311 -0.0003
7 10 3 0.3885 -0.0003
7 10 4 0.1877 -0.0004
7 10 5 0.3963 -0.0003
7 10 6 0.0953 -0.0002
7 10 7 0.0833 -0.0000
7 10 8 0.1806 -0.0001
7 10 9 0.4321 -0.0001
7 10 10 0.0555 0.0003
7 10 11 0.2022 0.0002
7 11 0 0.2962 -0.0001
7 11 1 0.0951 -0.0001
7 11 2 0.1800 0.0000
7 11 3 0.1989 0.0002
7 11 4 -0.2152 0.0001
7 11 5 0.2463 -0.0000
7 11 6 -0.0639 -0.0006
7 11 7 0.0233 -0.0000
7 11 8 -0.2206 -0.0008
7 11 9 0.2248 -0.0003
7 12 0 0.2366 0.0000
7 12 1 0.1710 0.0003
7 12 2 0.0330 0.0002
7 12 3 0.0494 -0.0001
7 12 4 -0.2720 0.0002
7 12 5 -0.2675 0.0003
7 12 6 -0.0543 0.0001
7 13 0 -0.0983 -0.0005
8 0 0 0.4205 -0.0010
8 0 2 0.0955 0.0010
8 0 4 -0.2045 0.0008
8 0 6 0.0359 -0.0020
8 0 8 0.4467 0.0010
8 0 10 0.3804 0.0004
8 0 12 0.2048 -0.0004
8 0 14 0.3335 0.0004
8 0 16 0.1722 0.0001
8 1 0 -0.1848 -0.0011
8 1 1 0.0263 -0.0001
8 1 2 -0.1292 -0.0005
8 1 3 0.1714 -0.0009
8 1 4 -0.2559 -0.0012
8 1 5 0.2233 0.0008
8 1 6 -0.3576 -0.0003
8 1 7 -0.1324 0.0002
8 1 8 0.0041 -0.0003
8 1 9 -0.1544 -0.0006
8 1 10 0.2996 -0.0006
8 1 11 0.0346 0.0001
8 1 12 0.0854 -0.0000
8 1 13 -0.0721 -0.0002
8 1 14 -0.2206 -0.0007
8 1 15 -0.3423 -0.0002
8 1 16 -0.0354 0.0002
8 1 17 -0.1604 0.0001
8 2 0 -0.2258 0.0005
8 2 1 0.0064 0.0004
8 2 2 0.0270 0.0001
8 2 3 -0.0791 0.0003
8 2 4 -0.1658 -0.0001
8 2 5 0.1812 0.0005
8 2 6 -0.0714 0.0002
8 2 7 0.1508 0.0000
8 2 8 0.0567 0.0001
8 2 9 -0.0890 0.0005
8 2 10 -0.0369 0.0002
8 2 11 -0.3736 -0.0002
8 2 12 -0.1110 0.0002
8 2 13 -0.2292 0.0005
8 2 14 0.0179 -0.0001
8 2 15 0.0199 0.0001
8 2 16 0.2245 -0.0000
8 2 17 -0.0584 -0.0000
8 3 0 -0.1259 -0.0009
8 3 1 0.0597 -0.0007
8 3 2 0.1239 -0.0001
8 3 3 0.1171 -0.0001
8 3 4 -0.1375 -0.0003
8 3 5 0.2284 -0.0004
8 3 6 0.0685 -0.0002
8 3 7 0.0854 0.0000
8 3 8 -0.0656 -0.0004
8 3 9 -0.0045 0.0001
8 3 10 -0.1111 0.0003
8 3 11 -0.2535 -0.0002
8 3 12 0.0529 0.0000
8 3 13 -0.0424 0.0003
8 3 14 0.0122 -0.0001
8 3 15 -0.2177 0.0002
8 3 16 -0.1689 0.0003
8 3 17 -0.3020 -0.0001
8 4 0 -0.1634 0.0006
8 4 1 -0.1666 0.0004
8 4 2 -0.1805 0.0005
8 4 3 0.1105 -0.0002
8 4 4 -0.0431 0.0001
8 4 5 -0.0190 -0.0000
8 4 6 0.1456 -0.0003
8 4 7 -0.3661 0.0000
8 4 8 -0.1320 -0.0002
8 4 9 -0.2236 -0.0004
8 4 10 -0.0940 0.0001
8 4 11 -0.0946 -0.0004
8 4 12 0.0212 -0.0001
8 4 13 -0.0271 -0.0001
8 4 14 -0.0376 -0.0000
8 4 15 -0.0519 -0.0004
8 4 16 0.3496 -0.0002
8 5 0 -0.0247 0.0001
8 5 1 -0.1217 -0.0000
8 5 2 0.2135 0.0005
8 5 3 -0.1888 0.0001
8 5 4 -0.0040 0.0005
8 5 5 -0.5422 0.0001
8 5 6 0.0494 0.0002
8 5 7 -0.4425 0.0003
8 5 8 0.1115 0.0002
8 5 9 -0.0350 -0.0001
8 5 10 0.2476 0.0001
8 5 11 0.0225 0.0001
8 5 12 0.0038 0.0000
8 5 13 -0.0039 -0.0001
8 5 14 -0.1464 -0.0002
8 5 15 -0.1072 0.0003
8 5 16 -0.1842 -0.0000
8 6 0 0.1264 -0.0003
8 6 1 0.1135 -0.0005
8 6 2 0.0690 -0.0005
8 6 3 -0.0641 -0.0007
8 6 4 0.0386 0.0000
8 6 5 0.0373 -0.0004
8 6 6 -0.0536 0.0000
8 6 7 0.0680 -0.0003
8 6 8 -0.0534 0.0000
8 6 9 -0.1920 0.0001
8 6 10 -0.1077 0.0002
8 6 11 -0.4640 -0.0001
8 6 12 -0.0513 0.0003
8 6 13 -0.2179 0.0002
8 6 14 0.0354 0.0000
8 6 15 -0.1029 0.0006
8 7 0 -0.2238 0.0002
8 7 1 0.2607 0.0001
8 7 2 -0.2234 0.0001
8 7 3 0.1896 -0.0002
8 7 4 -0.2709 0.0001
8 7 5 0.2474 -0.0003
8 7 6 -0.1969 0.0002
8 7 7 0.4489 -0.0002
8 7 8 -0.2336 -0.0001
8 7 9 0.3121 -0.0002
8 7 10 -0.0716 -0.0000
8 7 11 0.2021 -0.0003
8 7 12 -0.1333 0.0004
8 7 13 0.1043 0.0001
8 7 14 -0.1920 -0.0000
8 8 0 0.0173 0.0003
8 8 1 0.1243 0.0003
8 8 2 -0.1453 0.0006
8 8 3 0.0965 0.0003
8 8 4 0.2460 0.0004
8 8 5 0.0718 0.0002
8 8 6 0.2082 0.0004
8 8 7 0.1050 0.0001
8 8 8 -0.2411 0.0003
8 8 9 -0.0003 0.0001
8 8 10 -0.1231 0.0002
8 8 11 -0.1210 -0.0006
8 8 12 0.0259 -0.0001
8 8 13 0.2243 -0.0010
8 9 0 -0.0958 -0.0005
8 9 1 -0.0927 -0.0004
8 9 2 -0.0116 -0.0002
8 9 3 0.3442 -0.0003
8 9 4 0.1762 -0.0001
8 9 5 -0.0744 -0.0001
8 9 6 -0.2079 -0.0001
8 9 7 0.1884 0.0001
8 9 8 -0.2827 -0.0001
8 9 9 0.3567 0.0001
8 9 10 0.3499 0.0003
8 9 11 0.1795 0.0001
8 9 12 0.1840 0.0012
8 10 0 0.1772 0.0000
8 10 1 0.3447 0.0002
8 10 2 -0.2917 -0.0001
8 10 3 -0.1546 -0.0002
8 10 4 -0.4658 0.0002
8 10 5 -0.2571 -0.0002
8 10 6 -0.1396 -0.0001
8 10 7 0.2793 -0.0003
8 10 8 -0.1601 -0.0004
8 10 9 -0.0186 -0.0003
8 10 10 -0.0774 -0.0003
8 11 0 -0.2215 0.0001
8 11 1 -0.2042 0.0005
8 11 2 -0.3382 0.0002
8 11 3 -0.1103 0.0003
8 11 4 0.0137 0.0003
8 11 5 -0.1948 0.0001
8 11 6 -0.1534 0.0006
8 11 7 -0.2254 0.0003
8 11 8 -0.0289 0.0011
8 12 0 -0.1778 -0.0001
8 12 1 -0.1713 -0.0002
8 12 2 0.1281 -0.0006
8 12 3 0.1172 0.0003
8 12 4 0.2313 -0.0005
8 12 5 0.3387 0.0003
9 0 0 -0.5312 -0.0030
9 0 2 -0.1357 -0.0008
9 0 4 0.0326 -0.0010
9 0 6 -0.1430 0.0007
9 0 8 -0.2925 -0.0007
9 0 10 -0.2586 -0.0008
9 0 12 -0.2245 0.0002
9 0 14 -0.3879 -0.0003
9 1 0 0.1297 0.0006
9 1 1 0.0155 0.0007
9 1 2 0.1552 0.0004
9 1 3 -0.1356 -0.0000
9 1 4 0.2653 0.0004
9 1 5 -0.0535 -0.0004
9 1 6 0.3570 -0.0002
9 1 7 0.0769 0.0001
9 1 8 0.0387 -0.0003
9 1 9 0.0001 0.0005
9 1 10 -0.1471 0.0004
9 1 11 -0.0405 -0.0001
9 1 12 -0.1602 -0.0005
9 1 13 0.0783 0.0002
9 1 14 0.0353 0.0001
9 1 15 0.2865 0.0001
9 1 16 0.0178 -0.0005
9 2 0 0.1327 -0.0009
9 2 1 -0.1606 0.0004
9 2 2 0.0610 0.0001
9 2 3 -0.0247 0.0005
9 2 4 0.0742 0.0004
9 2 5 -0.2896 -0.0001
9 2 6 0.0506 -0.0000
9 2 7 -0.2368 0.0005
9 2 8 0.1137 -0.0002
9 2 9 -0.1498 -0.0001
9 2 10 0.0827 0.0001
9 2 11 0.1585 0.0003
9 2 12 -0.0255 0.0001
9 2 13 0.4293 0.0001
9 2 14 0.0704 0.0001
9 2 15 0.2131 0.0001
9 2 16 -0.1586 0.0000
9 3 0 0.3468 -0.0002
9 3 1 -0.0499 0.0007
9 3 2 0.0044 -0.0008
9 3 3 -0.0566 0.0002
9 3 4 0.2205 -0.0001
9 3 5 -0.2244 -0.0002
9 3 6 0.0540 -0.0000
9 3 7 -0.2367 -0.0001
9 3 8 0.0381 -0.0001
9 3 9 -0.2114 -0.0001
9 3 10 0.2154 -0.0003
9 3 11 0.2690 -0.0002
9 3 12 -0.0468 -0.0000
9 3 13 0.0915 -0.0006
9 3 14 -0.1855 0.0001
9 3 15 -0.0536 -0.0003
9 3 16 0.0097 -0.0005
9 4 0 0.0748 -0.0003
9 4 1 -0.0280 0.0005
9 4 2 0.1434 -0.0003
9 4 3 -0.1941 0.0007
9 4 4 0.2582 0.0003
9 4 5 -0.2865 0.0002
9 4 6 0.1322 0.0003
9 4 7 0.2800 0.0002
9 4 8 0.2492 0.0001
9 4 9 0.3364 0.0004
9 4 10 0.2103 -0.0003
9 4 11 0.1336 0.0001
9 4 12 -0.0728 0.0002
9 4 13 0.1021 -0.0003
9 4 14 0.1608 0.0001
9 4 15 0.2188 0.0003
9 4 16 -0.0143 -0.0002
9 5 0 0.0693 -0.0004
9 5 1 0.1555 -0.0000
9 5 2 -0.1763 -0.0006
9 5 3 -0.1093 -0.0004
9 5 4 0.2292 -0.0005
9 5 5 0.0094 0.0001
9 5 6 0.1847 -0.0000
9 5 7 0.2361 0.0000
9 5 8 -0.1125 -0.0000
9 5 9 0.0292 0.0003
9 5 10 -0.1738 0.0001
9 5 11 -0.1146 0.0001
9 5 12 0.0605 0.0004
9 5 13 -0.0821 0.0001
9 5 14 0.0837 0.0006
9 5 15 -0.1429 0.0001
9 6 0 -0.2396 -0.0002
9 6 1 0.2126 0.0001
9 6 2 -0.1004 0.0002
9 6 3 0.2201 0.0002
9 6 4 0.0960 -0.0003
9 6 5 0.0430 -0.0000
9 6 6 0.1003 -0.0002
9 6 7 0.1165 -0.0002
9 6 8 -0.1422 -0.0001
9 6 9 0.1399 -0.0002
9 6 10 -0.0901 -0.0002
9 6 11 0.2975 -0.0001
9 6 12 0.0513 0.0000
9 6 13 0.2354 -0.0005
9 6 14 0.0990 0.0001
9 7 0 -0.2183 0.0002
9 7 1 -0.1693 0.0003
9 7 2 -0.0151 0.0003
9 7 3 -0.1134 0.0005
9 7 4 0.1614 0.0003
9 7 5 -0.0715 0.0002
9 7 6 0.0177 0.0003
9 7 7 -0.1610 -0.0001
9 7 8 0.2460 0.0001
9 7 9 0.1235 -0.0000
9 7 10 0.3866 0.0001
9 7 11 0.1945 -0.0002
9 7 12 0.1394 -0.0001
9 7 13 0.0094 -0.0006
9 8 0 -0.0556 -0.0002
9 8 1 0.0526 -0.0002
9 8 2 0.0545 -0.0006
9 8 3 -0.0663 -0.0001
9 8 4 -0.3365 -0.0001
9 8 5 0.0737 -0.0001
9 8 6 -0.4019 0.0001
9 8 7 0.0104 0.0001
9 8 8 -0.0372 0.0001
9 8 9 -0.3463 -0.0001
9 8 10 -0.2299 0.0002
9 8 11 -0.0914 0.0000
9 8 12 -0.2317 0.0006
9 9 0 -0.1196 0.0001
9 9 1 0.3281 0.0002
9 9 2 -0.0160 -0.0003
9 9 3 -0.0852 -0.0002
9 9 4 -0.2152 -0.0004
9 9 5 0.2026 -0.0003
9 9 6 0.0330 -0.0003
9 9 7 0.0060 -0.0004
9 9 8 0.4599 -0.0001
9 9 9 -0.1527 -0.0003
9 9 10 0.0506 -0.0001
9 9 11 0.0323 -0.0001
9 10 0 -0.2928 -0.0001
9 10 1 -0.2246 0.0001
9 10 2 -0.0098 0.0004
9 10 3 0.0126 0.0005
9 10 4 0.3901 -0.0000
9 10 5 0.1157 0.0004
9 10 6 0.1738 -0.0001
9 10 7 -0.4965 0.0002
9 10 8 0.1422 0.0003
9 10 9 -0.4172 0.0003
9 11 0 -0.0131 -0.0001
9 11 1 0.3004 -0.0003
9 11 2 0.3276 -0.0002
9 11 3 0.2412 -0.0000
9 11 4 0.1244 -0.0004
9 11 5 0.0818 0.0007
9 11 6 0.2941 -0.0004
9 12 0 0.1589 -0.0001
9 12 1 0.2414 -0.0001
9 12 2 -0.2827 0.0003
10 0 0 0.4563 0.0036
10 0 2 0.1638 -0.0003
10 0 4 -0.0011 -0.0004
10 0 6 0.1198 -0.0001
10 0 8 0.1342 -0.0000
10 0 10 0.1629 0.0003
10 0 12 0.1763 -0.0003
10 1 0 -0.0370 0.0005
10 1 1 -0.0762 0.0003
10 1 2 -0.0570 0.0004
10 1 3 0.0657 0.0014
10 1 4 -0.1352 0.0008
10 1 5 -0.0692 0.0002
10 1 6 -0.2569 0.0005
10 1 7 -0.1019 -0.0003
10 1 8 -0.0529 0.0005
10 1 9 0.0705 -0.0001
10 1 10 -0.0751 -0.0003
10 1 11 0.0535 0.0002
10 1 12 0.0487 0.0004
10 1 13 -0.0162 -0.0001
10 1 14 0.0617 0.0000
10 2 0 -0.1256 -0.0002
10 2 1 0.1337 -0.0007
10 2 2 -0.0909 -0.0011
10 2 3 -0.0314 -0.0008
10 2 4 0.0320 -0.0002
10 2 5 0.2104 -0.0001
10 2 6 0.1075 0.0002
10 2 7 0.2602 -0.0004
10 2 8 -0.1123 0.0002
10 2 9 0.3681 -0.0000
10 2 10 -0.1842 -0.0002
10 2 11 0.2022 -0.0001
10 2 12 0.1052 0.0000
10 2 13 -0.4334 -0.0003
10 2 14 -0.0961 -0.0001
10 2 15 -0.3321 0.0001
10 2 16 -0.0706 -0.0003
10 3 0 -0.3076 0.0001
10 3 1 0.1276 0.0002
10 3 2 0.0274 0.0007
10 3 3 -0.0241 -0.0003
10 3 4 -0.0364 -0.0003
10 3 5 0.0786 0.0001
10 3 6 -0.0159 -0.0002
10 3 7 0.1971 0.0000
10 3 8 -0.0594 0.0001
10 3 9 0.3944 -0.0000
10 3 10 -0.4060 -0.0000
10 3 11 -0.0994 0.0001
10 3 12 -0.1303 -0.0001
10 3 13 -0.2242 0.0006
10 3 14 0.2431 -0.0003
10 3 15 0.1642 0.0006
10 4 0 -0.1019 -0.0000
10 4 1 0.0707 -0.0002
10 4 2 -0.0209 0.0002
10 4 3 0.0476 0.0001
10 4 4 -0.1382 -0.0004
10 4 5 0.2595 0.0004
10 4 6 -0.1793 -0.0002
10 4 7 -0.2048 0.0000
10 4 8 -0.2128 0.0001
10 4 9 -0.2901 -0.0000
10 4 10 -0.2851 0.0002
10 4 11 0.0016 0.0002
10 4 12 0.1085 -0.0002
10 4 13 -0.0604 0.0006
10 4 14 -0.0342 -0.0003
10 4 15 -0.2939 0.0003
10 5 0 -0.1109 -0.0001
10 5 1 -0.1671 -0.0002
10 5 2 0.1127 -0.0003
10 5 3 0.1115 0.0005
10 5 4 -0.3456 -0.0003
10 5 5 0.3044 -0.0001
10 5 6 -0.4040 -0.0003
10 5 7 -0.0168 -0.0002
10 5 8 -0.0067 -0.0002
10 5 9 -0.1194 -0.0001
10 5 10 -0.0600 -0.0002
10 5 11 0.1273 -0.0000
10 5 12 -0.2567 -0.0005
10 5 13 0.0364 0.0001
10 5 14 -0.0755 -0.0008
10 6 0 0.2657 0.0004
10 6 1 -0.3225 0.0003
10 6 2 0.2128 -0.0002
10 6 3 -0.2262 0.0003
10 6 4 -0.1413 0.0001
10 6 5 0.0471 0.0002
10 6 6 -0.2164 0.0000
10 6 7 -0.1846 0.0003
10 6 8 0.2695 -0.0002
10 6 9 -0.0812 0.0000
10 6 10 0.2996 -0.0000
10 6 11 0.0235 0.0001
10 6 12 -0.0177 -0.0002
10 6 13 -0.1225 0.0007
10 7 0 0.3163 -0.0001
10 7 1 0.0767 0.0000
10 7 2 0.0887 -0.0002
10 7 3 0.0986 -0.0001
10 7 4 -0.2014 -0.0001
10 7 5 -0.0026 0.0003
10 7 6 0.0794 -0.0003
10 7 7 -0.0650 0.0005
10 7 8 0.0330 -0.0000
10 7 9 -0.4488 0.0002
10 7 10 -0.4851 -0.0001
10 7 11 -0.4872 0.0003
10 7 12 -0.2352 -0.0003
10 8 0 -0.0340 -0.0004
10 8 1 0.0071 -0.0002
10 8 2 -0.1275 -0.0000
10 8 3 0.1915 -0.0003
10 8 4 0.2284 -0.0004
10 8 5 -0.0413 0.0000
10 8 6 0.4650 -0.0005
10 8 7 -0.3674 -0.0001
10 8 8 0.1695 -0.0002
10 8 9 0.1284 0.0002
10 8 10 0.3871 -0.0002
10 8 11 0.1785 0.0006
10 9 0 0.1514 0.0002
10 9 1 -0.3535 0.0000
10 9 2 0.0032 0.0004
10 9 3 -0.0432 0.0006
10 9 4 0.1815 0.0002
10 9 5 -0.3008 0.0005
10 9 6 0.2373 0.0000
10 9 7 -0.1168 0.0002
10 9 8 -0.0650 -0.0001
10 9 9 0.0808 0.0001
10 9 10 -0.0883 -0.0003
10 10 0 0.2910 0.0003
10 10 1 0.0330 -0.0000
10 10 2 0.1422 -0.0001
10 10 3 -0.0915 0.0001
10 10 4 -0.2430 0.0000
10 10 5 -0.2020 0.0002
10 10 6 -0.1870 0.0006
10 10 7 0.2600 0.0005
10 10 8 -0.1970 0.0002
10 11 0 0.1965 0.0001
10 11 1 -0.2240 -0.0004
10 11 2 -0.1134 -0.0001
10 11 3 -0.2703 -0.0004
10 11 4 0.0393 0.0001
10 11 5 0.0191 -0.0013
11 0 0 -0.2279 -0.0024
11 0 2 -0.2091 0.0004
11 0 4 0.0442 0.0012
11 0 6 0.0715 -0.0004
11 0 8 -0.0484 0.0002
11 0 10 -0.2451 0.0002
11 0 12 -0.2066 0.0003
11 1 0 0.0039 -0.0005
11 1 1 0.1418 -0.0007
11 1 2 -0.0429 -0.0001
11 1 3 0.1183 -0.0015
11 1 4 -0.0180 -0.0005
11 1 5 0.1166 0.0003
11 1 6 0.1560 0.0001
11 1 7 0.1558 0.0006
11 1 8 0.0115 0.0002
11 1 9 0.0799 -0.0003
11 1 10 0.1418 0.0003
11 1 11 0.0558 -0.0002
11 1 12 0.1166 0.0002
11 2 0 0.1252 0.0007
11 2 1 -0.0419 -0.0004
11 2 2 -0.0172 0.0014
11 2 3 0.1777 -0.0001
11 2 4 -0.2080 -0.0007
11 2 5 -0.0062 -0.0003
11 2 6 -0.2758 -0.0005
11 2 7 -0.1973 -0.0001
11 2 8 -0.1075 -0.0001
11 2 9 -0.3341 -0.0002
11 2 10 0.0871 0.0003
11 2 11 -0.3744 -0.0002
11 2 12 -0.1632 -0.0002
11 2 13 0.2912 0.0003
11 3 0 0.2254 0.0010
11 3 1 -0.1578 -0.0008
11 3 2 -0.0873 0.0001
11 3 3 0.2146 0.0006
11 3 4 -0.2899 0.0007
11 3 5 0.1979 0.0003
11 3 6 -0.1989 0.0004
11 3 7 -0.0114 -0.0001
11 3 8 0.0001 0.0001
11 3 9 -0.3030 -0.0001
11 3 10 0.4098 0.0002
11 3 11 -0.0216 -0.0000
11 3 12 0.2902 0.0000
11 3 13 0.3193 -0.0003
11 3 14 -0.1665 0.0002
11 4 0 0.0378 0.0004
11 4 1 -0.1614 -0.0001
11 4 2 -0.2269 -0.0001
11 4 3 0.1696 -0.0005
11 4 4 -0.3991 0.0003
11 4 5 0.1157 -0.0006
11 4 6 -0.1318 0.0001
11 4 7 0.3131 0.0001
11 4 8 -0.0409 0.0000
11 4 9 0.2948 -0.0001
11 4 10 0.1406 0.0001
11 4 11 -0.0750 -0.0002
11 4 12 -0.0996 0.0002
11 4 13 -0.0149 -0.0005
11 4 14 -0.1696 0.0004
11 5 0 0.3583 0.0000
11 5 1 0.1984 0.0002
11 5 2 0.0747 0.0005
11 5 3 0.1784 -0.0006
11 5 4 0.2390 0.0005
11 5 5 -0.1293 0.0000
11 5 6 0.3668 -0.0000
11 5 7 -0.0460 0.0002
11 5 8 0.0316 0.0001
11 5 9 0.2512 -0.0002
11 5 10 0.1460 -0.0000
11 5 11 -0.1121 -0.0002
11 5 12 0.3586 0.0003
11 5 13 -0.0198 0.0000
11 6 0 -0.2687 -0.0003
11 6 1 0.0610 -0.0001
11 6 2 -0.3321 0.0003
11 6 3 0.1899 -0.0001
11 6 4 0.0338 0.0001
11 6 5 -0.0762 0.0003
11 6 6 0.2688 -0.0000
11 6 7 0.1626 0.0000
11 6 8 -0.1714 0.0002
11 6 9 0.1529 0.0003
11 6 10 -0.2432 0.0000
11 6 11 -0.1640 0.0001
11 6 12 0.1574 -0.0000
11 7 0 -0.0239 -0.0001
11 7 1 0.0130 -0.0003
11 7 2 -0.0054 -0.0002
11 7 3 -0.1478 -0.0001
11 7 4 0.1625 -0.0003
11 7 5 -0.0413 -0.0002
11 7 6 -0.0483 0.0001
11 7 7 0.0529 -0.0002
11 7 8 -0.3404 -0.0001
11 7 9 0.3052 0.0002
11 7 10 0.2429 -0.0001
11 7 11 0.3243 0.0001
11 8 0 0.2010 0.0004
11 8 1 -0.3377 0.0002
11 8 2 0.3675 0.0002
11 8 3 -0.3590 0.0003
11 8 4 0.1497 0.0002
11 8 5 -0.1058 -0.0001
11 8 6 -0.2749 0.0001
11 8 7 0.5608 -0.0000
11 8 8 0.0326 -0.0003
11 8 9 0.3781 -0.0002
11 8 10 -0.0944 -0.0002
11 9 0 0.0968 -0.0001
11 9 1 0.1125 0.0002
11 9 2 0.1999 -0.0001
11 9 3 -0.2077 -0.0002
11 9 4 -0.0534 0.0004
11 9 5 0.1421 -0.0002
11 9 6 -0.3209 0.0004
11 9 7 0.0763 0.0002
11 9 8 -0.4243 0.0003
11 10 0 -0.1695 -0.0004
11 10 1 -0.0695 -0.0001
11 10 2 0.0643 -0.0004
11 10 3 0.1309 -0.0008
11 10 4 0.3355 0.0002
11 10 5 0.3042 -0.0010
11 10 6 0.2026 -0.0004
11 11 0 -0.1105 -0.0003
11 11 1 0.0624 0.0007
11 11 2 0.0310 0.0002
12 0 0 0.0196 0.0022
12 0 2 0.1862 0.0012
12 0 4 -0.0769 -0.0006
12 0 6 -0.3687 0.0006
12 0 8 -0.1748 0.0001
12 0 10 0.2288 -0.0004
12 1 0 -0.0649 0.0004
12 1 1 -0.1572 -0.0004
12 1 2 -0.0180 -0.0004
12 1 3 -0.3077 0.0002
12 1 4 0.0373 -0.0003
12 1 5 -0.0990 -0.0005
12 1 6 -0.1288 -0.0003
12 1 7 -0.0542 -0.0004
12 1 8 0.0200 -0.0006
12 1 9 -0.1516 0.0005
12 1 10 -0.0222 0.0001
12 1 11 -0.1161 0.0001
12 1 12 -0.2006 -0.0003
12 2 0 -0.0130 0.0002
12 2 1 0.0445 0.0009
12 2 2 0.1059 -0.0009
12 2 3 -0.1896 0.0005
12 2 4 0.2921 0.0011
12 2 5 -0.1417 0.0001
12 2 6 0.2241 0.0002
12 2 7 0.1465 0.0000
12 2 8 0.2175 -0.0003
12 2 9 0.1308 0.0000
12 2 10 0.1000 -0.0003
12 2 11 0.2368 -0.0001
12 2 12 0.1732 0.0004
12 2 13 -0.1390 -0.0004
12 3 0 -0.2369 -0.0011
12 3 1 0.1330 0.0009
12 3 2 -0.0284 0.0002
12 3 3 -0.2212 -0.0005
12 3 4 0.4052 -0.0001
12 3 5 -0.2453 -0.0002
12 3 6 0.3192 0.0000
12 3 7 0.0470 0.0005
12 3 8 -0.0211 0.0001
12 3 9 0.1302 0.0001
12 3 10 -0.2476 -0.0000
12 3 11 -0.0331 -0.0001
12 3 12 -0.2992 0.0003
12 3 13 -0.2939 -0.0002
12 4 0 0.1990 -0.0005
12 4 1 0.3271 -0.0004
12 4 2 0.3198 0.0001
12 4 3 -0.1989 -0.0002
12 4 4 0.7719 -0.0002
12 4 5 -0.4447 0.0002
12 4 6 0.3924 -0.0002
12 4 7 -0.3714 -0.0003
12 4 8 0.2038 -0.0001
12 4 9 -0.2507 0.0000
12 4 10 0.1674 -0.0002
12 4 11 0.0122 -0.0001
12 4 12 0.1226 0.0001
12 4 13 0.0671 0.0002
12 5 0 -0.5537 0.0004
12 5 1 -0.1829 -0.0004
12 5 2 -0.3130 -0.0000
12 5 3 -0.2830 0.0003
12 5 4 -0.0426 -0.0001
12 5 5 -0.1567 -0.0002
12 5 6 -0.1833 0.0004
12 5 7 0.0396 -0.0004
12 5 8 -0.0718 0.0000
12 5 9 -0.3426 0.0002
12 5 10 -0.0896 0.0001
12 5 11 0.0003 0.0002
12 5 12 -0.2967 0.0000
12 6 0 0.2727 0.0004
12 6 1 0.2379 -0.0001
12 6 2 0.3038 -0.0001
12 6 3 -0.2118 -0.0002
12 6 4 0.0140 0.0001
12 6 5 -0.0958 -0.0006
12 6 6 -0.2041 0.0003
12 6 7 -0.0448 -0.0001
12 6 8 0.0254 0.0000
12 6 9 -0.1649 -0.0002
12 6 10 0.0889 0.0001
12 6 11 0.1227 -0.0004
12 7 0 -0.0501 -0.0001
12 7 1 -0.1467 0.0001
12 7 2 0.0361 0.0001
12 7 3 0.1322 -0.0001
12 7 4 0.1937 0.0003
12 7 5 0.0139 -0.0003
12 7 6 0.0821 -0.0002
12 7 7 -0.1054 -0.0001
12 7 8 0.3547 -0.0001
12 7 9 -0.0672 -0.0004
12 7 10 -0.0071 0.0002
12 8 0 -0.2613 -0.0000
12 8 1 0.4232 0.0001
12 8 2 -0.4192 0.0000
12 8 3 0.2825 -0.0002
12 8 4 -0.3680 0.0003
12 8 5 0.0586 0.0003
12 8 6 0.2088 0.0002
12 8 7 -0.4330 0.0001
12 8 8 -0.1160 0.0003
12 8 9 -0.5638 0.0002
12 9 0 -0.1218 -0.0000
12 9 1 0.0416 -0.0003
12 9 2 -0.3397 0.0001
12 9 3 0.3944 -0.0002
12 9 4 -0.0395 -0.0004
12 9 5 -0.0369 0.0001
12 9 6 0.1712 -0.0003
12 9 7 -0.1773 -0.0001
12 10 0 0.1229 0.0001
12 10 1 0.1408 -0.0001
12 10 2 -0.2116 0.0006
12 10 3 -0.0291 0.0007
12 10 4 -0.4196 -0.0004
13 0 0 0.1795 -0.0014
13 0 2 0.0725 -0.0021
13 0 4 0.1295 -0.0000
13 0 6 0.5113 -0.0000
13 0 8 0.3949 -0.0002
13 0 10 -0.0252 0.0004
13 1 0 0.1609 -0.0010
13 1 1 -0.0387 0.0012
13 1 2 0.2412 0.0001
13 1 3 0.2561 0.0005
13 1 4 0.1084 0.0005
13 1 5 0.0810 0.0001
13 1 6 0.1440 -0.0004
13 1 7 -0.0322 -0.0000
13 1 8 0.0212 0.0003
13 1 9 0.0886 -0.0003
13 1 10 -0.1114 -0.0005
13 1 11 0.0310 -0.0001
13 1 12 0.1933 0.0002
13 2 0 -0.0213 -0.0011
13 2 1 -0.0992 -0.0003
13 2 2 0.0853 0.0005
13 2 3 0.0379 -0.0001
13 2 4 -0.1335 -0.0006
13 2 5 0.1893 0.0004
13 2 6 -0.0646 0.0004
13 2 7 -0.1220 0.0003
13 2 8 -0.2142 0.0003
13 2 9 -0.0142 0.0002
13 2 10 -0.2412 0.0001
13 2 11 0.0134 0.0004
13 2 12 -0.1511 -0.0004
13 3 0 0.2413 0.0004
13 3 1 -0.2277 -0.0004
13 3 2 0.2351 -0.0008
13 3 3 -0.1642 0.0002
13 3 4 -0.1977 -0.0005
13 3 5 -0.0413 -0.0000
13 3 6 -0.2013 -0.0002
13 3 7 -0.2852 -0.0005
13 3 8 0.2695 -0.0001
13 3 9 -0.0525 0.0002
13 3 10 0.1917 -0.0003
13 3 11 0.2034 0.0004
13 3 12 0.2235 -0.0005
13 4 0 -0.3594 0.0002
13 4 1 -0.3445 0.0006
13 4 2 -0.1080 -0.0003
13 4 3 0.0157 0.0006
13 4 4 -0.6046 -0.0000
13 4 5 0.3819 -0.0002
13 4 6 -0.3609 0.0002
13 4 7 0.1283 0.0002
13 4 8 -0.0978 -0.0001
13 4 9 -0.0672 0.0001
13 4 10 -0.3898 -0.0001
13 4 11 0.0223 0.0004
13 4 12 -0.2108 -0.0004
13 5 0 0.3667 -0.0002
13 5 1 0.0888 0.0005
13 5 2 0.4649 -0.0001
13 5 3 0.0094 0.0001
13 5 4 0.0777 0.0002
13 5 5 0.1743 0.0003
13 5 6 0.1981 -0.0003
13 5 7 -0.1009 0.0004
13 5 8 0.3451 0.0001
13 5 9 0.2734 -0.0001
13 5 10 0.1377 -0.0002
13 5 11 0.1660 -0.0000
13 6 0 -0.1959 -0.0004
13 6 1 -0.3330 -0.0000
13 6 2 -0.1309 0.0001
13 6 3 0.0217 0.0001
13 6 4 0.1563 -0.0001
13 6 5 0.1020 0.0003
13 6 6 0.1664 -0.0003
13 6 7 -0.2554 -0.0001
13 6 8 0.0802 -0.0001
13 6 9 -0.0846 -0.0001
13 6 10 -0.0064 -0.0002
13 7 0 -0.2924 0.0003
13 7 1 0.2456 0.0000
13 7 2 -0.0472 0.0001
13 7 3 -0.0349 -0.0002
13 7 4 -0.4162 0.0001
13 7 5 0.0558 0.0001
13 7 6 -0.1158 0.0006
13 7 7 0.2656 -0.0001
13 7 8 -0.0590 0.0004
13 7 9 0.0330 0.0003
13 8 0 0.2325 -0.0001
13 8 1 -0.1516 -0.0003
13 8 2 0.2014 0.0001
13 8 3 -0.1571 0.0000
13 8 4 0.2303 0.0000
13 8 5 0.1085 -0.0006
13 8 6 -0.3462 0.0002
13 8 7 0.1812 -0.0003
13 9 0 -0.2417 -0.0001
13 9 1 0.0111 0.0002
13 9 2 0.2660 -0.0002
13 9 3 -0.2224 0.0003
13 9 4 0.0726 0.0000
13 9 5 0.1665 -0.0003
13 10 0 -0.1773 0.0002
13 10 1 0.0235 0.0002
14 0 0 -0.3350 -0.0006
14 0 2 -0.3927 0.0012
14 0 4 -0.1652 0.0001
14 0 6 -0.3461 -0.0007
14 0 8 -0.2665 0.0002
14 0 10 -0.0691 -0.0002
14 1 0 -0.2079 0.0010
14 1 1 0.3338 -0.0006
14 1 2 -0.4780 0.0001
14 1 3 -0.0272 -0.0003
14 1 4 -0.3456 -0.0005
14 1 5 -0.1355 0.0004
14 1 6 -0.1542 0.0008
14 1 7 -0.1615 0.0003
14 1 8 -0.1046 -0.0002
14 1 9 -0.1771 -0.0001
14 1 10 0.1270 0.0002
14 1 11 0.0445 0.0002
14 2 0 -0.1071 0.0011
14 2 1 0.0835 0.0000
14 2 2 -0.4195 -0.0005
14 2 3 0.1249 -0.0002
14 2 4 -0.0892 0.0001
14 2 5 -0.2032 -0.0003
14 2 6 0.1116 -0.0005
14 2 7 -0.0102 -0.0002
14 2 8 0.4098 -0.0000
14 2 9 0.0106 0.0000
14 2 10 0.3835 0.0001
14 2 11 -0.2046 -0.0003
14 3 0 -0.1975 -0.0005
14 3 1 0.3750 -0.0000
14 3 2 -0.3290 0.0006
14 3 3 0.5713 0.0000
14 3 4 -0.1062 0.0003
14 3 5 0.2553 -0.0000
14 3 6 0.0699 -0.0003
14 3 7 0.2786 0.0003
14 3 8 -0.4377 -0.0000
14 3 9 -0.0435 -0.0005
14 3 10 -0.2291 0.0004
14 3 11 -0.3306 -0.0003
14 4 0 0.3187 0.0001
14 4 1 0.1429 0.0000
14 4 2 -0.0385 0.0004
14 4 3 0.1182 -0.0002
14 4 4 0.3390 0.0003
14 4 5 -0.1237 0.0007
14 4 6 0.3696 -0.0000
14 4 7 0.0830 0.0000
14 4 8 -0.0170 0.0001
14 4 9 0.3594 -0.0003
14 4 10 0.3738 0.0002
14 5 0 0.0525 -0.0003
14 5 1 -0.1419 -0.0001
14 5 2 -0.3979 -0.0001
14 5 3 0.1051 -0.0000
14 5 4 -0.2624 -0.0004
14 5 5 -0.1912 -0.0003
14 5 6 -0.2871 0.0001
14 5 7 0.0658 -0.0002
14 5 8 -0.5173 0.0001
14 5 9 -0.0733 -0.0001
14 6 0 0.1019 0.0000
14 6 1 0.2849 0.0002
14 6 2 0.1417 -0.0005
14 6 3 0.4183 -0.0001
14 6 4 -0.2498 -0.0001
14 6 5 0.1944 -0.0002
14 6 6 -0.1502 0.0002
14 6 7 0.4839 0.0001
14 6 8 -0.1706 0.0001
14 7 0 0.5754 -0.0003
14 7 1 -0.2612 0.0001
14 7 2 -0.1655 -0.0002
14 7 3 -0.0950 0.0005
14 7 4 0.1132 -0.0002
14 7 5 -0.0210 0.0001
14 7 6 0.0549 -0.0007
14 7 7 -0.2509 0.0002
14 8 0 -0.2468 0.0000
14 8 1 -0.0550 0.0004
14 8 2 -0.0381 -0.0002
14 8 3 0.3027 0.0002
14 8 4 -0.0613 -0.0004
14 8 5 -0.1034 0.0007
14 9 0 0.4751 -0.0000
14 9 1 0.0065 -0.0002
14 9 2 -0.1766 -0.0000
15 0 0 0.2520 0.0020
15 0 2 0.3582 0.0000
15 0 4 0.0501 -0.0001
15 0 6 0.1006 0.0008
15 0 8 -0.0542 -0.0003
15 0 10 -0.0499 0.0001
15 1 0 0.1791 -0.0000
15 1 1 -0.3678 -0.0004
15 1 2 0.5740 0.0000
15 1 3 -0.0442 -0.0002
15 1 4 0.5761 0.0005
15 1 5 0.2154 -0.0004
15 1 6 0.2100 -0.0005
15 1 7 0.4037 -0.0002
15 1 8 0.2031 0.0004
15 1 9 0.3858 0.0002
15 1 10 -0.0093 0.0002
15 2 0 0.1376 -0.0006
15 2 1 0.0041 -0.0005
15 2 2 0.4970 0.0006
15 2 3 -0.1883 0.0002
15 2 4 0.1298 0.0002
15 2 5 0.1526 -0.0000
15 2 6 -0.2861 0.0003
15 2 7 0.2167 -0.0002
15 2 8 -0.6915 -0.0001
15 2 9 -0.0238 -0.0004
15 2 10 -0.4670 0.0002
15 3 0 0.2495 0.0008
15 3 1 -0.3242 0.0001
15 3 2 0.3258 -0.0001
15 3 3 -0.5817 -0.0001
15 3 4 0.3246 0.0000
15 3 5 -0.1844 0.0002
15 3 6 -0.0525 0.0008
15 3 7 -0.0051 -0.0001
15 3 8 0.2484 0.0002
15 3 9 0.1621 0.0002
15 4 0 -0.2057 -0.0001
15 4 1 0.0017 -0.0003
15 4 2 -0.1439 -0.0002
15 4 3 -0.0606 -0.0000
15 4 4 -0.3730 -0.0003
15 4 5 -0.0023 -0.0009
15 4 6 -0.5647 0.0000
15 4 7 0.0866 -0.0001
15 4 8 -0.0368 0.0002
15 4 9 -0.2291 0.0003
15 5 0 -0.2625 0.0002
15 5 1 0.4025 -0.0004
15 5 2 0.1281 -0.0000
15 5 3 0.2819 -0.0003
15 5 4 0.2114 0.0001
15 5 5 0.4805 0.0003
15 5 6 0.1055 -0.0002
15 5 7 0.2045 0.0000
15 5 8 0.2052 -0.0001
15 6 0 -0.0935 0.0002
15 6 1 -0.1811 -0.0001
15 6 2 -0.4749 0.0006
15 6 3 -0.6250 0.0004
15 6 4 -0.0275 0.0001
15 6 5 -0.3723 0.0006
15 6 6 -0.0135 -0.0005
15 7 0 -0.5042 0.0003
15 7 1 0.2616 0.0003
15 7 2 0.3086 0.0003
15 7 3 0.2564 -0.0003
15 7 4 0.2862 -0.0001
15 7 5 -0.0303 0.0002
15 8 0 0.2384 -0.0002
15 8 1 0.0506 -0.0006
15 8 2 0.0651 -0.0001
16 0 0 0.0447 -0.0014
16 0 2 0.0367 -0.0002
16 0 4 0.2028 0.0004
16 0 6 -0.0313 -0.0005
16 0 8 0.1290 0.0002
16 1 0 -0.0998 -0.0007
16 1 1 0.0998 0.0005
16 1 2 -0.4541 -0.0001
16 1 3 -0.1154 0.0003
16 1 4 -0.6570 -0.0002
16 1 5 -0.2308 0.0002
16 1 6 -0.3247 0.0002
16 1 7 -0.3137 0.0002
16 1 8 -0.3081 -0.0004
16 2 0 0.0784 0.0004
16 2 1 -0.1048 0.0006
16 2 2 -0.2531 -0.0006
16 2 3 0.1011 -0.0003
16 2 4 0.0003 -0.0003
16 2 5 -0.0278 0.0000
16 2 6 0.2795 -0.0001
16 2 7 -0.2910 0.0003
16 2 8 0.6434 -0.0001
16 3 0 -0.4280 -0.0003
16 3 1 0.0820 -0.0002
16 3 2 -0.3538 0.0001
16 3 3 0.3118 0.0001
16 3 4 -0.4423 0.0000
16 3 5 0.0854 -0.0003
16 3 6 -0.0280 -0.0007
16 3 7 -0.0824 0.0001
16 4 0 0.0800 0.0002
16 4 1 0.1460 -0.0001
16 4 2 0.3152 0.0000
16 4 3 -0.0154 -0.0000
16 4 4 0.3954 0.0001
16 4 5 0.0536 0.0007
16 4 6 0.5353 -0.0001
16 4 7 -0.3137 0.0002
16 5 0 0.1087 0.0003
16 5 1 -0.4749 0.0003
16 5 2 0.0771 0.0002
16 5 3 -0.6332 0.0005
16 5 4 0.0628 0.0001
16 5 5 -0.6559 -0.0001
16 5 6 0.1580 0.0001
16 6 0 0.0336 0.0002
16 6 1 0.0939 0.0003
16 6 2 0.6821 -0.0002
16 6 3 0.3801 -0.0005
16 6 4 0.3550 -0.0000
16 7 0 0.2863 -0.0005
16 7 1 -0.2056 -0.0007
17 0 0 -0.2135 0.0002
17 0 2 -0.2964 -0.0002
17 0 4 -0.3263 -0.0006
17 0 6 0.0828 0.0003
17 1 0 0.0141 0.0004
17 1 1 0.0795 -0.0001
17 1 2 0.1846 -0.0001
17 1 3 0.1804 0.0001
17 1 4 0.4916 -0.0003
17 1 5 0.1653 -0.0001
17 1 6 0.3680 -0.0001
17 2 0 -0.2971 -0.0003
17 2 1 0.1932 -0.0002
17 2 2 0.0182 0.0002
17 2 3 0.1311 0.0005
17 2 4 -0.1378 0.0001
17 2 5 -0.0080 0.0003
17 2 6 -0.1486 0.0001
17 3 0 0.5152 -0.0003
17 3 1 0.1166 0.0003
17 3 2 0.3805 -0.0002
17 3 3 -0.0777 0.0001
17 3 4 0.4020 -0.0001
17 3 5 -0.0748 0.0002
17 4 0 0.0660 -0.0004
17 4 1 -0.3885 0.0005
17 4 2 -0.1690 -0.0001
17 4 3 -0.0112 0.0000
17 4 4 -0.1314 0.0001
17 5 0 0.1116 -0.0004
17 5 1 0.1600 0.0001
17 5 2 -0.0290 -0.0001
17 5 3 0.4534 -0.0006
17 6 0 0.1688 -0.0004
18 0 0 0.0945 0.0003
18 0 2 0.1691 0.0005
18 1 0 0.0276 0.0000
18 1 1 0.0456 0.0000
18 1 2 0.0313 0.0002
18 1 3 0.0493 -0.0004
18 2 0 0.2650 0.0002
18 2 1 -0.2107 -0.0001
18 2 2 -0.0212 0.0001
18 2 3 -0.3190 -0.0003
18 3 0 -0.3840 0.0004
18 3 1 -0.1526 -0.0004
18 3 2 -0.3333 0.0001
18 4 0 -0.1425 0.0003
0 0 0 0.0 0.0
;
_shelx_fab_checksum              94449
_olex2_submission_special_instructions 'No special instructions were received'
